# Supplementary material for: Subnanometric Ru clusters with upshifted D band center improve performance for alkaline hydrogen evolution reaction
Source: Nat Commun. 2022 Jul 8;13:3958. doi: 10.1038/s41467-022-31660-2 (PMC9270335; doi:10.1038/s41467-022-31660-2)
Supplement: Supplementary file 3 — Source Data [file 41467_2022_31660_MOESM3_ESM.zip]

Archive with 7 entries (6 files):
- Source data/
- Source data/Figure 1.xlsx
- Source data/Figure 2.xlsx
- Source data/Figure 3.xlsx
- Source data/Figure 4.xlsx
- Source data/Figure 5.xlsx
- Source data/Supplementary Figures.xlsx
