# Supplementary material for: Subnanometric Ru clusters with upshifted D band center improve performance for alkaline hydrogen evolution reaction
Source: Nat Commun. 2022 Jul 8;13:3958. doi: 10.1038/s41467-022-31660-2 (PMC9270335; doi:10.1038/s41467-022-31660-2)
Supplement: Supplementary file 3 — Source Data [file 41467_2022_31660_MOESM3_ESM.zip › Source data/Figure 1.xlsx]

## Sheet: a
-6.24635	2.89128		-6.86643	0.00364		-7.04127	0.06446
-6.22935	3.22726		-6.84943	-0.01188		-7.02427	0.04242
-6.21135	3.7196		-6.83143	-0.02485		-7.00627	0.02383
-6.19435	4.37695		-6.81443	-0.03644		-6.98927	0.00867
-6.17635	5.19721		-6.79643	-0.04805		-6.97127	-0.00335
-6.15935	6.16514		-6.77943	-0.06124		-6.95427	-0.01274
-6.14135	7.25861		-6.76143	-0.07768		-6.93627	-0.02019
-6.12435	8.442		-6.74443	-0.09909		-6.91927	-0.02653
-6.10635	9.6847		-6.72643	-0.12722		-6.90127	-0.03263
-6.08935	10.9519		-6.70943	-0.16373		-6.88427	-0.03942
-6.07135	12.2138		-6.69143	-0.2101		-6.86627	-0.04783
-6.05435	13.4549		-6.67443	-0.26747		-6.84927	-0.05872
-6.03635	14.6624		-6.65643	-0.33648		-6.83127	-0.07288
-6.01935	15.8331		-6.63943	-0.41702		-6.81427	-0.09095
-6.00135	16.9716		-6.62143	-0.50796		-6.79627	-0.11337
-5.98435	18.0846		-6.60443	-0.60686		-6.77927	-0.14025
-5.96635	19.1668		-6.58643	-0.7098		-6.76127	-0.17135
-5.94935	20.2162		-6.56943	-0.81097		-6.74427	-0.20591
-5.93135	21.2138		-6.55143	-0.9023		-6.72627	-0.24258
-5.91435	22.1324		-6.53443	-0.97334		-6.70927	-0.27937
-5.89635	22.9311		-6.51643	-1.01095		-6.69127	-0.31353
-5.87935	23.5629		-6.49943	-0.99881		-6.67427	-0.34158
-5.86135	23.9838		-6.48143	-0.91735		-6.65627	-0.35932
-5.84435	24.1572		-6.46443	-0.74328		-6.63927	-0.36193
-5.82635	24.0577		-6.44643	-0.44972		-6.62127	-0.34397
-5.80935	23.6835		-6.42943	-0.0058		-6.60427	-0.29963
-5.79135	23.0474		-6.41143	0.62252		-6.58627	-0.22267
-5.77435	22.1937		-6.39443	1.47194		-6.56927	-0.10667
-5.75635	21.1818		-6.37643	2.58008		-6.55127	0.05515
-5.73935	20.0851		-6.35943	3.9838		-6.53427	0.26986
-5.72135	18.9738		-6.34143	5.71621		-6.51627	0.54486
-5.70435	17.9226		-6.32443	7.80152		-6.49927	0.88818
-5.68635	16.9858		-6.30643	10.2532		-6.48127	1.30829
-5.66935	16.1941		-6.28943	13.0678		-6.46427	1.81427
-5.65135	15.5613		-6.27143	16.2225		-6.44627	2.41568
-5.63435	15.0674		-6.25443	19.6735		-6.42927	3.12196
-5.61635	14.6738		-6.23643	23.3486		-6.41127	3.94257
-5.59935	14.3276		-6.21943	27.1566		-6.39427	4.88545
-5.58135	13.9673		-6.20143	30.9827		-6.37627	5.95682
-5.56435	13.5296		-6.18443	34.6989		-6.35927	7.16012
-5.54635	12.9631		-6.16643	38.1652		-6.34127	8.49494
-5.52935	12.2302		-6.14943	41.2421		-6.32427	9.95688
-5.51135	11.3168		-6.13143	43.8019		-6.30627	11.5369
-5.49435	10.2249		-6.11443	45.7269		-6.28927	13.2208
-5.47635	8.98285		-6.09643	46.925		-6.27127	14.9897
-5.45935	7.63369		-6.07943	47.3417		-6.25427	16.8198
-5.44135	6.23398		-6.06143	46.9446		-6.23627	18.6843
-5.42435	4.84756		-6.04443	45.7444		-6.21927	20.5541
-5.40635	3.54067		-6.02643	43.7849		-6.20127	22.3969
-5.38935	2.37645		-6.00943	41.1377		-6.18427	24.1811
-5.37135	1.41159		-5.99143	37.9032		-6.16627	25.8761
-5.35435	0.6936		-5.97443	34.2018		-6.14927	27.4549
-5.33635	0.25827		-5.95643	30.1675		-6.13127	28.8947
-5.31935	0.1294		-5.93943	25.9412		-6.11427	30.1772
-5.30135	0.31742		-5.92143	21.6674		-6.09627	31.294
-5.28435	0.81928		-5.90443	17.4848		-6.07927	32.2463
-5.26635	1.61836		-5.88643	13.5269		-6.06127	33.0438
-5.24835	2.68358		-5.86843	9.91543		-6.04327	33.7073
-5.23135	3.97039		-5.85143	6.75904		-6.02627	34.2645
-5.21335	5.42146		-5.83343	4.15188		-6.00827	34.7521
-5.19635	6.96767		-5.81643	2.17311		-5.99127	35.209
-5.17835	8.53059		-5.79843	0.88476		-5.97327	35.6748
-5.16135	10.0311		-5.78143	0.33185		-5.95627	36.1826
-5.14335	11.3856		-5.76343	0.54041		-5.93827	36.7601
-5.12635	12.5168		-5.74643	1.51585		-5.92127	37.4237
-5.10835	13.3613		-5.72843	3.24086		-5.90327	38.1765
-5.09135	13.869		-5.71143	5.67341		-5.88627	39.0097
-5.07335	14.014		-5.69343	8.7455		-5.86827	39.9069
-5.05635	13.7892		-5.67643	12.3614		-5.85127	40.8406
-5.03835	13.2147		-5.65843	16.4002		-5.83327	41.7838
-5.02135	12.3255		-5.64143	20.717		-5.81627	42.7093
-5.00335	11.1825		-5.62343	25.1492		-5.79827	43.5949
-4.98635	9.84895		-5.60643	29.5232		-5.78127	44.4316
-4.96835	8.40233		-5.58843	33.6626		-5.76327	45.2139
-4.95135	6.91733		-5.57143	37.4012		-5.74627	45.9505
-4.93335	5.46172		-5.55343	40.5896		-5.72827	46.655
-4.91635	4.09514		-5.53643	43.1103		-5.71127	47.3408
-4.89835	2.86302		-5.51843	44.8808		-5.69327	48.0249
-4.88135	1.79582		-5.50143	45.8616		-5.67627	48.7144
-4.86335	0.91047		-5.48343	46.06		-5.65827	49.4047
-4.84635	0.21071		-5.46643	45.5209		-5.64127	50.0825
-4.82835	-0.31011		-5.44843	44.3326		-5.62327	50.7183
-4.81135	-0.66572		-5.43143	42.6071		-5.60627	51.2765
-4.79335	-0.87395		-5.41343	40.4739		-5.58827	51.7153
-4.77635	-0.95402		-5.39643	38.0716		-5.57127	51.9909
-4.75835	-0.92409		-5.37843	35.5274		-5.55327	52.0698
-4.74135	-0.80033		-5.36143	32.9529		-5.53627	51.9276
-4.72335	-0.59607		-5.34343	30.4385		-5.51827	51.56
-4.70635	-0.3222		-5.32643	28.048		-5.50127	50.9791
-4.68835	0.01209		-5.30843	25.8196		-5.48327	50.2212
-4.67135	0.39798		-5.29143	23.7721		-5.46627	49.3331
-4.65335	0.82577		-5.27343	21.9104		-5.44827	48.3815
-4.63635	1.28371		-5.25643	20.2342		-5.43127	47.4376
-4.61835	1.75705		-5.23843	18.7498		-5.41327	46.5705
-4.60135	2.22837		-5.22143	17.473		-5.39627	45.8476
-4.58335	2.67706		-5.20343	16.4363		-5.37827	45.3227
-4.56635	3.08134		-5.18643	15.6867		-5.36127	45.0394
-4.54835	3.41912		-5.16843	15.2861		-5.34327	45.0227
-4.53135	3.67007		-5.15143	15.3003		-5.32627	45.2845
-4.51335	3.81861		-5.13343	15.7944		-5.30827	45.8245
-4.49635	3.85479		-5.11643	16.821		-5.29127	46.6283
-4.47835	3.77689		-5.09843	18.4097		-5.27327	47.6755
-4.46135	3.59159		-5.08143	20.5638		-5.25627	48.9382
-4.44335	3.31677		-5.06343	23.2536		-5.23827	50.3836
-4.42635	2.97798		-5.04643	26.4152		-5.22127	51.9742
-4.40835	2.60995		-5.02843	29.9599		-5.20327	53.6677
-4.39135	2.2535		-5.01143	33.7753		-5.18627	55.4176
-4.37335	1.95241		-4.99343	37.7431		-5.16827	57.1718
-4.35635	1.75099		-4.97643	41.7434		-5.15127	58.8708
-4.33835	1.69002		-4.95843	45.6715		-5.13327	60.4529
-4.32135	1.80264		-4.94143	49.4443		-5.11627	61.8571
-4.30335	2.11137		-4.92343	53.0091		-5.09827	63.022
-4.28635	2.62514		-4.90643	56.339		-5.08127	63.8969
-4.26835	3.33675		-4.88843	59.4349		-5.06327	64.4439
-4.25035	4.22125		-4.87043	62.3174		-5.04527	64.648
-4.23335	5.23748		-4.85343	65.0103		-5.02827	64.5071
-4.21535	6.32939		-4.83543	67.5345		-5.01027	64.058
-4.19835	7.4287		-4.81843	69.8921		-4.99327	63.3536
-4.18035	8.46061		-4.80043	72.0595		-4.97527	62.4718
-4.16335	9.3498		-4.78343	73.9791		-4.95827	61.5074
-4.14535	10.028		-4.76543	75.5627		-4.94027	60.5649
-4.12835	10.438		-4.74843	76.6987		-4.92327	59.752
-4.11035	10.5435		-4.73043	77.2603		-4.90527	59.1643
-4.09335	10.3343		-4.71343	77.1236		-4.88827	58.8849
-4.07535	9.82824		-4.69543	76.1846		-4.87027	58.9732
-4.05835	9.07412		-4.67843	74.3769		-4.85327	59.4562
-4.04035	8.15005		-4.66043	71.6823		-4.83527	60.3357
-4.02335	7.16316		-4.64343	68.1394		-4.81827	61.5834
-4.00535	6.23806		-4.62543	63.8526		-4.80027	63.1447
-3.98835	5.51314		-4.60843	58.9682		-4.78327	64.9451
-3.97035	5.12855		-4.59043	53.6779		-4.76527	66.9033
-3.95335	5.21524		-4.57343	48.1999		-4.74827	68.9236
-3.93535	5.88252		-4.55543	42.7491		-4.73027	70.9213
-3.91835	7.20721		-4.53843	37.5301		-4.71327	72.8194
-3.90035	9.22379		-4.52043	32.7144		-4.69527	74.5479
-3.88335	11.9177		-4.50343	28.4301		-4.67827	76.0565
-3.86535	15.2193		-4.48543	24.7582		-4.66027	77.3064
-3.84835	19.0067		-4.46843	21.7352		-4.64327	78.2729
-3.83035	23.1095		-4.45043	19.3612		-4.62527	78.9398
-3.81335	27.3168		-4.43343	17.6138		-4.60827	79.299
-3.79535	31.3963		-4.41543	16.4624		-4.59027	79.3473
-3.77835	35.1068		-4.39843	15.8866		-4.57327	79.0836
-3.76035	38.2145		-4.38043	15.8847		-4.55527	78.5119
-3.74335	40.5239		-4.36343	16.484		-4.53827	77.6394
-3.72535	41.8784		-4.34543	17.7383		-4.52027	76.4806
-3.70835	42.1852		-4.32843	19.7223		-4.50327	75.0614
-3.69035	41.4188		-4.31043	22.5154		-4.48527	73.4147
-3.67335	39.6235		-4.29343	26.1825		-4.46827	71.589
-3.65535	36.9128		-4.27543	30.7557		-4.45027	69.6467
-3.63835	33.4543		-4.25843	36.2096		-4.43327	67.6608
-3.62035	29.459		-4.24043	42.4473		-4.41527	65.7096
-3.60335	25.162		-4.22343	49.293		-4.39827	63.873
-3.58535	20.808		-4.20543	56.494		-4.38027	62.232
-3.56835	16.6339		-4.18843	63.734		-4.36327	60.8517
-3.55035	12.8511		-4.17043	70.6494		-4.34527	59.7853
-3.53335	9.636		-4.15343	76.8644		-4.32827	59.0622
-3.51535	7.12299		-4.13543	82.0241		-4.31027	58.6935
-3.49835	5.39741		-4.11843	85.8218		-4.29327	58.6641
-3.48035	4.49821		-4.10043	88.0375		-4.27527	58.9387
-3.46335	4.41877		-4.08343	88.5477		-4.25827	59.4659
-3.44535	5.11083		-4.06543	87.3434		-4.24027	60.1789
-3.42835	6.49168		-4.04843	84.5248		-4.22327	61.0085
-3.41035	8.4504		-4.03043	80.2902		-4.20527	61.8805
-3.39335	10.8539		-4.01343	74.9105		-4.18827	62.7293
-3.37535	13.5554		-3.99543	68.6977		-4.17027	63.4974
-3.35835	16.4031		-3.97843	61.9841		-4.15327	64.1407
-3.34035	19.2439		-3.96043	55.0797		-4.13527	64.6356
-3.32335	21.935		-3.94343	48.2597		-4.11827	64.9727
-3.30535	24.3494		-3.92543	41.7382		-4.10027	65.1606
-3.28835	26.3815		-3.90843	35.6655		-4.08327	65.2212
-3.27035	27.9508		-3.89043	30.129		-4.06527	65.1953
-3.25235	29.0137		-3.87243	25.1606		-4.04727	65.1269
-3.23535	29.5549		-3.85543	20.7514		-4.03027	65.0657
-3.21735	29.5966		-3.83743	16.8675		-4.01227	65.0641
-3.20035	29.1918		-3.82043	13.4695		-3.99527	65.1658
-3.18235	28.4184		-3.80243	10.5231		-3.97727	65.4053
-3.16535	27.3749		-3.78543	8.01317		-3.96027	65.8034
-3.14735	26.1694		-3.76743	5.94718		-3.94227	66.3668
-3.13035	24.9142		-3.75043	4.35473		-3.92527	67.0814
-3.11235	23.7138		-3.73243	3.28459		-3.90727	67.9237
-3.09535	22.6578		-3.71543	2.79609		-3.89027	68.8517
-3.07735	21.816		-3.69743	2.94655		-3.87227	69.8181
-3.06035	21.2354		-3.68043	3.78392		-3.85527	70.778
-3.04235	20.9355		-3.66243	5.33358		-3.83727	71.6835
-3.02535	20.9166		-3.64543	7.59189		-3.82027	72.5045
-3.00735	21.1558		-3.62743	10.5221		-3.80227	73.2268
-2.99035	21.6185		-3.61043	14.0521		-3.78527	73.8528
-2.97235	22.2574		-3.59243	18.0797		-3.76727	74.4085
-2.95535	23.0225		-3.57543	22.4779		-3.75027	74.935
-2.93735	23.8652		-3.55743	27.108		-3.73227	75.4916
-2.92035	24.734		-3.54043	31.8254		-3.71527	76.1425
-2.90235	25.5847		-3.52243	36.4999		-3.69727	76.9526
-2.88535	26.3739		-3.50543	41.0124		-3.68027	77.9801
-2.86735	27.0639		-3.48743	45.2827		-3.66227	79.2638
-2.85035	27.6139		-3.47043	49.246		-3.64527	80.8273
-2.83235	27.9844		-3.45243	52.8778		-3.62727	82.6583
-2.81535	28.1375		-3.43543	56.167		-3.61027	84.7258
-2.79735	28.0344		-3.41743	59.1246		-3.59227	86.9637
-2.78035	27.6405		-3.40043	61.762		-3.57527	89.2823
-2.76235	26.9295		-3.38243	64.088		-3.55727	91.5739
-2.74535	25.8862		-3.36543	66.0953		-3.54027	93.7149
-2.72735	24.5104		-3.34743	67.7621		-3.52227	95.5746
-2.71035	22.8234		-3.33043	69.0506		-3.50527	97.0324
-2.69235	20.8687		-3.31243	69.9087		-3.48727	97.9751
-2.67535	18.7112		-3.29543	70.2888		-3.47027	98.3185
-2.65735	16.4382		-3.27743	70.1503		-3.45227	98.006
-2.64035	14.1534		-3.26043	69.471		-3.43527	97.0268
-2.62235	11.9704		-3.24243	68.2661		-3.41727	95.4057
-2.60535	10.007		-3.22543	66.5825		-3.40027	93.2145
-2.58735	8.37594		-3.20743	64.5046		-3.38227	90.5684
-2.57035	7.1752		-3.19043	62.1491		-3.36527	87.6169
-2.55235	6.48051		-3.17243	59.6527		-3.34727	84.5251
-2.53535	6.34091		-3.15543	57.1589		-3.33027	81.4731
-2.51735	6.77202		-3.13743	54.8062		-3.31227	78.6329
-2.50035	7.75423		-3.12043	52.7131		-3.29527	76.1544
-2.48235	9.23686		-3.10243	50.9705		-3.27727	74.1599
-2.46535	11.1368		-3.08543	49.641		-3.26027	72.7244
-2.44735	13.3484		-3.06743	48.753		-3.24227	71.8745
-2.43035	15.7485		-3.05043	48.3123		-3.22527	71.5917
-2.41235	18.2091		-3.03243	48.309		-3.20727	71.8155
-2.39535	20.599		-3.01543	48.7291		-3.19027	72.4483
-2.37735	22.8056		-2.99743	49.5601		-3.17227	73.3711
-2.36035	24.7291		-2.98043	50.8019		-3.15527	74.449
-2.34235	26.2958		-2.96243	52.4569		-3.13727	75.5494
-2.32535	27.4578		-2.94543	54.541		-3.12027	76.5541
-2.30735	28.1956		-2.92743	57.0635		-3.10227	77.3557
-2.29035	28.5145		-2.91043	60.0236		-3.08527	77.8765
-2.27235	28.4438		-2.89243	63.404		-3.06727	78.0678
-2.25435	28.0228		-2.87443	67.156		-3.04927	77.9026
-2.23735	27.3041		-2.85743	71.203		-3.03227	77.3915
-2.21935	26.3396		-2.83943	75.4333		-3.01427	76.566
-2.20235	25.181		-2.82243	79.718		-2.99727	75.4791
-2.18435	23.8733		-2.80443	83.9059		-2.97927	74.2044
-2.16735	22.457		-2.78743	87.8441		-2.96227	72.8353
-2.14935	20.9631		-2.76943	91.3893		-2.94427	71.4671
-2.13235	19.4228		-2.75243	94.4108		-2.92727	70.2064
-2.11435	17.865		-2.73443	96.8048		-2.90927	69.1575
-2.09735	16.3231		-2.71743	98.4943		-2.89227	68.4196
-2.07935	14.8346		-2.69943	99.4314		-2.87427	68.0762
-2.06235	13.446		-2.68243	99.5865		-2.85727	68.1948
-2.04435	12.2087		-2.66443	98.9609		-2.83927	68.8207
-2.02735	11.1773		-2.64743	97.5612		-2.82227	69.9684
-2.00935	10.4041		-2.62943	95.4144		-2.80427	71.6262
-1.99235	9.93354		-2.61243	92.5511		-2.78727	73.7465
-1.97435	9.79649		-2.59443	89.0165		-2.76927	76.258
-1.95735	10.0015		-2.57743	84.8627		-2.75227	79.0552
-1.93935	10.5342		-2.55943	80.1595		-2.73427	82.0153
-1.92235	11.3535		-2.54243	74.9919		-2.71727	84.9989
-1.90435	12.392		-2.52443	69.4673		-2.69927	87.8608
-1.88735	13.5661		-2.50743	63.709		-2.68227	90.459
-1.86935	14.7771		-2.48943	57.8628		-2.66427	92.6597
-1.85235	15.9252		-2.47243	52.0866		-2.64727	94.3556
-1.83435	16.9193		-2.45443	46.5557		-2.62927	95.4711
-1.81735	17.6879		-2.43743	41.4365		-2.61227	95.9617
-1.79935	18.1895		-2.41943	36.8996		-2.59427	95.8303
-1.78235	18.4167		-2.40243	33.0932		-2.57727	95.1225
-1.76435	18.4001		-2.38443	30.1465		-2.55927	93.9161
-1.74735	18.2066		-2.36743	28.1584		-2.54227	92.337
-1.72935	17.9343		-2.34943	27.1914		-2.52427	90.5239
-1.71235	17.7007		-2.33243	27.2711		-2.50727	88.6373
-1.69435	17.631		-2.31443	28.3801		-2.48927	86.8358
-1.67735	17.8435		-2.29743	30.4626		-2.47227	85.2708
-1.65935	18.4373		-2.27943	33.422		-2.45427	84.068
-1.64235	19.4753		-2.26243	37.1261		-2.43727	83.3314
-1.62435	20.9802		-2.24443	41.413		-2.41927	83.1227
-1.60735	22.9256		-2.22743	46.0906		-2.40227	83.4722
-1.58935	25.238		-2.20943	50.9488		-2.38427	84.3698
-1.57235	27.8005		-2.19243	55.7683		-2.36727	85.7721
-1.55435	30.4678		-2.17443	60.3315		-2.34927	87.6133
-1.53735	33.071		-2.15743	64.4315		-2.33227	89.805
-1.51935	35.4417		-2.13943	67.893		-2.31427	92.2514
-1.50235	37.4254		-2.12243	70.5773		-2.29727	94.8478
-1.48435	38.8945		-2.10443	72.4019		-2.27927	97.4956
-1.46735	39.7624		-2.08743	73.3471		-2.26227	100.101
-1.44935	39.9922		-2.06943	73.4586		-2.24427	102.58
-1.43235	39.5952		-2.05243	72.8477		-2.22727	104.86
-1.41435	38.6295		-2.03443	71.6785		-2.20927	106.876
-1.39735	37.1943		-2.01743	70.1597		-2.19227	108.587
-1.37935	35.4152		-1.99943	68.5187		-2.17427	109.953
-1.36235	33.4311		-1.98243	66.9777		-2.15727	110.952
-1.34435	31.3807		-1.96443	65.7341		-2.13927	111.578
-1.32735	29.3877		-1.94743	64.9367		-2.12227	111.831
-1.30935	27.5528		-1.92943	64.6696		-2.10427	111.728
-1.29235	25.9427		-1.91243	64.9437		-2.08727	111.298
-1.27435	24.5866		-1.89443	65.7037		-2.06927	110.576
-1.25635	23.4823		-1.87643	66.83		-2.05127	109.607
-1.23935	22.5962		-1.85943	68.1644		-2.03427	108.441
-1.22135	21.8751		-1.84143	69.5262		-2.01627	107.125
-1.20435	21.2526		-1.82443	70.7467		-1.99927	105.708
-1.18635	20.6591		-1.80643	71.6847		-1.98127	104.231
-1.16935	20.0371		-1.78943	72.248		-1.96427	102.734
-1.15135	19.3433		-1.77143	72.4087		-1.94627	101.245
-1.13435	18.5614		-1.75443	72.1961		-1.92927	99.801
-1.11635	17.6987		-1.73643	71.7037		-1.91127	98.428
-1.09935	16.7928		-1.71943	71.0556		-1.89427	97.1568
-1.08135	15.9038		-1.70143	70.3978		-1.87627	96.0252
-1.06435	15.109		-1.68443	69.8707		-1.85927	95.0658
-1.04635	14.4939		-1.66643	69.5852		-1.84127	94.3228
-1.02935	14.1442		-1.64943	69.6068		-1.82427	93.8292
-1.01135	14.1329		-1.63143	69.945		-1.80627	93.6132
-0.99435	14.5115		-1.61443	70.5522		-1.78927	93.6916
-0.97635	15.3046		-1.59643	71.3307		-1.77127	94.0621
-0.95935	16.4998		-1.57943	72.1471		-1.75427	94.6969
-0.94135	18.0522		-1.56143	72.8515		-1.73627	95.554
-0.92435	19.8846		-1.54443	73.2987		-1.71927	96.5628
-0.90635	21.8894		-1.52643	73.3679		-1.70127	97.6445
-0.88935	23.9452		-1.50943	72.9762		-1.68427	98.7085
-0.87135	25.9193		-1.49143	72.0942		-1.66627	99.6717
-0.85435	27.6792		-1.47443	70.7421		-1.64927	100.455
-0.83635	29.1169		-1.45643	68.9908		-1.63127	100.997
-0.81935	30.1348		-1.43943	66.9548		-1.61427	101.262
-0.80135	30.6762		-1.42143	64.7814		-1.59627	101.234
-0.78435	30.717		-1.40443	62.6338		-1.57927	100.923
-0.76635	30.2709		-1.38643	60.6799		-1.56127	100.354
-0.74935	29.3912		-1.36943	59.0767		-1.54427	99.5636
-0.73135	28.1605		-1.35143	57.9677		-1.52627	98.5991
-0.71435	26.692		-1.33443	57.4631		-1.50927	97.5066
-0.69635	25.1146		-1.31643	57.6414		-1.49127	96.3234
-0.67935	23.5683		-1.29943	58.5419		-1.47427	95.0871
-0.66135	22.1905		-1.28143	60.1592		-1.45627	93.8221
-0.64435	21.1101		-1.26443	62.4557		-1.43927	92.5478
-0.62635	20.433		-1.24643	65.3503		-1.42127	91.2856
-0.60935	20.2393		-1.22943	68.7286		-1.40427	90.0518
-0.59135	20.573		-1.21143	72.4536		-1.38627	88.865
-0.57435	21.4398		-1.19443	76.3691		-1.36927	87.7527
-0.55635	22.8078		-1.17643	80.3089		-1.35127	86.7401
-0.53935	24.609		-1.15943	84.1081		-1.33427	85.86
-0.52135	26.7414		-1.14143	87.6132		-1.31627	85.1433
-0.50435	29.0819		-1.12443	90.6842		-1.29927	84.6134
-0.48635	31.4995		-1.10643	93.2033		-1.28127	84.2861
-0.46935	33.8579		-1.08943	95.0768		-1.26427	84.162
-0.45135	36.0365		-1.07143	96.2317		-1.24627	84.2238
-0.43435	37.9353		-1.05443	96.6173		-1.22927	84.4386
-0.41635	39.4825		-1.03643	96.1986		-1.21127	84.7491
-0.39935	40.6512		-1.01943	94.9542		-1.19427	85.088
-0.38135	41.4471		-1.00143	92.8771		-1.17627	85.3722
-0.36435	41.9128		-0.98443	89.9688		-1.15927	85.5177
-0.34635	42.1239		-0.96643	86.2429		-1.14127	85.4456
-0.32935	42.1696		-0.94943	81.7328		-1.12427	85.0827
-0.31135	42.1522		-0.93143	76.4911		-1.10627	84.3823
-0.29435	42.163		-0.91443	70.595		-1.08927	83.3158
-0.27635	42.2795		-0.89643	64.156		-1.07127	81.8899
-0.25835	42.5488		-0.87843	57.313		-1.05327	80.1401
-0.24135	42.9838		-0.86143	50.2335		-1.03627	78.1321
-0.22335	43.5599		-0.84343	43.1125		-1.01827	75.9593
-0.20635	44.2162		-0.82643	36.157		-1.00127	73.7325
-0.18835	44.8614		-0.80843	29.584		-0.98327	71.571
-0.17135	45.3892		-0.79143	23.5968		-0.96627	69.5982
-0.15335	45.6842		-0.77343	18.3807		-0.94827	67.9236
-0.13635	45.6313		-0.75643	14.088		-0.93127	66.6386
-0.11835	45.1463		-0.73843	10.8293		-0.91327	65.807
-0.10135	44.1634		-0.72143	8.66718		-0.89627	65.4594
-0.08335	42.6556		-0.70343	7.61559		-0.87827	65.5967
-0.06635	40.6349		-0.68643	7.64162		-0.86127	66.1854
-0.04835	38.1517		-0.66843	8.67069		-0.84327	67.1646
-0.03135	35.2873		-0.65143	10.597		-0.82627	68.4599
-0.01335	32.1491		-0.63343	13.2917		-0.80827	69.9813
0.00365	28.8574		-0.61643	16.6146		-0.79127	71.6457
0.02165	25.5374		-0.59843	20.4241		-0.77327	73.3708
0.03865	22.3078		-0.58143	24.5847		-0.75627	75.0969
0.05665	19.275		-0.56343	28.9734		-0.73827	76.7797
0.07365	16.5248		-0.54643	33.4855		-0.72127	78.4008
0.09165	14.1211		-0.52843	38.0326		-0.70327	79.9591
0.10865	12.1076		-0.51143	42.5456		-0.68627	81.4764
0.12665	10.509		-0.49343	46.9727		-0.66827	82.9783
0.14365	9.33859		-0.47643	51.2761		-0.65127	84.5001
0.16165	8.60198		-0.45843	55.4325		-0.63327	86.0707
0.17865	8.30378		-0.44143	59.4325		-0.61627	87.7121
0.19665	8.45175		-0.42343	63.2772		-0.59827	89.4275
0.21365	9.05887		-0.40643	66.9809		-0.58127	91.2079
0.23165	10.1419		-0.38843	70.5686		-0.56327	93.0218
0.24865	11.7204		-0.37143	74.0737		-0.54627	94.8226
0.26665	13.8089		-0.35343	77.5385		-0.52827	96.5533
0.28365	16.4119		-0.33643	81.0078		-0.51127	98.1488
0.30165	19.5139		-0.31843	84.5208		-0.49327	99.5455
0.31865	23.0754		-0.30143	88.1042		-0.47627	100.685
0.33665	27.0271		-0.28343	91.7711		-0.45827	101.522
0.35365	31.2679		-0.26643	95.5041		-0.44127	102.032
0.37165	35.6672		-0.24843	99.2563		-0.42327	102.207
0.38865	40.0652		-0.23143	102.947		-0.40627	102.065
0.40665	44.2897		-0.21343	106.471		-0.38827	101.644
0.42365	48.1562		-0.19643	109.688		-0.37127	100.993
0.44165	51.4922		-0.17843	112.452		-0.35327	100.184
0.45865	54.1338		-0.16143	114.608		-0.33627	99.2857
0.47665	55.946		-0.14343	116.013		-0.31827	98.3719
0.49365	56.8347		-0.12643	116.556		-0.30127	97.5114
0.51165	56.7461		-0.10843	116.166		-0.28327	96.7627
0.52865	55.6709		-0.09143	114.827		-0.26627	96.1683
0.54665	53.6479		-0.07343	112.587		-0.24827	95.7554
0.56365	50.757		-0.05643	109.554		-0.23127	95.5337
0.58165	47.117		-0.03843	105.905		-0.21327	95.4992
0.59865	42.8744		-0.02143	101.866		-0.19627	95.6306
0.61665	38.1962		-0.00343	97.7048		-0.17827	95.898
0.63365	33.2613		0.01357	93.7073		-0.16127	96.2634
0.65165	28.2479		0.03157	90.1557		-0.14327	96.6855
0.66865	23.3295		0.04857	87.3099		-0.12627	97.1293
0.68665	18.6623		0.06657	85.3801		-0.10827	97.559
0.70365	14.3829		0.08357	84.506		-0.09127	97.9548
0.72165	10.6043		0.10157	84.755		-0.07327	98.3127
0.73965	7.41172		0.11957	86.1033		-0.05527	98.6353
0.75665	4.86278		0.13657	88.4414		-0.03827	98.9493
0.77465	2.99144		0.15457	91.5769		-0.02027	99.291
0.79165	1.80546		0.17157	95.2593		-0.00327	99.7137
0.80965	1.29285		0.18957	99.192		0.01473	100.27
0.82665	1.42539		0.20657	103.058		0.03173	101.022
0.84465	2.15994		0.22457	106.545		0.04973	102.021
0.86165	3.44233		0.24157	109.363		0.06673	103.315
0.87965	5.20916		0.25957	111.271		0.08473	104.925
0.89665	7.39057		0.27657	112.083		0.10173	106.855
0.91465	9.90916		0.29457	111.682		0.11973	109.086
0.93165	12.6829		0.31157	110.015		0.13673	111.574
0.94965	15.6253		0.32957	107.095		0.15473	114.247
0.96665	18.6452		0.34657	102.99		0.17173	117.021
0.98465	21.6528		0.36457	97.8204		0.18973	119.794
1.00165	24.5574		0.38157	91.7362		0.20673	122.459
1.01965	27.2771		0.39957	84.9191		0.22473	124.911
1.03665	29.7379		0.41657	77.5662		0.24173	127.048
1.05465	31.8822		0.43457	69.8899		0.25973	128.786
1.07165	33.6712		0.45157	62.1086		0.27673	130.052
1.08965	35.0871		0.46957	54.4432		0.29473	130.792
1.10665	36.133		0.48657	47.1196		0.31173	130.975
1.12465	36.8357		0.50457	40.3622		0.32973	130.587
1.14165	37.2366		0.52157	34.3862		0.34673	129.631
1.15965	37.389		0.53957	29.398		0.36473	128.131
1.17665	37.3486		0.55657	25.5878		0.38173	126.124
1.19465	37.1671		0.57457	23.1125		0.39973	123.667
1.21165	36.8837		0.59157	22.0951		0.41673	120.835
1.22965	36.5206		0.60957	22.6129		0.43473	117.713
1.24665	36.0783		0.62657	24.6861		0.45173	114.406
1.26465	35.5379		0.64457	28.2766		0.46973	111.039
1.28165	34.861		0.66157	33.2831		0.48673	107.732
1.29965	34.0029		0.67957	39.5398		0.50473	104.623
1.31665	32.9155		0.69657	46.8236		0.52173	101.843
1.33465	31.5558		0.71457	54.8558		0.53973	99.513
1.35165	29.8942		0.73157	63.317		0.55673	97.7418
1.36965	27.9291		0.74957	71.8597		0.57473	96.6041
1.38665	25.6774		0.76657	80.1213		0.59173	96.1526
1.40465	23.1808		0.78457	87.7492		0.60973	96.3936
1.42165	20.5091		0.80157	94.4117		0.62673	97.307
1.43965	17.7411		0.81957	99.8265		0.64473	98.8251
1.45665	14.9672		0.83657	103.776		0.66173	100.852
1.47465	12.2775		0.85457	106.126		0.67973	103.263
1.49165	9.75382		0.87157	106.839		0.69673	105.918
1.50965	7.46289		0.88957	105.978		0.71473	108.659
1.52665	5.45294		0.90657	103.709		0.73173	111.334
1.54465	3.7517		0.92457	100.286		0.74973	113.794
1.56165	2.36485		0.94157	96.0364		0.76673	115.91
1.57965	1.28104		0.95957	91.3319		0.78473	117.574
1.59665	0.47363		0.97657	86.5541		0.80173	118.705
1.61465	-0.09353		0.99457	82.0655		0.81973	119.253
1.63165	-0.46208		1.01157	78.1727		0.83673	119.203
1.64965	-0.67454		1.02957	75.0946		0.85473	118.567
1.66665	-0.77091		1.04657	72.9539		0.87173	117.385
1.68465	-0.78645		1.06457	71.754		0.88973	115.726
1.70165	-0.75031		1.08157	71.3864		0.90673	113.669
1.71965	-0.68487		1.09957	71.6532		0.92473	111.307
1.73765	-0.6064		1.11757	72.2726		0.94273	108.743
1.75465	-0.52573		1.13457	72.9231		0.95973	106.072
1.77265	-0.44929		1.15257	73.2714		0.97773	103.386
1.78965	-0.38039		1.16957	73.0075		0.99473	100.767
1.80765	-0.32009		1.18757	71.8717		1.01273	98.289
1.82465	-0.26822		1.20457	69.6843		1.02973	96.013
1.84265	-0.22393		1.22257	66.3553		1.04773	93.9926
1.85965	-0.18617		1.23957	61.8965		1.06473	92.2761
1.87765	-0.15393		1.25757	56.4178		1.08273	90.9048
1.89465	-0.12636		1.27457	50.119		1.09973	89.9161
1.91265	-0.10278		1.29257	43.2733		1.11773	89.3533
1.92965	-0.08269		1.30957	36.207		1.13473	89.2441
1.94765	-0.06569		1.32757	29.2803		1.15273	89.6146
1.96465	-0.05146		1.34457	22.8587		1.16973	90.4824
1.98265	-0.03971		1.36257	17.2982		1.18773	91.8387
1.99965	-0.03016		1.37957	12.9186		1.20473	93.6609
2.01765	-0.02253		1.39757	9.98753		1.22273	95.8934
2.03465	-0.01655		1.41457	8.7049		1.23973	98.455
2.05265	-0.01194		1.43257	9.18932		1.25773	101.236
2.06965	-0.00847		1.44957	11.4692		1.27473	104.101
2.08765	-0.0059		1.46757	15.4777		1.29273	106.894
2.10465	-0.00404		1.48457	21.0505		1.30973	109.459
2.12265	-0.00272		1.50257	27.9318		1.32773	111.635
2.13965	-0.0018		1.51957	35.7859		1.34473	113.282
2.15765	-0.00117		1.53757	44.212		1.36273	114.282
2.17465	-0.00074		1.55457	52.7709		1.37973	114.551
2.19265	-0.00047		1.57257	61.0068		1.39773	114.051
2.20965	-0.00029		1.58957	68.4912		1.41473	112.778
2.22765	-0.00017		1.60757	74.8252		1.43273	110.773
2.24465	-0.0001		1.62457	79.7057		1.44973	108.106
2.26265	-6e-05		1.64257	82.9178		1.46773	104.873
2.27965	-3e-05		1.65957	84.3548		1.48473	101.178
2.29765	-2e-05		1.67757	84.0185		1.50273	97.1238
2.31465	-1e-05		1.69457	82.0261		1.51973	92.8036
2.33265	-1e-05		1.71257	78.5744		1.53773	88.2912
2.34965	0		1.72957	73.925		1.55473	83.6351
2.36765	0		1.74757	68.3798		1.57273	78.8632
2.38465	0		1.76457	62.2464		1.58973	73.981
2.40265	0		1.78257	55.8192		1.60773	68.98
2.41965	0		1.79957	49.3547		1.62473	63.8509
2.43765	0		1.81757	43.0616		1.64273	58.5848
2.45465	0		1.83457	37.095		1.65973	53.1875
2.47265	0		1.85257	31.5581		1.67773	47.6822
2.48965	0		1.86957	26.5041		1.69473	42.1189
2.50765	0		1.88757	21.9529		1.71273	36.5618
2.52465	0		1.90457	17.8976		1.72973	31.0977
2.54265	0		1.92257	14.3153		1.74773	25.8212
2.55965	0		1.93957	11.1766		1.76473	20.8316
2.57765	0		1.95757	8.45051		1.78273	16.2203
2.59465	0		1.97457	6.10982		1.79973	12.0669
2.61265	0		1.99257	4.12908		1.81773	8.42927
2.62965	0		2.00957	2.48511		1.83473	5.34119
2.64765	0		2.02757	1.15554		1.85273	2.81129
2.66465	0		2.04457	0.11659		1.86973	0.82346
2.68265	0		2.06257	-0.6581		1.88773	-0.65989
2.69965	0		2.07957	-1.19813		1.90473	-1.69289
2.71765	0		2.09757	-1.53594		1.92273	-2.34066
2.73465	0		2.11457	-1.70606		1.93973	-2.6735
2.75265	0		2.13257	-1.74326		1.95773	-2.76211
2.77065	0		2.15057	-1.68125		1.97573	-2.67254
2.78765	0		2.16757	-1.55089		1.99273	-2.46365
2.80565	0		2.18557	-1.37909		2.01073	-2.1847
2.82265	0		2.20257	-1.18798		2.02773	-1.87495
2.84065	0		2.22057	-0.99467		2.04573	-1.56348
2.85765	0		2.23757	-0.81141		2.06273	-1.27029
2.87565	0		2.25557	-0.646		2.08073	-1.00764
2.89265	0		2.27257	-0.50261		2.09773	-0.78153
2.91065	0		2.29057	-0.38255		2.11573	-0.59337
2.92765	0		2.30757	-0.28507		2.13273	-0.44139
2.94565	0		2.32557	-0.20812		2.15073	-0.32194
2.96265	0		2.34257	-0.14894		2.16773	-0.23037
2.98065	0		2.36057	-0.10453		2.18573	-0.16179
2.99765	0		2.37757	-0.07198		2.20273	-0.11158
3.01565	0		2.39557	-0.04864		2.22073	-0.07558
3.03265	0		2.41257	-0.03227		2.23773	-0.0503
3.05065	0		2.43057	-0.02102		2.25573	-0.0329
3.06765	0		2.44757	-0.01345		2.27273	-0.02115
3.08565	0		2.46557	-0.00846		2.29073	-0.01337
3.10265	0		2.48257	-0.00522		2.30773	-0.00831
3.12065	0		2.50057	-0.00317		2.32573	-0.00508
3.13765	0		2.51757	-0.00189		2.34273	-0.00305
3.15565	0		2.53557	-0.00111		2.36073	-0.00181
3.17265	0		2.55257	-0.00064		2.37773	-0.00105
3.19065	0		2.57057	-0.00036		2.39573	-0.0006
3.20765	0		2.58757	-0.0002		2.41273	-0.00034
3.22565	0		2.60557	-0.00011		2.43073	-0.00019
3.24265	0		2.62257	-6e-05		2.44773	-0.0001
3.26065	0		2.64057	-3e-05		2.46573	-5e-05
3.27765	0		2.65757	-2e-05		2.48273	-3e-05
3.29565	0		2.67557	-1e-05		2.50073	-2e-05
3.31265	0		2.69257	0		2.51773	-1e-05
3.33065	0		2.71057	0		2.53573	0
3.34765	0		2.72757	0		2.55273	0
3.36565	0		2.74557	0		2.57073	0
3.38265	0		2.76257	0		2.58773	0
3.40065	0		2.78057	0		2.60573	0
3.41765	0		2.79757	0		2.62273	0
3.43565	0		2.81557	0		2.64073	0
3.45265	0		2.83257	0		2.65773	0
3.47065	0		2.85057	0		2.67573	0
3.48765	0		2.86757	0		2.69273	0
3.50565	0		2.88557	0		2.71073	0
3.52265	0		2.90257	0		2.72773	0
3.54065	0		2.92057	0		2.74573	0
3.55765	0		2.93757	0		2.76273	0
3.57565	0		2.95557	0		2.78073	0
3.59265	0		2.97257	0		2.79773	0
3.61065	0		2.99057	0		2.81573	0
3.62765	0		3.00757	0		2.83273	0
3.64565	0		3.02557	0		2.85073	0
3.66265	0		3.04257	0		2.86773	0
3.68065	0		3.06057	0		2.88573	0
3.69765	0		3.07757	0		2.90273	0
3.71565	0		3.09557	0		2.92073	0
3.73265	0		3.11257	0		2.93773	0
3.75065	0		3.13057	0		2.95573	0
3.76865	0		3.14857	0		2.97373	0
3.78565	0		3.16557	0		2.99073	0
3.80365	0		3.18357	0		3.00873	0
3.82065	0		3.20057	0		3.02573	0
3.83865	0		3.21857	0		3.04373	0
3.85565	0		3.23557	0		3.06073	0
3.87365	0		3.25357	0		3.07873	0
3.89065	0		3.27057	0		3.09573	0
3.90865	0		3.28857	0		3.11373	0
3.92565	0		3.30557	0		3.13073	0
3.94365	0		3.32357	0		3.14873	0
3.96065	0		3.34057	0		3.16573	0
3.97865	0		3.35857	0		3.18373	0
3.99565	0		3.37557	0		3.20073	0
4.01365	0		3.39357	0		3.21873	0
4.03065	0		3.41057	0		3.23573	0
4.04865	0		3.42857	0		3.25373	0
4.06565	0		3.44557	0		3.27073	0
4.08365	0		3.46357	0		3.28873	0
4.10065	0		3.48057	0		3.30573	0
4.11865	0		3.49857	0		3.32373	0
4.13565	0		3.51557	0		3.34073	0
4.15365	0		3.53357	0		3.35873	0
4.17065	0		3.55057	0		3.37573	0
4.18865	0		3.56857	0		3.39373	0
4.20565	0		3.58557	0		3.41073	0
4.22365	0		3.60357	0		3.42873	0
4.24065	0		3.62057	0		3.44573	0
4.25865	0		3.63857	0		3.46373	0
4.27565	0		3.65557	0		3.48073	0
4.29365	0		3.67357	0		3.49873	0
4.31065	0		3.69057	0		3.51573	0
4.32865	0		3.70857	0		3.53373	0
4.34565	0		3.72557	0		3.55073	0
4.36365	0		3.74357	0		3.56873	0
4.38065	0		3.76057	0		3.58573	0
4.39865	0		3.77857	0		3.60373	0
4.41565	0		3.79557	0		3.62073	0
4.43365	0		3.81357	0		3.63873	0
4.45065	0		3.83057	0		3.65573	0
4.46865	0		3.84857	0		3.67373	0
4.48565	0		3.86557	0		3.69073	0
4.50365	0		3.88357	0		3.70873	0
4.52065	0		3.90057	0		3.72573	0
4.53865	0		3.91857	0		3.74373	0
4.55565	0		3.93557	0		3.76073	0
4.57365	0		3.95357	0		3.77873	0
4.59065	0		3.97057	0		3.79573	0
4.60865	0		3.98857	0		3.81373	0
4.62565	0		4.00557	0		3.83073	0
4.64365	0		4.02357	0		3.84873	0
4.66065	0		4.04057	0		3.86573	0
4.67865	0		4.05857	0		3.88373	0
4.69565	0		4.07557	0		3.90073	0
4.71365	0		4.09357	0		3.91873	0
4.73065	0		4.11057	0		3.93573	0
4.74865	0		4.12857	0		3.95373	0
4.76665	0		4.14657	0		3.97173	0
4.78365	0		4.16357	0		3.98873	0
4.80165	0		4.18157	0		4.00673	0
4.81865	0		4.19857	0		4.02373	0
4.83665	0		4.21657	0		4.04173	0
4.85365	0		4.23357	0		4.05873	0
4.87165	0		4.25157	0		4.07673	0
4.88865	0		4.26857	0		4.09373	0
4.90665	0		4.28657	0		4.11173	0
4.92365	0		4.30357	0		4.12873	0
4.94165	0		4.32157	0		4.14673	0
4.95865	0		4.33857	0		4.16373	0
4.97665	0		4.35657	0		4.18173	0
4.99365	0		4.37357	0		4.19873	0
5.01165	0		4.39157	0		4.21673	0
5.02865	0		4.40857	0		4.23373	0
5.04665	0		4.42657	0		4.25173	0
5.06365	0		4.44357	0		4.26873	0
5.08165	0		4.46157	0		4.28673	0
5.09865	0		4.47857	0		4.30373	0
5.11665	0		4.49657	0		4.32173	0
5.13365	0		4.51357	0		4.33873	0
5.15165	0		4.53157	0		4.35673	0
5.16865	0		4.54857	0		4.37373	0
5.18665	0		4.56657	0		4.39173	0
5.20365	0		4.58357	0		4.40873	0
5.22165	0		4.60157	0		4.42673	0
5.23865	0		4.61857	0		4.44373	0
5.25665	0		4.63657	0		4.46173	0
5.27365	0		4.65357	0		4.47873	0
5.29165	0		4.67157	0		4.49673	0
5.30865	0		4.68857	0		4.51373	0
5.32665	0		4.70657	0		4.53173	0
5.34365	0		4.72357	0		4.54873	0
5.36165	0		4.74157	0		4.56673	0
5.37865	0		4.75857	0		4.58373	0
5.39665	0		4.77657	0		4.60173	0
5.41365	0		4.79357	0		4.61873	0
5.43165	0		4.81157	0		4.63673	0
5.44865	0		4.82857	0		4.65373	0
5.46665	0		4.84657	0		4.67173	0
5.48365	0		4.86357	0		4.68873	0
5.50165	0		4.88157	0		4.70673	0
5.51865	0		4.89857	0		4.72373	0
5.53665	0		4.91657	0		4.74173	0
5.55365	0		4.93357	0		4.75873	0
5.57165	0		4.95157	0		4.77673	0
5.58865	0		4.96857	0		4.79373	0
5.60665	0		4.98657	0		4.81173	0
5.62365	0		5.00357	0		4.82873	0
5.64165	0		5.02157	0		4.84673	0
5.65865	0		5.03857	0		4.86373	0
5.67665	0		5.05657	0		4.88173	0
5.69365	0		5.07357	0		4.89873	0
5.71165	0		5.09157	0		4.91673	0
5.72865	0		5.10857	0		4.93373	0
5.74665	0		5.12657	0		4.95173	0
5.76465	0		5.14457	0		4.96973	0
5.78165	0		5.16157	0		4.98673	0
5.79965	0		5.17957	0		5.00473	0
5.81665	0		5.19657	0		5.02173	0
5.83465	0		5.21457	0		5.03973	0
5.85165	0		5.23157	0		5.05673	0
5.86965	0		5.24957	0		5.07473	0
5.88665	0		5.26657	0		5.09173	0
5.90465	0		5.28457	0		5.10973	0
5.92165	0		5.30157	0		5.12673	0
5.93965	0		5.31957	0		5.14473	0
5.95665	0		5.33657	0		5.16173	0
5.97465	0		5.35457	0		5.17973	0
5.99165	0		5.37157	0		5.19673	0
6.00965	0		5.38957	0		5.21473	0
6.02665	0		5.40657	0		5.23173	0
6.04465	0		5.42457	0		5.24973	0
6.06165	0		5.44157	0		5.26673	0
6.07965	0		5.45957	0		5.28473	0
6.09665	0		5.47657	0		5.30173	0
6.11465	0		5.49457	0		5.31973	0
6.13165	0		5.51157	0		5.33673	0
6.14965	0		5.52957	0		5.35473	0
6.16665	0		5.54657	0		5.37173	0
6.18465	0		5.56457	0		5.38973	0
6.20165	0		5.58157	0		5.40673	0
6.21965	0		5.59957	0		5.42473	0
6.23665	0		5.61657	0		5.44173	0
6.25465	0		5.63457	0		5.45973	0
6.27165	0		5.65157	0		5.47673	0
6.28965	0		5.66957	0		5.49473	0
6.30665	0		5.68657	0		5.51173	0
6.32465	0		5.70457	0		5.52973	0
6.34165	0		5.72157	0		5.54673	0
6.35965	0		5.73957	0		5.56473	0
6.37665	0		5.75657	0		5.58173	0
6.39465	0		5.77457	0		5.59973	0
6.41165	0		5.79157	0		5.61673	0
6.42965	0		5.80957	0		5.63473	0
6.44665	0		5.82657	0		5.65173	0
6.46465	0		5.84457	0		5.66973	0
6.48165	0		5.86157	0		5.68673	0
6.49965	0		5.87957	0		5.70473	0
6.51665	0		5.89657	0		5.72173	0
6.53465	0		5.91457	0		5.73973	0
6.55165	0		5.93157	0		5.75673	0
6.56965	0		5.94957	0		5.77473	0
6.58665	0		5.96657	0		5.79173	0
6.60465	0		5.98457	0		5.80973	0
6.62165	0		6.00157	0		5.82673	0
6.63965	0		6.01957	0		5.84473	0
6.65665	0		6.03657	0		5.86173	0
6.67465	0		6.05457	0		5.87973	0
6.69165	0		6.07157	0		5.89673	0
6.70965	0		6.08957	0		5.91473	0
6.72665	0		6.10657	0		5.93173	0
6.74465	0		6.12457	0		5.94973	0
6.76265	0		6.14257	0		5.96773	0
6.77965	0		6.15957	0		5.98473	0
6.79765	0		6.17757	0		6.00273	0
6.81465	0		6.19457	0		6.01973	0
6.83265	0		6.21257	0		6.03773	0
6.84965	0		6.22957	0		6.05473	0
6.86765	0		6.24757	0		6.07273	0
6.88465	0		6.26457	0		6.08973	0
6.90265	0		6.28257	0		6.10773	0
6.91965	0		6.29957	0		6.12473	0
6.93765	0		6.31757	0		6.14273	0
6.95465	0		6.33457	0		6.15973	0
6.97265	0		6.35257	0		6.17773	0
6.98965	0		6.36957	0		6.19473	0
7.00765	0		6.38757	0		6.21273	0
7.02465	0		6.40457	0		6.22973	0
7.04265	0		6.42257	0		6.24773	0
7.05965	0		6.43957	0		6.26473	0
7.07765	0		6.45757	0		6.28273	0
7.09465	0		6.47457	0		6.29973	0
7.11265	0		6.49257	0		6.31773	0
7.12965	0		6.50957	0		6.33473	0
7.14765	0		6.52757	0		6.35273	0
7.16465	0		6.54457	0		6.36973	0
7.18265	0		6.56257	0		6.38773	0
7.19965	0		6.57957	0		6.40473	0
7.21765	0		6.59757	0		6.42273	0
7.23465	0		6.61457	0		6.43973	0
7.25265	0		6.63257	0		6.45773	0
7.26965	0		6.64957	0		6.47473	0
7.28765	0		6.66757	0		6.49273	0
7.30465	0		6.68457	0		6.50973	0
7.32265	0		6.70257	0		6.52773	0
7.33965	0		6.71957	0		6.54473	0
7.35765	0		6.73757	0		6.56273	0
7.37465	0		6.75457	0		6.57973	0
7.39265	0		6.77257	0		6.59773	0
7.40965	0		6.78957	0		6.61473	0
7.42765	0		6.80757	0		6.63273	0
7.44465	0		6.82457	0		6.64973	0
7.46265	0		6.84257	0		6.66773	0
7.47965	0		6.85957	0		6.68473	0
7.49765	0		6.87757	0		6.70273	0
7.51465	0		6.89457	0		6.71973	0
7.53265	0		6.91257	0		6.73773	0
7.54965	0		6.92957	0		6.75473	0
7.56765	0		6.94757	0		6.77273	0
7.58465	0		6.96457	0		6.78973	0
7.60265	0		6.98257	0		6.80773	0
7.61965	0		6.99957	0		6.82473	0
7.63765	0		7.01757	0		6.84273	0
7.65465	0		7.03457	0		6.85973	0
7.67265	0		7.05257	0		6.87773	0
7.68965	0		7.06957	0		6.89473	0
7.70765	0		7.08757	0		6.91273	0
7.72465	0		7.10457	0		6.92973	0
7.74265	0		7.12257	0		6.94773	0
7.76065	0		7.14057	0		6.96573	0
7.77765	0		7.15757	0		6.98273	0
7.79565	0		7.17557	0		7.00073	0
7.81265	0		7.19257	0		7.01773	0
7.83065	0		7.21057	0		7.03573	0
7.84765	0		7.22757	0		7.05273	0
7.86565	0		7.24557	0		7.07073	0
7.88265	0		7.26257	0		7.08773	0
7.90065	0		7.28057	0		7.10573	0
7.91765	0		7.29757	0		7.12273	0
7.93565	0		7.31557	0		7.14073	0
7.95265	0		7.33257	0		7.15773	0
7.97065	0		7.35057	0		7.17573	0
7.98765	0		7.36757	0		7.19273	0
8.00565	0		7.38557	0		7.21073	0
8.02265	0		7.40257	0		7.22773	0
8.04065	0		7.42057	0		7.24573	0
8.05765	0		7.43757	0		7.26273	0
8.07565	0		7.45557	0		7.28073	0
8.09265	0		7.47257	0		7.29773	0
8.11065	0		7.49057	0		7.31573	0
8.12765	0		7.50757	0		7.33273	0
8.14565	0		7.52557	0		7.35073	0
8.16265	0		7.54257	0		7.36773	0
8.18065	0		7.56057	0		7.38573	0
8.19765	0		7.57757	0		7.40273	0
8.21565	0		7.59557	0		7.42073	0
8.23265	0		7.61257	0		7.43773	0
8.25065	0		7.63057	0		7.45573	0
8.26765	0		7.64757	0		7.47273	0
8.28565	0		7.66557	0		7.49073	0
8.30265	0		7.68257	0		7.50773	0
8.32065	0		7.70057	0		7.52573	0
8.33765	0		7.71757	0		7.54273	0
8.35565	0		7.73557	0		7.56073	0
8.37265	0		7.75257	0		7.57773	0
8.39065	0		7.77057	0		7.59573	0
8.40765	0		7.78757	0		7.61273	0
8.42565	0		7.80557	0		7.63073	0
8.44265	0		7.82257	0		7.64773	0
8.46065	0		7.84057	0		7.66573	0
8.47765	0		7.85757	0		7.68273	0
8.49565	0		7.87557	0		7.70073	0
8.51265	0		7.89257	0		7.71773	0
8.53065	0		7.91057	0		7.73573	0
8.54765	0		7.92757	0		7.75273	0
8.56565	0		7.94557	0		7.77073	0
8.58265	0		7.96257	0		7.78773	0
8.60065	0		7.98057	0		7.80573	0
8.61765	0		7.99757	0		7.82273	0
8.63565	0		8.01557	0		7.84073	0
8.65265	0		8.03257	0		7.85773	0
8.67065	0		8.05057	0		7.87573	0
8.68765	0		8.06757	0		7.89273	0
8.70565	0		8.08557	0		7.91073	0
8.72265	0		8.10257	0		7.92773	0
8.74065	0		8.12057	0		7.94573	0
8.75865	0		8.13857	0		7.96373	0
8.77565	0		8.15557	0		7.98073	0
8.79365	0		8.17357	0		7.99873	0
8.81065	0		8.19057	0		8.01573	0
8.82865	0		8.20857	0		8.03373	0
8.84565	0		8.22557	0		8.05073	0
8.86365	0		8.24357	0		8.06873	0
8.88065	0		8.26057	0		8.08573	0
8.89865	0		8.27857	0		8.10373	0
8.91565	0		8.29557	0		8.12073	0
8.93365	0		8.31357	0		8.13873	0
8.95065	0		8.33057	0		8.15573	0
8.96865	0		8.34857	0		8.17373	0
8.98565	0		8.36557	0		8.19073	0
9.00365	0		8.38357	0		8.20873	0
9.02065	0		8.40057	0		8.22573	0
9.03865	0		8.41857	0		8.24373	0
9.05565	0		8.43557	0		8.26073	0
9.07365	0		8.45357	0		8.27873	0
9.09065	0		8.47057	0		8.29573	0
9.10865	0		8.48857	0		8.31373	0
9.12565	0		8.50557	0		8.33073	0
9.14365	0		8.52357	0		8.34873	0
9.16065	0		8.54057	0		8.36573	0
9.17865	0		8.55857	0		8.38373	0
9.19565	0		8.57557	0		8.40073	0
9.21365	0		8.59357	0		8.41873	0
9.23065	0		8.61057	0		8.43573	0
9.24865	0		8.62857	0		8.45373	0
9.26565	0		8.64557	0		8.47073	0
9.28365	0		8.66357	0		8.48873	0
9.30065	0		8.68057	0		8.50573	0
9.31865	0		8.69857	0		8.52373	0
9.33565	0		8.71557	0		8.54073	0
9.35365	0		8.73357	0		8.55873	0
9.37065	0		8.75057	0		8.57573	0
9.38865	0		8.76857	0		8.59373	0
9.40565	0		8.78557	0		8.61073	0
9.42365	0		8.80357	0		8.62873	0
9.44065	0		8.82057	0		8.64573	0
9.45865	0		8.83857	0		8.66373	0
9.47565	0		8.85557	0		8.68073	0
9.49365	0		8.87357	0		8.69873	0
9.51065	0		8.89057	0		8.71573	0
9.52865	0		8.90857	0		8.73373	0
9.54565	0		8.92557	0		8.75073	0
9.56365	0		8.94357	0		8.76873	0
9.58065	0		8.96057	0		8.78573	0
9.59865	0		8.97857	0		8.80373	0
9.61565	0		8.99557	0		8.82073	0
9.63365	0		9.01357	0		8.83873	0
9.65065	0		9.03057	0		8.85573	0
9.66865	0		9.04857	0		8.87373	0
9.68565	0		9.06557	0		8.89073	0
9.70365	0		9.08357	0		8.90873	0
9.72065	0		9.10057	0		8.92573	0
9.73865	0		9.11857	0		8.94373	0
9.75665	0		9.13657	0		8.96173	0
9.77365	0		9.15357	0		8.97873	0
9.79165	0		9.17157	0		8.99673	0
9.80865	0		9.18857	0		9.01373	0
9.82665	0		9.20657	0		9.03173	0
9.84365	0		9.22357	0		9.04873	0
9.86165	0		9.24157	0		9.06673	0
9.87865	0		9.25857	0		9.08373	0
9.89665	0		9.27657	0		9.10173	0
9.91365	0		9.29357	0		9.11873	0
9.93165	0		9.31157	0		9.13673	0
9.94865	0		9.32857	0		9.15373	0
9.96665	0		9.34657	0		9.17173	0
9.98365	0		9.36357	0		9.18873	0
10.0016	0		9.38157	0		9.20673	0
10.0186	0		9.39857	0		9.22373	0
10.0366	0		9.41657	0		9.24173	0
10.0536	0		9.43357	0		9.25873	0
10.0716	0		9.45157	0		9.27673	0
10.0886	0		9.46857	0		9.29373	0
10.1067	0		9.48657	0		9.31173	0
10.1236	0		9.50357	0		9.32873	0
10.1417	0		9.52157	0		9.34673	0
10.1586	0		9.53857	0		9.36373	0
10.1767	0		9.55657	0		9.38173	0
10.1936	0		9.57357	0		9.39873	0
10.2117	0		9.59157	0		9.41673	0
10.2287	0		9.60857	0		9.43373	0
10.2467	0		9.62657	0		9.45173	0
10.2637	0		9.64357	0		9.46873	0
10.2817	0		9.66157	0		9.48673	0
10.2987	0		9.67857	0		9.50373	0
10.3166	0		9.69657	0		9.52173	0
10.3337	0		9.71357	0		9.53873	0
10.3516	0		9.73157	0		9.55673	0
10.3687	0		9.74857	0		9.57373	0
10.3866	0		9.76657	0		9.59173	0
10.4037	0		9.78357	0		9.60873	0
10.4216	0		9.80157	0		9.62673	0
10.4387	0		9.81857	0		9.64373	0
10.4566	0		9.83657	0		9.66173	0
10.4736	0		9.85357	0		9.67873	0
10.4916	0		9.87157	0		9.69673	0
10.5086	0		9.88857	0		9.71373	0
10.5267	0		9.90657	0		9.73173	0
10.5436	0		9.92357	0		9.74873	0
10.5617	0		9.94157	0		9.76673	0
10.5786	0		9.95857	0		9.78373	0
10.5967	0		9.97657	0		9.80173	0
10.6136	0		9.99357	0		9.81873	0
10.6317	0		10.0116	0		9.83673	0
10.6486	0		10.0286	0		9.85373	0
10.6667	0		10.0466	0		9.87173	0
10.6837	0		10.0636	0		9.88873	0
10.7017	0		10.0816	0		9.90673	0
10.7187	0		10.0986	0		9.92373	0
10.7366	0		10.1166	0		9.94173	0
10.7546	0		10.1346	0		9.95973	0
10.7716	0		10.1516	0		9.97673	0
10.7896	0		10.1696	0		9.99473	0
10.8066	0		10.1866	0		10.0117	0
10.8247	0		10.2046	0		10.0297	0
10.8416	0		10.2216	0		10.0467	0
10.8597	0		10.2396	0		10.0647	0
10.8766	0		10.2566	0		10.0817	0
10.8947	0		10.2746	0		10.0997	0
10.9116	0		10.2916	0		10.1167	0
10.9297	0		10.3096	0		10.1347	0
10.9466	0		10.3266	0		10.1517	0
10.9647	0		10.3446	0		10.1697	0
10.9817	0		10.3616	0		10.1867	0
10.9997	0		10.3796	0		10.2047	0
11.0167	0		10.3966	0		10.2217	0
11.0346	0		10.4146	0		10.2397	0
11.0517	0		10.4316	0		10.2567	0
11.0696	0		10.4496	0		10.2747	0
11.0867	0		10.4666	0		10.2917	0
11.1046	0		10.4846	0		10.3097	0
11.1217	0		10.5016	0		10.3267	0
11.1396	0		10.5196	0		10.3447	0
11.1567	0		10.5366	0		10.3617	0
11.1746	0		10.5546	0		10.3797	0
11.1916	0		10.5716	0		10.3967	0
11.2096	0		10.5896	0		10.4147	0
11.2266	0		10.6066	0		10.4317	0
11.2447	0		10.6246	0		10.4497	0
11.2616	0		10.6416	0		10.4667	0
11.2797	0		10.6596	0		10.4847	0
11.2966	0		10.6766	0		10.5017	0
11.3147	0		10.6946	0		10.5197	0
11.3316	0		10.7116	0		10.5367	0
11.3497	0		10.7296	0		10.5547	0
11.3666	0		10.7466	0		10.5717	0
11.3847	0		10.7646	0		10.5897	0
11.4017	0		10.7816	0		10.6067	0
11.4197	0		10.7996	0		10.6247	0
11.4367	0		10.8166	0		10.6417	0
11.4547	0		10.8346	0		10.6597	0
11.4717	0		10.8516	0		10.6767	0
11.4896	0		10.8696	0		10.6947	0
11.5067	0		10.8866	0		10.7117	0
11.5246	0		10.9046	0		10.7297	0
11.5417	0		10.9216	0		10.7467	0
11.5596	0		10.9396	0		10.7647	0
11.5767	0		10.9566	0		10.7817	0
11.5946	0		10.9746	0		10.7997	0
11.6116	0		10.9916	0		10.8167	0
11.6296	0		11.0096	0		10.8347	0
11.6466	0		11.0266	0		10.8517	0
11.6646	0		11.0446	0		10.8697	0
11.6816	0		11.0616	0		10.8867	0
11.6997	0		11.0796	0		10.9047	0
11.7166	0		11.0966	0		10.9217	0
11.7347	0		11.1146	0		10.9397	0
11.7526	0		11.1326	0		10.9577	0
11.7697	0		11.1496	0		10.9747	0
11.7876	0		11.1676	0		10.9927	0
11.8047	0		11.1846	0		11.0097	0
11.8226	0		11.2026	0		11.0277	0
11.8397	0		11.2196	0		11.0447	0
11.8576	0		11.2376	0		11.0627	0
11.8747	0		11.2546	0		11.0797	0
11.8926	0		11.2726	0		11.0977	0
11.9096	0		11.2896	0		11.1147	0
11.9276	0		11.3076	0		11.1327	0
11.9446	0		11.3246	0		11.1497	0
11.9627	0		11.3426	0		11.1677	0
11.9796	0		11.3596	0		11.1847	0
11.9977	0		11.3776	0		11.2027	0
12.0146	0		11.3946	0		11.2197	0
12.0327	0		11.4126	0		11.2377	0
12.0496	0		11.4296	0		11.2547	0
12.0677	0		11.4476	0		11.2727	0
12.0846	0		11.4646	0		11.2897	0
12.1027	0		11.4826	0		11.3077	0
12.1197	0		11.4996	0		11.3247	0
12.1377	0		11.5176	0		11.3427	0
12.1547	0		11.5346	0		11.3597	0
12.1727	0		11.5526	0		11.3777	0
12.1897	0		11.5696	0		11.3947	0
12.2076	0		11.5876	0		11.4127	0
12.2247	0		11.6046	0		11.4297	0
12.2426	0		11.6226	0		11.4477	0
12.2597	0		11.6396	0		11.4647	0
12.2776	0		11.6576	0		11.4827	0
12.2947	0		11.6746	0		11.4997	0
12.3126	0		11.6926	0		11.5177	0
12.3297	0		11.7096	0		11.5347	0
12.3476	0		11.7276	0		11.5527	0
12.3646	0		11.7446	0		11.5697	0
12.3826	0		11.7626	0		11.5877	0
12.3996	0		11.7796	0		11.6047	0
12.4177	0		11.7976	0		11.6227	0
12.4346	0		11.8146	0		11.6397	0
12.4527	0		11.8326	0		11.6577	0
12.4696	0		11.8496	0		11.6747	0
12.4877	0		11.8676	0		11.6927	0
12.5046	0		11.8846	0		11.7097	0
12.5227	0		11.9026	0		11.7277	0
12.5396	0		11.9196	0		11.7447	0
12.5577	0		11.9376	0		11.7627	0
12.5747	0		11.9546	0		11.7797	0
12.5927	0		11.9726	0		11.7977	0
12.6097	0		11.9896	0		11.8147	0
12.6276	0		12.0076	0		11.8327	0
12.6447	0		12.0246	0		11.8497	0
12.6626	0		12.0426	0		11.8677	0
12.6797	0		12.0596	0		11.8847	0
12.6976	0		12.0776	0		11.9027	0
12.7147	0		12.0946	0		11.9197	0
12.7326	0		12.1126	0		11.9377	0
12.7507	0		12.1306	0		11.9557	0
12.7676	0		12.1476	0		11.9727	0
12.7857	0		12.1656	0		11.9907	0
12.8026	0		12.1826	0		12.0077	0
12.8207	0		12.2006	0		12.0257	0
12.8377	0		12.2176	0		12.0427	0
12.8557	0		12.2356	0		12.0607	0
12.8727	0		12.2526	0		12.0777	0
12.8907	0		12.2706	0		12.0957	0
12.9077	0		12.2876	0		12.1127	0
12.9256	0		12.3056	0		12.1307	0
12.9427	0		12.3226	0		12.1477	0
12.9606	0		12.3406	0		12.1657	0
12.9777	0		12.3576	0		12.1827	0
12.9956	0		12.3756	0		12.2007	0
13.0127	0		12.3926	0		12.2177	0
13.0306	0		12.4106	0		12.2357	0
13.0477	0		12.4276	0		12.2527	0
13.0656	0		12.4456	0		12.2707	0
13.0826	0		12.4626	0		12.2877	0
13.1006	0		12.4806	0		12.3057	0
13.1176	0		12.4976	0		12.3227	0
13.1357	0		12.5156	0		12.3407	0
13.1526	0		12.5326	0		12.3577	0
13.1707	0		12.5506	0		12.3757	0
13.1876	0		12.5676	0		12.3927	0
13.2057	0		12.5856	0		12.4107	0
13.2226	0		12.6026	0		12.4277	0
13.2407	0		12.6206	0		12.4457	0
13.2576	0		12.6376	0		12.4627	0
13.2757	0		12.6556	0		12.4807	0
13.2927	0		12.6726	0		12.4977	0
13.3107	0		12.6906	0		12.5157	0
13.3277	0		12.7076	0		12.5327	0
13.3456	0		12.7256	0		12.5507	0
13.3627	0		12.7426	0		12.5677	0
13.3806	0		12.7606	0		12.5857	0
13.3977	0		12.7776	0		12.6027	0
13.4156	0		12.7956	0		12.6207	0
13.4327	0		12.8126	0		12.6377	0
13.4506	0		12.8306	0		12.6557	0
13.4677	0		12.8476	0		12.6727	0
13.4856	0		12.8656	0		12.6907	0
13.5026	0		12.8826	0		12.7077	0
13.5206	0		12.9006	0		12.7257	0
13.5376	0		12.9176	0		12.7427	0
13.5556	0		12.9356	0		12.7607	0
13.5726	0		12.9526	0		12.7777	0
13.5907	0		12.9706	0		12.7957	0
13.6076	0		12.9876	0		12.8127	0
13.6257	0		13.0056	0		12.8307	0
13.6426	0		13.0226	0		12.8477	0
13.6607	0		13.0406	0		12.8657	0
13.6776	0		13.0576	0		12.8827	0
13.6957	0		13.0756	0		12.9007	0
13.7127	0		13.0926	0		12.9177	0
13.7307	0		13.1106	0		12.9357	0
13.7486	0		13.1286	0		12.9537	0
13.7657	0		13.1456	0		12.9707	0
13.7836	0		13.1636	0		12.9887	0
13.8006	0		13.1806	0		13.0057	0
13.8186	0		13.1986	0		13.0237	0
13.8356	0		13.2156	0		13.0407	0
13.8537	0		13.2336	0		13.0587	0
13.8706	0		13.2506	0		13.0757	0
13.8887	0		13.2686	0		13.0937	0
13.9056	0		13.2856	0		13.1107	0
13.9237	0		13.3036	0		13.1287	0
13.9406	0		13.3206	0		13.1457	0
13.9587	0		13.3386	0		13.1637	0
13.9756	0		13.3556	0		13.1807	0
13.9937	0		13.3736	0		13.1987	0
14.0107	0		13.3906	0		13.2157	0
14.0287	0		13.4086	0		13.2337	0
14.0457	0		13.4256	0		13.2507	0
14.0637	0		13.4436	0		13.2687	0
14.0807	0		13.4606	0		13.2857	0
14.0986	0		13.4786	0		13.3037	0
14.1157	0		13.4956	0		13.3207	0
14.1336	0		13.5136	0		13.3387	0
14.1507	0		13.5306	0		13.3557	0
14.1686	0		13.5486	0		13.3737	0
14.1857	0		13.5656	0		13.3907	0
14.2036	0		13.5836	0		13.4087	0
14.2206	0		13.6006	0		13.4257	0
14.2386	0		13.6186	0		13.4437	0
14.2556	0		13.6356	0		13.4607	0
14.2736	0		13.6536	0		13.4787	0
14.2906	0		13.6706	0		13.4957	0
14.3087	0		13.6886	0		13.5137	0
14.3256	0		13.7056	0		13.5307	0
14.3437	0		13.7236	0		13.5487	0
14.3606	0		13.7406	0		13.5657	0
14.3787	0		13.7586	0		13.5837	0
14.3956	0		13.7756	0		13.6007	0
14.4137	0		13.7936	0		13.6187	0
14.4306	0		13.8106	0		13.6357	0
14.4487	0		13.8286	0		13.6537	0
14.4657	0		13.8456	0		13.6707	0
14.4837	0		13.8636	0		13.6887	0
14.5007	0		13.8806	0		13.7057	0
14.5186	0		13.8986	0		13.7237	0
14.5357	0		13.9156	0		13.7407	0
14.5536	0		13.9336	0		13.7587	0
14.5707	0		13.9506	0		13.7757	0
14.5886	0		13.9686	0		13.7937	0
14.6057	0		13.9856	0		13.8107	0
14.6236	0		14.0036	0		13.8287	0
14.6407	0		14.0206	0		13.8457	0
14.6586	0		14.0386	0		13.8637	0
14.6756	0		14.0556	0		13.8807	0
14.6936	0		14.0736	0		13.8987	0
14.7106	0		14.0906	0		13.9157	0
14.7287	0		14.1086	0		13.9337	0
14.7467	0		14.1266	0		13.9517	0
14.7637	0		14.1436	0		13.9687	0
14.7817	0		14.1616	0		13.9867	0
14.7987	0		14.1786	0		14.0037	0
14.8166	0		14.1966	0		14.0217	0
14.8337	0		14.2136	0		14.0387	0
14.8516	0		14.2316	0		14.0567	0
14.8687	0		14.2486	0		14.0737	0
14.8866	0		14.2666	0		14.0917	0
14.9037	0		14.2836	0		14.1087	0
14.9216	0		14.3016	0		14.1267	0
14.9387	0		14.3186	0		14.1437	0
14.9566	0		14.3366	0		14.1617	0
14.9736	0		14.3536	0		14.1787	0
14.9916	0		14.3716	0		14.1967	0
15.0086	0		14.3886	0		14.2137	0
15.0267	0		14.4066	0		14.2317	0
15.0436	0		14.4236	0		14.2487	0
15.0617	0		14.4416	0		14.2667	0
15.0786	0		14.4586	0		14.2837	0
15.0967	0		14.4766	0		14.3017	0
15.1136	0		14.4936	0		14.3187	0
15.1317	0		14.5116	0		14.3367	0
15.1486	0		14.5286	0		14.3537	0
15.1667	0		14.5466	0		14.3717	0
15.1837	0		14.5636	0		14.3887	0
15.2017	0		14.5816	0		14.4067	0
15.2187	0		14.5986	0		14.4237	0
15.2366	0		14.6166	0		14.4417	0
15.2537	0		14.6336	0		14.4587	0
15.2716	0		14.6516	0		14.4767	0
15.2887	0		14.6686	0		14.4937	0
15.3066	0		14.6866	0		14.5117	0
15.3237	0		14.7036	0		14.5287	0
15.3416	0		14.7216	0		14.5467	0
15.3587	0		14.7386	0		14.5637	0
15.3766	0		14.7566	0		14.5817	0
15.3936	0		14.7736	0		14.5987	0
15.4116	0		14.7916	0		14.6167	0
15.4286	0		14.8086	0		14.6337	0
15.4466	0		14.8266	0		14.6517	0
15.4636	0		14.8436	0		14.6687	0
15.4817	0		14.8616	0		14.6867	0
15.4986	0		14.8786	0		14.7037	0
15.5167	0		14.8966	0		14.7217	0
15.5336	0		14.9136	0		14.7387	0
15.5517	0		14.9316	0		14.7567	0
15.5686	0		14.9486	0		14.7737	0
15.5867	0		14.9666	0		14.7917	0
15.6037	0		14.9836	0		14.8087	0
15.6217	0		15.0016	0		14.8267	0
15.6387	0		15.0186	0		14.8437	0
15.6567	0		15.0366	0		14.8617	0
15.6737	0		15.0536	0		14.8787	0
15.6916	0		15.0716	0		14.8967	0
15.7087	0		15.0886	0		14.9137	0
15.7266	0		15.1066	0		14.9317	0
15.7447	0		15.1246	0		14.9497	0
15.7616	0		15.1416	0		14.9667	0
15.7797	0		15.1596	0		14.9847	0
15.7966	0		15.1766	0		15.0017	0
15.8147	0		15.1946	0		15.0197	0
15.8316	0		15.2116	0		15.0367	0
15.8497	0		15.2296	0		15.0547	0
15.8666	0		15.2466	0		15.0717	0
15.8847	0		15.2646	0		15.0897	0
15.9017	0		15.2816	0		15.1067	0
15.9197	0		15.2996	0		15.1247	0
15.9367	0		15.3166	0		15.1417	0
15.9547	0		15.3346	0		15.1597	0
15.9717	0		15.3516	0		15.1767	0
15.9896	0		15.3696	0		15.1947	0
16.0067	0		15.3866	0		15.2117	0
16.0247	0		15.4046	0		15.2297	0
16.0417	0		15.4216	0		15.2467	0
16.0597	0		15.4396	0		15.2647	0
16.0767	0		15.4566	0		15.2817	0
16.0947	0		15.4746	0		15.2997	0
16.1117	0		15.4916	0		15.3167	0
16.1297	0		15.5096	0		15.3347	0
16.1467	0		15.5266	0		15.3517	0
16.1647	0		15.5446	0		15.3697	0
16.1817	0		15.5616	0		15.3867	0
16.1996	0		15.5796	0		15.4047	0
16.2167	0		15.5966	0		15.4217	0
16.2346	0		15.6146	0		15.4397	0
16.2517	0		15.6316	0		15.4567	0
16.2696	0		15.6496	0		15.4747	0
16.2867	0		15.6666	0		15.4917	0
16.3046	0		15.6846	0		15.5097	0
16.3217	0		15.7016	0		15.5267	0
16.3396	0		15.7196	0		15.5447	0
16.3566	0		15.7366	0		15.5617	0
16.3746	0		15.7546	0		15.5797	0
16.3916	0		15.7716	0		15.5967	0
16.4096	0		15.7896	0		15.6147	0
16.4266	0		15.8066	0		15.6317	0
16.4446	0		15.8246	0		15.6497	0
16.4616	0		15.8416	0		15.6667	0
16.4796	0		15.8596	0		15.6847	0
16.4966	0		15.8766	0		15.7017	0
16.5146	0		15.8946	0		15.7197	0
16.5316	0		15.9116	0		15.7367	0
16.5496	0		15.9296	0		15.7547	0
16.5666	0		15.9466	0		15.7717	0
16.5846	0		15.9646	0		15.7897	0
16.6016	0		15.9816	0		15.8067	0
16.6197	0		15.9996	0		15.8247	0
16.6366	0		16.0166	0		15.8417	0
16.6547	0		16.0346	0		15.8597	0
16.6716	0		16.0516	0		15.8767	0
16.6897	0		16.0696	0		15.8947	0
16.7066	0		16.0866	0		15.9117	0
16.7247	0		16.1046	0		15.9297	0
16.7427	0		16.1226	0		15.9477	0
16.7597	0		16.1396	0		15.9647	0
16.7777	0		16.1576	0		15.9827	0
16.7947	0		16.1746	0		15.9997	0
16.8127	0		16.1926	0		16.0177	0
16.8297	0		16.2096	0		16.0347	0
16.8477	0		16.2276	0		16.0527	0
16.8647	0		16.2446	0		16.0697	0
16.8827	0		16.2626	0		16.0877	0
16.8997	0		16.2796	0		16.1047	0
16.9176	0		16.2976	0		16.1227	0
16.9347	0		16.3146	0		16.1397	0
16.9526	0		16.3326	0		16.1577	0
16.9697	0		16.3496	0		16.1747	0
16.9876	0		16.3676	0		16.1927	0
17.0047	0		16.3846	0		16.2097	0
17.0226	0		16.4026	0		16.2277	0
17.0397	0		16.4196	0		16.2447	0
17.0576	0		16.4376	0		16.2627	0
17.0746	0		16.4546	0		16.2797	0
17.0926	0		16.4726	0		16.2977	0
17.1096	0		16.4896	0		16.3147	0
17.1276	0		16.5076	0		16.3327	0
17.1446	0		16.5246	0		16.3497	0
17.1626	0		16.5426	0		16.3677	0
17.1796	0		16.5596	0		16.3847	0
17.1976	0		16.5776	0		16.4027	0
17.2146	0		16.5946	0		16.4197	0
17.2326	0		16.6126	0		16.4377	0
17.2496	0		16.6296	0		16.4547	0
17.2676	0		16.6476	0		16.4727	0
17.2846	0		16.6646	0		16.4897	0
17.3026	0		16.6826	0		16.5077	0
17.3196	0		16.6996	0		16.5247	0
17.3377	0		16.7176	0		16.5427	0
17.3546	0		16.7346	0		16.5597	0
17.3727	0		16.7526	0		16.5777	0
17.3896	0		16.7696	0		16.5947	0
17.4077	0		16.7876	0		16.6127	0
17.4246	0		16.8046	0		16.6297	0
17.4427	0		16.8226	0		16.6477	0
17.4596	0		16.8396	0		16.6647	0
17.4777	0		16.8576	0		16.6827	0
17.4947	0		16.8746	0		16.6997	0
17.5127	0		16.8926	0		16.7177	0
17.5297	0		16.9096	0		16.7347	0
17.5477	0		16.9276	0		16.7527	0
17.5647	0		16.9446	0		16.7697	0
17.5827	0		16.9626	0		16.7877	0
17.5997	0		16.9796	0		16.8047	0
17.6177	0		16.9976	0		16.8227	0
17.6347	0		17.0146	0		16.8397	0
17.6527	0		17.0326	0		16.8577	0
17.6697	0		17.0496	0		16.8747	0
17.6877	0		17.0676	0		16.8927	0
17.7047	0		17.0846	0		16.9097	0
17.7227	0		17.1026	0		16.9277	0
17.7406	0		17.1206	0		16.9457	0
17.7577	0		17.1376	0		16.9627	0
17.7756	0		17.1556	0		16.9807	0
17.7926	0		17.1726	0		16.9977	0
17.8106	0		17.1906	0		17.0157	0
17.8276	0		17.2076	0		17.0327	0
17.8456	0		17.2256	0		17.0507	0
17.8626	0		17.2426	0		17.0677	0
17.8806	0		17.2606	0		17.0857	0
17.8976	0		17.2776	0		17.1027	0
17.9156	0		17.2956	0		17.1207	0
17.9326	0		17.3126	0		17.1377	0
17.9506	0		17.3306	0		17.1557	0
17.9676	0		17.3476	0		17.1727	0
17.9856	0		17.3656	0		17.1907	0
18.0026	0		17.3826	0		17.2077	0
18.0206	0		17.4006	0		17.2257	0
18.0376	0		17.4176	0		17.2427	0
18.0556	0		17.4356	0		17.2607	0
18.0726	0		17.4526	0		17.2777	0
18.0907	0		17.4706	0		17.2957	0
18.1076	0		17.4876	0		17.3127	0
18.1257	0		17.5056	0		17.3307	0
18.1426	0		17.5226	0		17.3477	0
18.1607	0		17.5406	0		17.3657	0
18.1776	0		17.5576	0		17.3827	0
18.1957	0		17.5756	0		17.4007	0
18.2127	0		17.5926	0		17.4177	0
18.2307	0		17.6106	0		17.4357	0
18.2477	0		17.6276	0		17.4527	0
18.2657	0		17.6456	0		17.4707	0
18.2827	0		17.6626	0		17.4877	0
18.3007	0		17.6806	0		17.5057	0
18.3177	0		17.6976	0		17.5227	0
18.3357	0		17.7156	0		17.5407	0
18.3527	0		17.7326	0		17.5577	0
18.3707	0		17.7506	0		17.5757	0
18.3877	0		17.7676	0		17.5927	0
18.4057	0		17.7856	0		17.6107	0
18.4227	0		17.8026	0		17.6277	0
18.4407	0		17.8206	0		17.6457	0
18.4577	0		17.8376	0		17.6627	0
18.4757	0		17.8556	0		17.6807	0
18.4927	0		17.8726	0		17.6977	0
18.5106	0		17.8906	0		17.7157	0
18.5277	0		17.9076	0		17.7327	0
18.5456	0		17.9256	0		17.7507	0
18.5627	0		17.9426	0		17.7677	0
18.5806	0		17.9606	0		17.7857	0
18.5977	0		17.9776	0		17.8027	0
18.6156	0		17.9956	0		17.8207	0
18.6327	0		18.0126	0		17.8377	0
18.6506	0		18.0306	0		17.8557	0
18.6676	0		18.0476	0		17.8727	0
18.6856	0		18.0656	0		17.8907	0
18.7026	0		18.0826	0		17.9077	0
18.7206	0		18.1006	0		17.9257	0
18.7386	0		18.1186	0		17.9437	0
18.7556	0		18.1356	0		17.9607	0
18.7736	0		18.1536	0		17.9787	0
18.7906	0		18.1706	0		17.9957	0
18.8087	0		18.1886	0		18.0137	0
18.8256	0		18.2056	0		18.0307	0
18.8437	0		18.2236	0		18.0487	0
18.8606	0		18.2406	0		18.0657	0
18.8787	0		18.2586	0		18.0837	0
18.8956	0		18.2756	0		18.1007	0
18.9137	0		18.2936	0		18.1187	0
18.9306	0		18.3106	0		18.1357	0
18.9487	0		18.3286	0		18.1537	0
18.9657	0		18.3456	0		18.1707	0
18.9837	0		18.3636	0		18.1887	0
19.0007	0		18.3806	0		18.2057	0
19.0187	0		18.3986	0		18.2237	0
19.0357	0		18.4156	0		18.2407	0
19.0537	0		18.4336	0		18.2587	0
19.0707	0		18.4506	0		18.2757	0
19.0887	0		18.4686	0		18.2937	0
19.1057	0		18.4856	0		18.3107	0
19.1237	0		18.5036	0		18.3287	0
19.1407	0		18.5206	0		18.3457	0
19.1587	0		18.5386	0		18.3637	0
19.1757	0		18.5556	0		18.3807	0
19.1937	0		18.5736	0		18.3987	0
19.2107	0		18.5906	0		18.4157	0
19.2286	0		18.6086	0		18.4337	0
19.2457	0		18.6256	0		18.4507	0
19.2636	0		18.6436	0		18.4687	0
19.2807	0		18.6606	0		18.4857	0
19.2986	0		18.6786	0		18.5037	0
19.3157	0		18.6956	0		18.5207	0
19.3336	0		18.7136	0		18.5387	0
19.3507	0		18.7306	0		18.5557	0
19.3686	0		18.7486	0		18.5737	0
19.3856	0		18.7656	0		18.5907	0
19.4036	0		18.7836	0		18.6087	0
19.4206	0		18.8006	0		18.6257	0
19.4386	0		18.8186	0		18.6437	0
19.4556	0		18.8356	0		18.6607	0
19.4736	0		18.8536	0		18.6787	0
19.4906	0		18.8706	0		18.6957	0
19.5086	0		18.8886	0		18.7137	0
19.5256	0		18.9056	0		18.7307	0
19.5436	0		18.9236	0		18.7487	0
19.5606	0		18.9406	0		18.7657	0
19.5786	0		18.9586	0		18.7837	0
19.5956	0		18.9756	0		18.8007	0
19.6136	0		18.9936	0		18.8187	0
19.6306	0		19.0106	0		18.8357	0
19.6486	0		19.0286	0		18.8537	0
19.6656	0		19.0456	0		18.8707	0
19.6837	0		19.0636	0		18.8887	0
19.7006	0		19.0806	0		18.9057	0
19.7187	0		19.0986	0		18.9237	0
19.7367	0		19.1166	0		18.9417	0
19.7537	0		19.1336	0		18.9587	0
19.7717	0		19.1516	0		18.9767	0
19.7887	0		19.1686	0		18.9937	0
19.8067	0		19.1866	0		19.0117	0
19.8237	0		19.2036	0		19.0287	0
19.8417	0		19.2216	0		19.0467	0
19.8587	0		19.2386	0		19.0637	0
19.8767	0		19.2566	0		19.0817	0
19.8937	0		19.2736	0		19.0987	0
19.9117	0		19.2916	0		19.1167	0
19.9287	0		19.3086	0		19.1337	0
19.9467	0		19.3266	0		19.1517	0
19.9637	0		19.3436	0		19.1687	0
19.9816	0		19.3616	0		19.1867	0
19.9987	0		19.3786	0		19.2037	0
20.0166	0		19.3966	0		19.2217	0
20.0337	0		19.4136	0		19.2387	0
20.0516	0		19.4316	0		19.2567	0
20.0687	0		19.4486	0		19.2737	0
20.0866	0		19.4666	0		19.2917	0
20.1036	0		19.4836	0		19.3087	0
20.1216	0		19.5016	0		19.3267	0
20.1386	0		19.5186	0		19.3437	0
20.1566	0		19.5366	0		19.3617	0
20.1736	0		19.5536	0		19.3787	0
20.1916	0		19.5716	0		19.3967	0
20.2086	0		19.5886	0		19.4137	0
20.2266	0		19.6066	0		19.4317	0
20.2436	0		19.6236	0		19.4487	0
20.2616	0		19.6416	0		19.4667	0
20.2786	0		19.6586	0		19.4837	0
20.2966	0		19.6766	0		19.5017	0
20.3136	0		19.6936	0		19.5187	0
20.3316	0		19.7116	0		19.5367	0
20.3486	0		19.7286	0		19.5537	0
20.3666	0		19.7466	0		19.5717	0
20.3836	0		19.7636	0		19.5887	0
20.4017	0		19.7816	0		19.6067	0
20.4186	0		19.7986	0		19.6237	0
20.4367	0		19.8166	0		19.6417	0
20.4536	0		19.8336	0		19.6587	0
20.4717	0		19.8516	0		19.6767	0
20.4886	0		19.8686	0		19.6937	0
20.5067	0		19.8866	0		19.7117	0
20.5236	0		19.9036	0		19.7287	0
20.5417	0		19.9216	0		19.7467	0
20.5587	0		19.9386	0		19.7637	0
20.5767	0		19.9566	0		19.7817	0
20.5937	0		19.9736	0		19.7987	0
20.6117	0		19.9916	0		19.8167	0
20.6287	0		20.0086	0		19.8337	0
20.6467	0		20.0266	0		19.8517	0
20.6637	0		20.0436	0		19.8687	0
20.6817	0		20.0616	0		19.8867	0
20.6987	0		20.0786	0		19.9037	0
20.7167	0		20.0966	0		19.9217	0
20.7337	0		20.1136	0		19.9387	0
20.7517	0		20.1316	0		19.9567	0
20.7696	0		20.1496	0		19.9747	0
20.7867	0		20.1666	0		19.9917	0
20.8046	0		20.1846	0		20.0097	0
20.8217	0		20.2016	0		20.0267	0
20.8396	0		20.2196	0		20.0447	0
20.8566	0		20.2366	0		20.0617	0
20.8746	0		20.2546	0		20.0797	0
20.8916	0		20.2716	0		20.0967	0
20.9096	0		20.2896	0		20.1147	0
20.9266	0		20.3066	0		20.1317	0
20.9446	0		20.3246	0		20.1497	0
20.9616	0		20.3416	0		20.1667	0
20.9796	0		20.3596	0		20.1847	0
20.9966	0		20.3766	0		20.2017	0
21.0146	0		20.3946	0		20.2197	0
21.0316	0		20.4116	0		20.2367	0
21.0496	0		20.4296	0		20.2547	0
21.0666	0		20.4466	0		20.2717	0
21.0846	0		20.4646	0		20.2897	0
21.1016	0		20.4816	0		20.3067	0
21.1197	0		20.4996	0		20.3247	0
21.1366	0		20.5166	0		20.3417	0
21.1547	0		20.5346	0		20.3597	0
21.1716	0		20.5516	0		20.3767	0
21.1897	0		20.5696	0		20.3947	0
21.2066	0		20.5866	0		20.4117	0
21.2247	0		20.6046	0		20.4297	0
21.2416	0		20.6216	0		20.4467	0
21.2597	0		20.6396	0		20.4647	0
21.2767	0		20.6566	0		20.4817	0
21.2947	0		20.6746	0		20.4997	0
21.3117	0		20.6916	0		20.5167	0
21.3297	0		20.7096	0		20.5347	0
21.3467	0		20.7266	0		20.5517	0
21.3647	0		20.7446	0		20.5697	0
21.3817	0		20.7616	0		20.5867	0
21.3997	0		20.7796	0		20.6047	0
21.4167	0		20.7966	0		20.6217	0
21.4347	0		20.8146	0		20.6397	0
21.4517	0		20.8316	0		20.6567	0
21.4697	0		20.8496	0		20.6747	0
21.4867	0		20.8666	0		20.6917	0
21.5047	0		20.8846	0		20.7097	0
21.5217	0		20.9016	0		20.7267	0
21.5397	0		20.9196	0		20.7447	0
21.5567	0		20.9366	0		20.7617	0
21.5746	0		20.9546	0		20.7797	0
21.5917	0		20.9716	0		20.7967	0
21.6096	0		20.9896	0		20.8147	0
21.6267	0		21.0066	0		20.8317	0
21.6446	0		21.0246	0		20.8497	0
21.6617	0		21.0416	0		20.8667	0
21.6796	0		21.0596	0		20.8847	0
21.6967	0		21.0766	0		20.9017	0
21.7146	0		21.0946	0		20.9197	0
21.7316	0		21.1116	0		20.9367	0
21.7496	0		21.1296	0		20.9547	0
21.7676	0		21.1476	0		20.9727	0
21.7846	0		21.1646	0		20.9897	0
21.8026	0		21.1826	0		21.0077	0
21.8196	0		21.1996	0		21.0247	0
21.8377	0		21.2176	0		21.0427	0
21.8546	0		21.2346	0		21.0597	0
21.8727	0		21.2526	0		21.0777	0
21.8896	0		21.2696	0		21.0947	0
21.9077	0		21.2876	0		21.1127	0
21.9246	0		21.3046	0		21.1297	0
21.9427	0		21.3226	0		21.1477	0
21.9596	0		21.3396	0		21.1647	0
21.9777	0		21.3576	0		21.1827	0
21.9947	0		21.3746	0		21.1997	0
22.0127	0		21.3926	0		21.2177	0
22.0297	0		21.4096	0		21.2347	0
22.0477	0		21.4276	0		21.2527	0
22.0647	0		21.4446	0		21.2697	0
22.0827	0		21.4626	0		21.2877	0
22.0997	0		21.4796	0		21.3047	0
22.1177	0		21.4976	0		21.3227	0
22.1347	0		21.5146	0		21.3397	0
22.1527	0		21.5326	0		21.3577	0
22.1697	0		21.5496	0		21.3747	0
22.1877	0		21.5676	0		21.3927	0
22.2047	0		21.5846	0		21.4097	0
22.2227	0		21.6026	0		21.4277	0
22.2397	0		21.6196	0		21.4447	0
22.2577	0		21.6376	0		21.4627	0
22.2747	0		21.6546	0		21.4797	0
22.2926	0		21.6726	0		21.4977	0
22.3097	0		21.6896	0		21.5147	0
22.3276	0		21.7076	0		21.5327	0
22.3447	0		21.7246	0		21.5497	0
22.3626	0		21.7426	0		21.5677	0
22.3797	0		21.7596	0		21.5847	0
22.3976	0		21.7776	0		21.6027	0
22.4147	0		21.7946	0		21.6197	0
22.4326	0		21.8126	0		21.6377	0
22.4496	0		21.8296	0		21.6547	0
22.4676	0		21.8476	0		21.6727	0
22.4846	0		21.8646	0		21.6897	0
22.5026	0		21.8826	0		21.7077	0
22.5196	0		21.8996	0		21.7247	0
22.5376	0		21.9176	0		21.7427	0
22.5546	0		21.9346	0		21.7597	0
22.5726	0		21.9526	0		21.7777	0
22.5896	0		21.9696	0		21.7947	0
22.6076	0		21.9876	0		21.8127	0
22.6246	0		22.0046	0		21.8297	0
22.6426	0		22.0226	0		21.8477	0
22.6596	0		22.0396	0		21.8647	0
22.6776	0		22.0576	0		21.8827	0
22.6946	0		22.0746	0		21.8997	0
22.7127	0		22.0926	0		21.9177	0
22.7296	0		22.1096	0		21.9347	0
22.7477	0		22.1276	0		21.9527	0
22.7657	0		22.1456	0		21.9707	0
22.7827	0		22.1626	0		21.9877	0
22.8007	0		22.1806	0		22.0057	0
22.8177	0		22.1976	0		22.0227	0
22.8357	0		22.2156	0		22.0407	0
22.8527	0		22.2326	0		22.0577	0
22.8707	0		22.2506	0		22.0757	0
22.8877	0		22.2676	0		22.0927	0
22.9057	0		22.2856	0		22.1107	0
22.9227	0		22.3026	0		22.1277	0
22.9407	0		22.3206	0		22.1457	0
22.9577	0		22.3376	0		22.1627	0
22.9757	0		22.3556	0		22.1807	0
22.9927	0		22.3726	0		22.1977	0
23.0106	0		22.3906	0		22.2157	0
23.0277	0		22.4076	0		22.2327	0
23.0456	0		22.4256	0		22.2507	0
23.0627	0		22.4426	0		22.2677	0
23.0806	0		22.4606	0		22.2857	0
23.0977	0		22.4776	0		22.3027	0
23.1156	0		22.4956	0		22.3207	0
23.1327	0		22.5126	0		22.3377	0
23.1506	0		22.5306	0		22.3557	0
23.1676	0		22.5476	0		22.3727	0
23.1856	0		22.5656	0		22.3907	0
23.2026	0		22.5826	0		22.4077	0
23.2206	0		22.6006	0		22.4257	0
23.2376	0		22.6176	0		22.4427	0
23.2556	0		22.6356	0		22.4607	0
23.2726	0		22.6526	0		22.4777	0
23.2906	0		22.6706	0		22.4957	0
23.3076	0		22.6876	0		22.5127	0
23.3256	0		22.7056	0		22.5307	0
23.3426	0		22.7226	0		22.5477	0
23.3606	0		22.7406	0		22.5657	0
23.3776	0		22.7576	0		22.5827	0
23.3956	0		22.7756	0		22.6007	0
23.4126	0		22.7926	0		22.6177	0
23.4306	0		22.8106	0		22.6357	0
23.4476	0		22.8276	0		22.6527	0
23.4657	0		22.8456	0		22.6707	0
23.4826	0		22.8626	0		22.6877	0
23.5007	0		22.8806	0		22.7057	0
23.5176	0		22.8976	0		22.7227	0
23.5357	0		22.9156	0		22.7407	0
23.5526	0		22.9326	0		22.7577	0
23.5707	0		22.9506	0		22.7757	0
23.5877	0		22.9676	0		22.7927	0
23.6057	0		22.9856	0		22.8107	0
23.6227	0		23.0026	0		22.8277	0
23.6407	0		23.0206	0		22.8457	0
23.6577	0		23.0376	0		22.8627	0
23.6757	0		23.0556	0		22.8807	0
23.6927	0		23.0726	0		22.8977	0
23.7107	0		23.0906	0		22.9157	0
23.7277	0		23.1076	0		22.9327	0
23.7457	0		23.1256	0		22.9507	0
23.7636	0		23.1436	0		22.9687	0
23.7807	0		23.1606	0		22.9857	0
23.7986	0		23.1786	0		23.0037	0
23.8157	0		23.1956	0		23.0207	0
23.8336	0		23.2136	0		23.0387	0
23.8507	0		23.2306	0		23.0557	0
23.8686	0		23.2486	0		23.0737	0
23.8856	0		23.2656	0		23.0907	0
23.9036	0		23.2836	0		23.1087	0
23.9206	0		23.3006	0		23.1257	0
23.9386	0		23.3186	0		23.1437	0
23.9556	0		23.3356	0		23.1607	0
23.9736	0		23.3536	0		23.1787	0
23.9906	0		23.3706	0		23.1957	0
24.0086	0		23.3886	0		23.2137	0
24.0256	0		23.4056	0		23.2307	0
24.0436	0		23.4236	0		23.2487	0
24.0606	0		23.4406	0		23.2657	0
24.0786	0		23.4586	0		23.2837	0
24.0956	0		23.4756	0		23.3007	0
24.1136	0		23.4936	0		23.3187	0
24.1306	0		23.5106	0		23.3357	0
24.1486	0		23.5286	0		23.3537	0
24.1656	0		23.5456	0		23.3707	0
24.1837	0		23.5636	0		23.3887	0
24.2006	0		23.5806	0		23.4057	0
24.2187	0		23.5986	0		23.4237	0
24.2356	0		23.6156	0		23.4407	0
24.2537	0		23.6336	0		23.4587	0
24.2706	0		23.6506	0		23.4757	0
24.2887	0		23.6686	0		23.4937	0
24.3056	0		23.6856	0		23.5107	0
24.3237	0		23.7036	0		23.5287	0
24.3407	0		23.7206	0		23.5457	0
24.3587	0		23.7386	0		23.5637	0
24.3757	0		23.7556	0		23.5807	0
24.3937	0		23.7736	0		23.5987	0
24.4107	0		23.7906	0		23.6157	0
24.4287	0		23.8086	0		23.6337	0
24.4457	0		23.8256	0		23.6507	0
24.4637	0		23.8436	0		23.6687	0
24.4807	0		23.8606	0		23.6857	0
24.4987	0		23.8786	0		23.7037	0
24.5157	0		23.8956	0		23.7207	0
24.5337	0		23.9136	0		23.7387	0
24.5507	0		23.9306	0		23.7557	0
24.5687	0		23.9486	0		23.7737	0
24.5857	0		23.9656	0		23.7907	0
24.6036	0		23.9836	0		23.8087	0
24.6207	0		24.0006	0		23.8257	0
24.6386	0		24.0186	0		23.8437	0
24.6557	0		24.0356	0		23.8607	0
24.6736	0		24.0536	0		23.8787	0
24.6907	0		24.0706	0		23.8957	0
24.7086	0		24.0886	0		23.9137	0
24.7257	0		24.1056	0		23.9307	0
24.7436	0		24.1236	0		23.9487	0
24.7616	0		24.1416	0		23.9667	0
24.7786	0		24.1586	0		23.9837	0
24.7966	0		24.1766	0		24.0017	0
24.8136	0		24.1936	0		24.0187	0
24.8316	0		24.2116	0		24.0367	0
24.8486	0		24.2286	0		24.0537	0
24.8666	0		24.2466	0		24.0717	0
24.8836	0		24.2636	0		24.0887	0
24.9017	0		24.2816	0		24.1067	0
24.9186	0		24.2986	0		24.1237	0
24.9367	0		24.3166	0		24.1417	0
24.9536	0		24.3336	0		24.1587	0
24.9717	0		24.3516	0		24.1767	0
24.9886	0		24.3686	0		24.1937	0
25.0067	0		24.3866	0		24.2117	0
25.0236	0		24.4036	0		24.2287	0
25.0417	0		24.4216	0		24.2467	0
25.0587	0		24.4386	0		24.2637	0
25.0767	0		24.4566	0		24.2817	0
25.0937	0		24.4736	0		24.2987	0
25.1117	0		24.4916	0		24.3167	0
25.1287	0		24.5086	0		24.3337	0
25.1467	0		24.5266	0		24.3517	0
25.1637	0		24.5436	0		24.3687	0
25.1817	0		24.5616	0		24.3867	0
25.1987	0		24.5786	0		24.4037	0
25.2167	0		24.5966	0		24.4217	0
25.2337	0		24.6136	0		24.4387	0
25.2517	0		24.6316	0		24.4567	0
25.2687	0		24.6486	0		24.4737	0
25.2867	0		24.6666	0		24.4917	0
25.3037	0		24.6836	0		24.5087	0
25.3217	0		24.7016	0		24.5267	0
25.3387	0		24.7186	0		24.5437	0
25.3566	0		24.7366	0		24.5617	0
25.3737	0		24.7536	0		24.5787	0
25.3916	0		24.7716	0		24.5967	0
25.4087	0		24.7886	0		24.6137	0
25.4266	0		24.8066	0		24.6317	0
25.4437	0		24.8236	0		24.6487	0
25.4616	0		24.8416	0		24.6667	0
25.4786	0		24.8586	0		24.6837	0
25.4966	0		24.8766	0		24.7017	0
25.5136	0		24.8936	0		24.7187	0
25.5316	0		24.9116	0		24.7367	0
25.5486	0		24.9286	0		24.7537	0
25.5666	0		24.9466	0		24.7717	0
25.5836	0		24.9636	0		24.7887	0
25.6016	0		24.9816	0		24.8067	0
25.6186	0		24.9986	0		24.8237	0
25.6366	0		25.0166	0		24.8417	0
25.6536	0		25.0336	0		24.8587	0
25.6716	0		25.0516	0		24.8767	0
25.6886	0		25.0686	0		24.8937	0
25.7066	0		25.0866	0		24.9117	0
25.7236	0		25.1036	0		24.9287	0
25.7416	0		25.1216	0		24.9467	0
25.7597	0		25.1396	0		24.9647	0
25.7767	0		25.1566	0		24.9817	0
25.7947	0		25.1746	0		24.9997	0
25.8117	0		25.1916	0		25.0167	0
25.8297	0		25.2096	0		25.0347	0
25.8467	0		25.2266	0		25.0517	0
25.8647	0		25.2446	0		25.0697	0
25.8817	0		25.2616	0		25.0867	0
25.8997	0		25.2796	0		25.1047	0
25.9167	0		25.2966	0		25.1217	0
25.9347	0		25.3146	0		25.1397	0
25.9517	0		25.3316	0		25.1567	0
25.9697	0		25.3496	0		25.1747	0
25.9867	0		25.3666	0		25.1917	0
26.0047	0		25.3846	0		25.2097	0
26.0217	0		25.4016	0		25.2267	0
26.0397	0		25.4196	0		25.2447	0
26.0567	0		25.4366	0		25.2617	0
26.0746	0		25.4546	0		25.2797	0
26.0917	0		25.4716	0		25.2967	0
26.1096	0		25.4896	0		25.3147	0
26.1267	0		25.5066	0		25.3317	0
26.1446	0		25.5246	0		25.3497	0
26.1617	0		25.5416	0		25.3667	0
26.1796	0		25.5596	0		25.3847	0
26.1967	0		25.5766	0		25.4017	0
26.2146	0		25.5946	0		25.4197	0
26.2316	0		25.6116	0		25.4367	0
26.2496	0		25.6296	0		25.4547	0
26.2666	0		25.6466	0		25.4717	0
26.2846	0		25.6646	0		25.4897	0
26.3016	0		25.6816	0		25.5067	0
26.3196	0		25.6996	0		25.5247	0
26.3366	0		25.7166	0		25.5417	0
26.3546	0		25.7346	0		25.5597	0
26.3716	0		25.7516	0		25.5767	0
26.3896	0		25.7696	0		25.5947	0
26.4066	0		25.7866	0		25.6117	0
26.4246	0		25.8046	0		25.6297	0
26.4416	0		25.8216	0		25.6467	0
26.4596	0		25.8396	0		25.6647	0
26.4766	0		25.8566	0		25.6817	0
26.4947	0		25.8746	0		25.6997	0
26.5116	0		25.8916	0		25.7167	0
26.5297	0		25.9096	0		25.7347	0
26.5466	0		25.9266	0		25.7517	0
26.5647	0		25.9446	0		25.7697	0
26.5816	0		25.9616	0		25.7867	0
26.5997	0		25.9796	0		25.8047	0
26.6166	0		25.9966	0		25.8217	0
26.6347	0		26.0146	0		25.8397	0
26.6517	0		26.0316	0		25.8567	0
26.6697	0		26.0496	0		25.8747	0
26.6867	0		26.0666	0		25.8917	0
26.7047	0		26.0846	0		25.9097	0
26.7217	0		26.1016	0		25.9267	0
26.7397	0		26.1196	0		25.9447	0
26.7577	0		26.1376	0		25.9627	0
26.7747	0		26.1546	0		25.9797	0
26.7926	0		26.1726	0		25.9977	0
26.8097	0		26.1896	0		26.0147	0
26.8276	0		26.2076	0		26.0327	0
26.8447	0		26.2246	0		26.0497	0
26.8626	0		26.2426	0		26.0677	0
26.8797	0		26.2596	0		26.0847	0
26.8976	0		26.2776	0		26.1027	0
26.9147	0		26.2946	0		26.1197	0
26.9326	0		26.3126	0		26.1377	0
26.9496	0		26.3296	0		26.1547	0
26.9676	0		26.3476	0		26.1727	0
26.9846	0		26.3646	0		26.1897	0
27.0026	0		26.3826	0		26.2077	0
27.0196	0		26.3996	0		26.2247	0
27.0376	0		26.4176	0		26.2427	0
27.0546	0		26.4346	0		26.2597	0
27.0726	0		26.4526	0		26.2777	0
27.0896	0		26.4696	0		26.2947	0
27.1076	0		26.4876	0		26.3127	0
27.1246	0		26.5046	0		26.3297	0
27.1426	0		26.5226	0		26.3477	0
27.1596	0		26.5396	0		26.3647	0
27.1776	0		26.5576	0		26.3827	0
27.1946	0		26.5746	0		26.3997	0
27.2127	0		26.5926	0		26.4177	0
27.2296	0		26.6096	0		26.4347	0
27.2477	0		26.6276	0		26.4527	0
27.2646	0		26.6446	0		26.4697	0
27.2827	0		26.6626	0		26.4877	0
27.2996	0		26.6796	0		26.5047	0
27.3177	0		26.6976	0		26.5227	0
27.3346	0		26.7146	0		26.5397	0
27.3527	0		26.7326	0		26.5577	0
27.3697	0		26.7496	0		26.5747	0
27.3877	0		26.7676	0		26.5927	0
27.4047	0		26.7846	0		26.6097	0
27.4227	0		26.8026	0		26.6277	0
27.4397	0		26.8196	0		26.6447	0
27.4577	0		26.8376	0		26.6627	0
27.4747	0		26.8546	0		26.6797	0
27.4927	0		26.8726	0		26.6977	0
27.5097	0		26.8896	0		26.7147	0
27.5277	0		26.9076	0		26.7327	0
27.5447	0		26.9246	0		26.7497	0
27.5627	0		26.9426	0		26.7677	0
27.5797	0		26.9596	0		26.7847	0
27.5977	0		26.9776	0		26.8027	0
27.6147	0		26.9946	0		26.8197	0
27.6327	0		27.0126	0		26.8377	0
27.6497	0		27.0296	0		26.8547	0
27.6676	0		27.0476	0		26.8727	0
27.6847	0		27.0646	0		26.8897	0
27.7026	0		27.0826	0		26.9077	0
27.7197	0		27.0996	0		26.9247	0
27.7376	0		27.1176	0		26.9427	0
27.7556	0		27.1356	0		26.9607	0
27.7726	0		27.1526	0		26.9777	0
27.7906	0		27.1706	0		26.9957	0
27.8076	0		27.1876	0		27.0127	0
27.8256	0		27.2056	0		27.0307	0
27.8426	0		27.2226	0		27.0477	0
27.8606	0		27.2406	0		27.0657	0
27.8776	0		27.2576	0		27.0827	0
27.8956	0		27.2756	0		27.1007	0
27.9126	0		27.2926	0		27.1177	0
27.9306	0		27.3106	0		27.1357	0
27.9476	0		27.3276	0		27.1527	0
27.9657	0		27.3456	0		27.1707	0
27.9826	0		27.3626	0		27.1877	0
28.0007	0		27.3806	0		27.2057	0
28.0176	0		27.3976	0		27.2227	0
28.0357	0		27.4156	0		27.2407	0
28.0526	0		27.4326	0		27.2577	0
28.0707	0		27.4506	0		27.2757	0
28.0877	0		27.4676	0		27.2927	0
28.1057	0		27.4856	0		27.3107	0
28.1227	0		27.5026	0		27.3277	0
28.1407	0		27.5206	0		27.3457	0
28.1577	0		27.5376	0		27.3627	0
28.1757	0		27.5556	0		27.3807	0
28.1927	0		27.5726	0		27.3977	0
28.2107	0		27.5906	0		27.4157	0
28.2277	0		27.6076	0		27.4327	0
28.2457	0		27.6256	0		27.4507	0
28.2627	0		27.6426	0		27.4677	0
28.2807	0		27.6606	0		27.4857	0
28.2977	0		27.6776	0		27.5027	0
28.3157	0		27.6956	0		27.5207	0
28.3327	0		27.7126	0		27.5377	0
28.3507	0		27.7306	0		27.5557	0
28.3677	0		27.7476	0		27.5727	0
28.3856	0		27.7656	0		27.5907	0
28.4027	0		27.7826	0		27.6077	0
28.4206	0		27.8006	0		27.6257	0
28.4377	0		27.8176	0		27.6427	0
28.4556	0		27.8356	0		27.6607	0
28.4727	0		27.8526	0		27.6777	0
28.4906	0		27.8706	0		27.6957	0
28.5077	0		27.8876	0		27.7127	0
28.5256	0		27.9056	0		27.7307	0
28.5426	0		27.9226	0		27.7477	0
28.5606	0		27.9406	0		27.7657	0
28.5776	0		27.9576	0		27.7827	0
28.5956	0		27.9756	0		27.8007	0
28.6126	0		27.9926	0		27.8177	0
28.6306	0		28.0106	0		27.8357	0
28.6476	0		28.0276	0		27.8527	0
28.6656	0		28.0456	0		27.8707	0
28.6826	0		28.0626	0		27.8877	0
28.7006	0		28.0806	0		27.9057	0
28.7176	0		28.0976	0		27.9227	0
28.7356	0		28.1156	0		27.9407	0

## Sheet: b
-1.7665	-0.47355
--	--
-1.6771	-0.67501
--	--
-1.589	-0.75849
--	--
--	--
--	--
--	--
--	--
--	--
--	--
--	--
--	--
--	--
--	--
--	--
--	--
--	--
--	--
--	--
--	--
--	--
--	--
--	--
--	--
--	--
--	--
--	--
--	--
--	--
--	--
--	--
--	--
--	--
--	--
--	--
--	--
--	--
--	--
--	--
--	--
--	--
--	--
--	--
--	--
--	--
--	--
--	--
--	--
--	--
--	--
--	--
--	--
--	--
--	--
--	--
--	--
--	--
--	--
--	--
--	--
--	--
--	--
--	--
--	--
--	--
--	--
--	--
--	--
--	--
--	--
--	--
--	--
--	--
--	--
--	--
--	--
--	--
--	--
--	--
--	--
--	--
--	--
--	--
--	--
--	--

## Sheet: c
-1.7665	-0.51468
--	--
-1.6771	-0.69089
--	--
-1.589	-0.81068
--	--
--	--
--	--
--	--
--	--
--	--
--	--
--	--
--	--
--	--
--	--
--	--
--	--
--	--
--	--
--	--
--	--
--	--
--	--
--	--
--	--
--	--
--	--
--	--
--	--
--	--
--	--
--	--
--	--
--	--
--	--
--	--
--	--
--	--
--	--
--	--
--	--
--	--
--	--
--	--
--	--
--	--
--	--
--	--
--	--
--	--
--	--
--	--
--	--
--	--
--	--
--	--
--	--
--	--
--	--
--	--
--	--
--	--
--	--
--	--
--	--
--	--
--	--
--	--
--	--
--	--
--	--
--	--
--	--
--	--
--	--
--	--
--	--
--	--
--	--

## Sheet: Sheet3
-1.7665	-0.51468
--	--
-1.6771	-0.69089
--	--
-1.589	-0.81068
--	--
--	--
--	--
--	--
--	--
--	--
--	--
--	--
--	--
--	--
--	--
--	--
--	--
--	--
--	--
--	--
--	--
--	--
--	--
--	--
--	--
--	--
--	--
--	--
--	--
--	--
--	--
--	--
--	--
--	--
--	--
--	--
--	--
--	--
--	--
--	--
--	--
--	--
--	--
--	--
--	--
--	--
--	--
--	--
--	--
--	--
--	--
--	--
--	--
--	--
--	--
--	--
--	--
--	--
--	--
--	--
--	--
--	--
--	--
--	--
--	--
--	--
--	--
--	--
--	--
--	--
--	--
--	--
--	--
--	--
--	--
--	--
--	--
--	--
--	--
