# Supplementary material for: Subnanometric Ru clusters with upshifted D band center improve performance for alkaline hydrogen evolution reaction
Source: Nat Commun. 2022 Jul 8;13:3958. doi: 10.1038/s41467-022-31660-2 (PMC9270335; doi:10.1038/s41467-022-31660-2)
Supplement: Supplementary file 3 — Source Data [file 41467_2022_31660_MOESM3_ESM.zip › Source data/Figure 2.xlsx]

## Sheet: h
29.62	63.9028	30.42	60.8731	29.52	39.8437
29.57	36.9864	30.37	43.2243	29.47	36.998
29.52	62.8501	30.32	76.0498	29.42	37.7923
29.47	70.9302	30.27	73.3497	29.37	45.0293
29.42	60.9484	30.22	76.5976	29.32	50.5287
29.37	36.1373	30.17	45.427	29.27	45.2293
29.32	73.6815	30.12	28.6959	29.22	30.8442
29.27	78.9642	30.07	101.958	29.17	18.9774
29.22	58.8075	30.02	77.933	29.12	37.9817
29.17	32.5216	29.97	76.8924	29.07	41.7727
29.12	24.5828	29.92	56.3331	29.02	55.8683
29.07	67.5936	29.87	55.3339	28.97	31.61
29.02	70.8303	29.82	59.1593	28.92	24.2543
28.97	59.9982	29.77	50.0952	28.87	24.5336
28.92	37.7603	29.72	25.6002	28.82	40.6947
28.87	53.7549	29.67	29.8307	28.77	38.1717
28.82	31.7411	29.62	29.8994	28.72	35.524
28.77	73.5322	29.57	51.4552	28.67	29.9265
28.72	86.2405	29.52	58.7675	28.62	29.3236
28.67	21.7785	29.47	89.1521	28.57	16.3894
28.62	66.7071	29.42	40.2413	28.52	29.4408
28.57	62.2201	29.37	52.6845	28.47	25.6256
28.52	33.4082	29.32	43.9038	28.42	20.8195
28.47	21.6154	29.27	71.5562	28.37	20.8907
28.42	25.7485	29.22	77.7455	28.32	19.7414
28.37	63.881	29.17	77.2063	28.27	19.8349
28.32	50.7939	29.12	77.9486	28.22	26.3766
28.27	59.1593	29.07	51.8683	28.17	18.5365
28.22	41.106	29.02	39.9408	28.12	36.3867
28.17	53.7821	28.97	53.8613	28.07	19.4176
28.12	13.5128	28.92	29.2911	28.02	7.05957
28.07	27.0932	28.87	30.9142	27.97	28.44
28.02	56.1519	28.82	52.5122	27.92	30.9895
27.97	66.3215	28.77	63.4602	27.87	25.9224
27.92	81.3607	28.72	53.0278	27.82	15.7748
27.87	74.044	28.67	36.8203	27.77	33.405
27.82	72.412	28.62	89.389	27.72	34.999
27.77	62.5162	28.57	89.6367	27.67	21.4712
27.72	80.7391	28.52	122.924	27.62	30.4116
27.67	58.2069	28.47	65.411	27.57	19.7447
27.62	72.945	28.42	84.3013	27.52	31.4589
27.57	53.1222	28.37	94.491	27.47	36.3727
27.52	55.8713	28.32	104.636	27.42	24.8343
27.47	43.7229	28.27	78.6927	27.37	27.6909
27.42	92.3235	28.22	69.6407	27.32	44.8593
27.37	82.7935	28.17	108.818	27.27	34.54
27.32	85.3749	28.12	130.682	27.22	40.8523
27.27	169.222	28.07	144.913	27.17	44.507
27.22	82.9634	28.02	129.695	27.12	37.786
27.17	107.26	27.97	109.313	27.07	56.407
27.12	116.928	27.92	111.826	27.02	39.5573
27.07	146.812	27.87	166.321	26.97	50.813
27.02	160.553	27.82	117.973	26.92	51.704
26.97	189.792	27.77	142.272	26.87	43.3257
26.92	132.559	27.72	162.493	26.82	50.863
26.87	126.823	27.67	189.15	26.77	61.718
26.82	171.717	27.62	153.297	26.72	50.347
26.77	153.18	27.57	190.318	26.67	65.3597
26.72	266.916	27.52	282.989	26.62	74.343
26.67	280.137	27.47	343.191	26.57	118.498
26.62	386.44	27.42	387.173	26.52	157.044
26.57	441.528	27.37	610.006	26.47	250.396
26.52	706.04	27.32	745.233	26.42	334.35
26.47	846.014	27.27	1053.83	26.37	425.687
26.42	1152.97	27.22	1519.29	26.32	560.57
26.37	1725.61	27.17	1878.53	26.27	694.203
26.32	2024.91	27.12	2636.21	26.22	894.86
26.27	2497.2	27.07	2867.87	26.17	1057.98
26.22	2900.86	27.02	3378.87	26.12	1382.07
26.17	3371.29	26.97	4222.93	26.07	1425.61
26.12	4140.02	26.92	4741.43	26.02	1653.71
26.07	4429.91	26.87	5347.04	25.97	1836.48
26.02	4523.86	26.82	5514.07	25.92	1879.61
25.97	5078.56	26.77	5641.95	25.87	1943.91
25.92	5265.52	26.72	6171.01	25.82	1960.89
25.87	5711.42	26.67	6385.04	25.77	1941.03
25.82	5612.9	26.62	7043.51	25.72	1996.72
25.77	5564.74	26.57	6824.7	25.67	2018.28
25.72	5606.46	26.52	6882.56	25.62	1996.24
25.67	5534.69	26.47	6749.18	25.57	1824.37
25.62	5416.97	26.42	6613.21	25.52	1806.6
25.57	5285.46	26.37	6657.88	25.47	1963.63
25.52	5282.4	26.32	6493.98	25.42	1878.22
25.47	4936.33	26.27	6781.59	25.37	1828.65
25.42	5231.5	26.22	6035.72	25.32	1741.97
25.37	5326.78	26.17	5967.53	25.27	1736.43
25.32	5478.18	26.12	5879.05	25.22	1649.27
25.27	5547.43	26.07	5986.3	25.17	1873.33
25.22	6162.59	26.02	6625.57	25.12	1849.35
25.17	7194.1	25.97	7419.56	25.07	2067.47
25.12	9036.16	25.92	7752.3	25.02	2225.91
25.07	10593.6	25.87	8813.18	24.97	2387.96
25.02	12407.4	25.82	10302.4	24.92	2683.78
24.97	14567.1	25.77	11272.2	24.87	2865.64
24.92	16096.1	25.72	12474	24.82	3153.9
24.87	17890.3	25.67	14123.4	24.77	3305.59
24.82	19344.9	25.62	14572.8	24.72	3833.63
24.77	19887.5	25.57	15607.1	24.67	3980.73
24.72	21338.2	25.52	17187.4	24.62	4193.13
24.67	22873.8	25.47	17233.5	24.57	4319.5
24.62	23713.8	25.42	18188.8	24.52	4552.83
24.57	23914.9	25.37	18188.8	24.47	4392.33
24.52	24147.4	25.32	18652.8	24.42	4559.07
24.47	24373.7	25.27	18994	24.37	4662.27
24.42	24950.8	25.22	18882.8	24.32	4667.87
24.37	25182.6	25.17	18783.3	24.27	4722.23
24.32	24284.4	25.12	19021.2	24.22	4702.3
24.27	23814.9	25.07	18924.9	24.17	4685.1
24.22	22429.2	25.02	17719.7	24.12	4557.73
24.17	22388.7	24.97	18115.2	24.07	4478.07
24.12	22065.5	24.92	18208.8	24.02	4484.33
24.07	22283.7	24.87	18546.5	23.97	4372.27
24.02	21576.1	24.82	17708.1	23.92	4440.83
23.97	21322.5	24.77	17309.4	23.87	4238.97
23.92	21467.5	24.72	16770.9	23.82	4378.4
23.87	20758.2	24.67	17051.7	23.77	4348.1
23.82	20109.2	24.62	17557.5	23.72	4438.37
23.77	21021	24.57	17820.3	23.67	4375.53
23.72	20167	24.52	17834.9	23.62	4339.77
23.67	20480.9	24.47	18227.8	23.57	4391.07
23.62	19836.3	24.42	18336.5	23.52	4613
23.57	19630.4	24.37	18213	23.47	4557.27
23.52	19524	24.32	18233.1	23.42	4539.97
23.47	19393.9	24.27	19385.5	23.37	4721.97
23.42	20099.9	24.22	19197.3	23.32	4813.13
23.37	19689.6	24.17	19922.2	23.27	4631.23
23.32	19952.1	24.12	20568.7	23.22	4904.43
23.27	19844.7	24.07	21059.1	23.17	4850.9
23.22	19051.7	24.02	22087.9	23.12	5019.77
23.17	19642.4	23.97	23120.6	23.07	5223.67
23.12	19718.9	23.92	23484	23.02	5423.77
23.07	20684.6	23.87	23255.7	22.97	5413.63
23.02	20918.7	23.82	23979.9	22.92	5430.27
22.97	20817.3	23.77	24794	22.87	5616.1
22.92	21175.8	23.72	25737.1	22.82	5797.33
22.87	21990.7	23.67	25462.5	22.77	5730.87
22.82	21726.1	23.62	26075.8	22.72	5796
22.77	22043.5	23.57	26265.2	22.67	5875.03
22.72	21886.9	23.52	26851.7	22.62	5817.43
22.67	22439.9	23.47	27192	22.57	5776.5
22.62	22347.9	23.42	27455.4	22.52	5972.37
22.57	23569.6	23.37	28062.1	22.47	6018.27
22.52	22993.6	23.32	27241.6	22.42	6112.97
22.47	23216.3	23.27	27824	22.37	6109.07
22.42	23354.5	23.22	26665.2	22.32	5932.23
22.37	24053.1	23.17	27643.2	22.27	6204.63
22.32	23681.8	23.12	27392.3	22.22	6072.57
22.27	23762.9	23.07	28078.2	22.17	6140.17
22.22	23815.9	23.02	27700.2	22.12	6324
22.17	23236.2	22.97	28014.2	22.07	6182.87
22.12	23405.1	22.92	27563.5	22.02	6038.77
22.07	23779.5	22.87	27585.1	21.97	6373.93
22.02	23780.8	22.82	27724.9	21.92	6209.57
21.97	23395.3	22.77	27240.6	21.87	6289.83
21.92	23556.3	22.72	27137.7	21.82	6251.1
21.87	24022.1	22.67	27315.2	21.77	6537.3
21.82	24084.5	22.62	27284.3	21.72	6427.8
21.77	23630.7	22.57	27135.6	21.67	6448.7
21.72	23097.4	22.52	27180.9	21.62	6628.3
21.67	22849.5	22.47	27636.4	21.57	6717.77
21.62	23916.3	22.42	27605.1	21.52	6622.83
21.57	22831.5	22.37	26086.6	21.47	6616.37
21.52	23603.8	22.32	27042.3	21.42	6931.37
21.47	22675.4	22.27	26678	21.37	6809.27
21.42	23158.8	22.22	26469.2	21.32	6968.53
21.37	23547.1	22.17	27529.2	21.27	7097.23
21.32	23145.3	22.12	27233.9	21.22	7228.03
21.27	23291.4	22.07	27984	21.17	7229.7
21.22	22729.7	22.02	27741	21.12	7887.23
21.17	22716.1	21.97	28631.1	21.07	7625.07
21.12	22899.2	21.92	27696	21.02	8021.63
21.07	22614.3	21.87	28614.4	20.97	8025.63
21.02	22942.6	21.82	28013.3	20.92	7939.83
20.97	23281.3	21.77	28725.9	20.87	8366.27
20.92	23071.3	21.72	28640.3	20.82	8265.07
20.87	22694	21.67	30043.3	20.77	8664.03
20.82	22895.6	21.62	30083.2	20.72	8686.47
20.77	23496	21.57	31228.7	20.67	9127.33
20.72	23126.2	21.52	32288.4	20.62	9657.83
20.67	23529.5	21.47	32522	20.57	9653.37
20.62	23168.3	21.42	33493.3	20.52	10424.5
20.57	23402.2	21.37	34105	20.47	10625.6
20.52	23774.7	21.32	35843.1	20.42	10886.6
20.47	23743.3	21.27	37154.5	20.37	11113.7
20.42	23811.3	21.22	38552.4	20.32	11493.2
20.37	24736.7	21.17	40807.1	20.27	11866
20.32	24484.9	21.12	41906	20.22	12560.5
20.27	25109.6	21.07	43983.7	20.17	12591.4
20.22	25011.6	21.02	44577.9	20.12	13430.7
20.17	25033.7	20.97	44623.7	20.07	13847.4
20.12	25964.3	20.92	47108	20.02	13666.2
20.07	25950.3	20.87	49173.4	19.97	14399.5
20.02	26421.1	20.82	50660.3	19.92	14629.4
19.97	26320.6	20.77	52450.2	19.87	15158.4
19.92	27171.3	20.72	54337.5	19.82	15809.2
19.87	27888.1	20.67	56474.6	19.77	16122.7
19.82	27631.2	20.62	57562.1	19.72	16551.5
19.77	28209.2	20.57	59607.9	19.67	17035
19.72	28946.1	20.52	60253.2	19.62	17803.5
19.67	29551.5	20.47	63265.3	19.57	18495.9
19.62	30508.7	20.42	65262.1	19.52	18568.2
19.57	30773.4	20.37	67258	19.47	19365.4
19.52	31510.3	20.32	69718.3	19.42	19947
19.47	31707.2	20.27	71081.9	19.37	20440.6
19.42	31794.1	20.22	71879.9	19.32	20743.3
19.37	31373.2	20.17	73899.2	19.27	21194.6
19.32	31672.1	20.12	73864.5	19.22	21947.8
19.27	32225.4	20.07	78683.3	19.17	22452.3
19.22	32998.2	20.02	80377.5	19.12	22955.4
19.17	34149.8	19.97	80917.8	19.07	23744.4
19.12	34093.4	19.92	82093.6	19.02	24172.5
19.07	34583	19.87	84167.1	18.97	24158.3
19.02	35296.9	19.82	86592.9	18.92	25201.3
18.97	35911.4	19.77	89423.8	18.87	25785.7
18.92	36438.5	19.72	90952.8	18.82	25783.5
18.87	37249.7	19.67	95398.2	18.77	26530.3
18.82	36642.1	19.62	95130.4	18.72	27263.5
18.77	37910.3	19.57	97468.7	18.67	27112.7
18.72	39087.3	19.52	99088.6	18.62	28110.5
18.67	38912	19.47	102196	18.57	27999.6
18.62	40233.7	19.42	104377	18.52	28594.2
18.57	41358.6	19.37	105322	18.47	28621.8
18.52	39986.7	19.32	107369	18.42	29880.8
18.47	41001.3	19.27	111265	18.37	30129.8
18.42	41187.4	19.22	113893	18.32	30672.8
18.37	41435.2	19.17	113381	18.27	31099.7
18.32	41140.9	19.12	117279	18.22	31610.2
18.27	42448.1	19.07	121692	18.17	32800.4
18.22	43922.1	19.02	122510	18.12	33661.3
18.17	43900.2	18.97	126551	18.07	34093.3
18.12	44608.3	18.92	130024	18.02	34382.7
18.07	46645.3	18.87	131219	17.97	34609.3
18.02	45453.4	18.82	134032	17.92	36140
17.97	46851.7	18.77	139180	17.87	36391.3
17.92	47561.5	18.72	142836	17.82	36996
17.87	47839.5	18.67	144630	17.77	37776.7
17.82	48610.4	18.62	149605	17.72	38740
17.77	49442.9	18.57	155341	17.67	38416
17.72	50691	18.52	158680	17.62	39352.3
17.67	51747.6	18.47	164188	17.57	40388.7
17.62	52801.1	18.42	168490	17.52	41011.7
17.57	54710.9	18.37	172441	17.47	41900
17.52	55037.3	18.32	179376	17.42	43274.7
17.47	57231.3	18.27	184353	17.37	44178
17.42	57279.7	18.22	191024	17.32	45328
17.37	60611.5	18.17	199329	17.27	46522.3
17.32	61422.1	18.12	208921	17.22	47100.7
17.27	64114.6	18.07	213814	17.17	48144
17.22	67641.1	18.02	220176	17.12	50142.3
17.17	70026.7	17.97	231615	17.07	51127.7
17.12	74493.7	17.92	240206	17.02	53810
17.07	76818.8	17.87	248997	16.97	54374
17.02	82063.4	17.82	256145	16.92	56062
16.97	88724	17.77	265644	16.87	57895.7
16.92	94278.5	17.72	274684	16.82	60849.7
16.87	101076	17.67	281964	16.77	63914.3
16.82	108551	17.62	291613	16.72	66499
16.77	115873	17.57	301094	16.67	69966.7
16.72	121926	17.52	309731	16.62	73511
16.67	131706	17.47	318977	16.57	77267
16.62	141723	17.42	326592	16.52	82121.7
16.57	157657	17.37	337168	16.47	90169
16.52	171318	17.32	351829	16.42	97861
16.47	185507	17.27	364711	16.37	105628
16.42	206330	17.22	380816	16.32	118488
16.37	230874	17.17	393911	16.27	134303
16.32	257987	17.12	413479	16.22	151373
16.27	283541	17.07	434299	16.17	171218
16.22	317890	17.02	462572	16.12	194970
16.17	353782	16.97	488754	16.07	221857
16.12	394683	16.92	523292	16.02	250618
16.07	444014	16.87	557573	15.97	284580
16.02	494755	16.82	589705	15.92	322607
15.97	556586	16.77	637664	15.87	378383
15.92	613797	16.72	681450	15.82	414517
15.87	680536	16.67	722560	15.77	467430
15.82	757175	16.62	773506	15.72	535187
15.77	836284	16.57	830290	15.67	613487
15.72	906120	16.52	882170	15.62	695493
15.67	980800	16.47	933190	15.57	791540
15.62	1057980	16.42	1000210	15.52	903363
15.57	1123720	16.37	1050970	15.47	1004800
15.52	1190270	16.32	1107500	15.42	1120670
15.47	1266990	16.27	1169880	15.37	1249080
15.42	1329500	16.22	1237400	15.32	1374160
15.37	1386870	16.17	1298180	15.27	1485980
15.32	1447840	16.12	1359210	15.22	1593940
15.27	1496140	16.07	1411470	15.17	1697450
15.22	1548320	16.02	1469490	15.12	1789040
15.17	1592130	15.97	1520360	15.07	1855440
15.12	1632160	15.92	1559720	15.02	1918010
15.07	1669530	15.87	1597850	14.97	1964310
15.02	1695900	15.82	1641260	14.92	2000130
14.97	1717470	15.77	1659410	14.87	2024930
14.92	1745350	15.72	1682510	14.82	2042970
14.87	1764480	15.67	1704080	14.77	2049820
14.82	1770770	15.62	1725110	14.72	2057610
14.77	1781630	15.57	1732450	14.67	2059270
14.72	1785550	15.52	1743830	14.62	2058750
14.67	1789520	15.47	1750770	14.57	2051660
14.62	1789850	15.42	1760820	14.52	2037630
14.57	1793270	15.37	1769570	14.47	2027700
14.52	1790420	15.32	1771730	14.42	2018740
14.47	1776300	15.27	1766210	14.37	2002800
14.42	1764780	15.22	1769270	14.32	1991240
14.37	1752890	15.17	1778140	14.27	1981220
14.32	1742750	15.12	1780020	14.22	1954700
14.27	1730630	15.07	1779850	14.17	1933970
14.22	1715680	15.02	1778930	14.12	1916810
14.17	1699080	14.97	1773730	14.07	1895060
14.12	1680680	14.92	1767670	14.02	1876030
14.07	1658300	14.87	1760540	13.97	1849620
14.02	1636960	14.82	1755690	13.92	1824570
13.97	1624070	14.77	1752140	13.87	1799710
13.92	1602660	14.72	1741510	13.82	1773370
13.87	1586100	14.67	1734490	13.77	1754650
13.82	1559640	14.62	1724200	13.72	1728630
13.77	1538820	14.57	1719710	13.67	1708080
13.72	1511370	14.52	1700760	13.62	1676010
13.67	1484810	14.47	1688420	13.57	1648000
13.62	1463290	14.42	1676440	13.52	1624160
13.57	1445930	14.37	1659790	13.47	1598440
13.52	1421740	14.32	1646470	13.42	1576580
13.47	1391040	14.27	1628930	13.37	1540590
13.42	1362970	14.22	1608230	13.32	1516000
13.37	1343580	14.17	1586470	13.27	1491090
13.32	1322050	14.12	1563920	13.22	1467340
13.27	1299270	14.07	1545380	13.17	1441770
13.22	1279490	14.02	1527350	13.12	1422730
13.17	1254860	13.97	1501250	13.07	1396740
13.12	1238030	13.92	1487020	13.02	1370800
13.07	1214140	13.87	1467660	12.97	1348730
13.02	1187230	13.82	1441720	12.92	1318160
12.97	1166340	13.77	1426090	12.87	1301870
12.92	1146370	13.72	1400460	12.82	1276010
12.87	1125240	13.67	1373260	12.77	1256020
12.82	1105300	13.62	1361300	12.72	1234270
12.77	1086830	13.57	1333450	12.67	1216440
12.72	1061320	13.52	1312850	12.62	1194470
12.67	1046990	13.47	1296710	12.57	1173130
12.62	1024380	13.42	1268860	12.52	1157930
12.57	1003340	13.37	1245940	12.47	1138540
12.52	993405	13.32	1229230	12.42	1120210
12.47	976887	13.27	1211930	12.37	1105940
12.42	958778	13.22	1190310	12.32	1085690
12.37	937444	13.17	1169660	12.27	1069830
12.32	924465	13.12	1154730	12.22	1052440
12.27	903460	13.07	1129060	12.17	1035040
12.22	895230	13.02	1113750	12.12	1021400
12.17	876299	12.97	1099360	12.07	1008900
12.12	861664	12.92	1074770	12.02	990520
12.07	852787	12.87	1057750	11.97	979493
12.02	837578	12.82	1046310	11.92	966030
11.97	825050	12.77	1036970	11.87	951633
11.92	810779	12.72	1016580	11.82	938980
11.87	800696	12.67	1005710	11.77	930173
11.82	784418	12.62	993499	11.72	916403
11.77	772414	12.57	978593	11.67	905033
11.72	768449	12.52	969017	11.62	892283
11.67	751885	12.47	951888	11.57	878007
11.62	737007	12.42	942679	11.52	868190
11.57	730357	12.37	932817	11.47	857360
11.52	719605	12.32	921250	11.42	846203
11.47	710552	12.27	910333	11.37	838417
11.42	705002	12.22	894179	11.32	829303
11.37	694838	12.17	889729	11.27	819903
11.32	685200	12.12	876974	11.22	808877
11.27	676655	12.07	864470	11.17	801143
11.22	666037	12.02	853723	11.12	791230
11.17	659992	11.97	842414	11.07	782690
11.12	648757	11.92	832339	11.02	770667
11.07	642206	11.87	822688	10.97	760823
11.02	631117	11.82	813140	10.92	751350
10.97	622530	11.77	800940	10.87	743320
10.92	621390	11.72	788241	10.82	735207
10.87	615341	11.67	784111	10.77	728183
10.82	610580	11.62	780715	10.72	722203
10.77	599011	11.57	767356	10.67	711167
10.72	597698	11.52	759277	10.62	705847
10.67	590932	11.47	752890	10.57	702703
10.62	583657	11.42	746965	10.52	697593
10.57	579629	11.37	743226	10.47	692937
10.52	575992	11.32	731041	10.42	686050
10.47	571067	11.27	726391	10.37	683773
10.42	568251	11.22	720353	10.32	680627
10.37	565421	11.17	713673	10.27	677887
10.32	564968	11.12	714105	10.22	676190
10.27	565443	11.07	709235	10.17	678153
10.22	561072	11.02	713384	10.12	673453
10.17	561626	10.97	709230	10.07	674877
10.12	561238	10.92	711271	10.02	677357
10.07	561285	10.87	709553	9.97	678010
10.02	561277	10.82	712996	9.92	680723
9.97	561342	10.77	712299	9.87	679677
9.92	560436	10.72	711794	9.82	683290
9.87	557459	10.67	715959	9.77	685180
9.82	563437	10.62	722985	9.72	688657
9.77	563759	10.57	724297	9.67	692897
9.72	562034	10.52	726841	9.62	692757
9.67	561478	10.47	731813	9.57	697457
9.62	564064	10.42	727737	9.52	698440
9.57	566639	10.37	737071	9.47	705747
9.52	566875	10.32	738495	9.42	709243
9.47	574484	10.27	748885	9.37	710797
9.42	570005	10.22	758629	9.32	715780
9.37	568944	10.17	758536	9.27	719057
9.32	571475	10.12	759722	9.22	719703
9.27	578903	10.07	769230	9.17	724890
9.22	571038	10.02	770707	9.12	725733
9.17	578144	9.97	775359	9.07	726803
9.12	574936	9.92	782220	9.02	728043
9.07	577377	9.87	782361	8.97	732990
9.02	575337	9.82	786585	8.92	731723
8.97	575256	9.77	789188	8.87	730370
8.92	573810	9.72	787638	8.82	733097
8.87	569127	9.67	786645	8.77	731710
8.82	570988	9.62	788768	8.72	728067
8.77	568168	9.57	778911	8.67	724050
8.72	567304	9.52	781117	8.62	719710
8.67	567515	9.47	777950	8.57	715350
8.62	553578	9.42	775116	8.52	707733
8.57	548071	9.37	766078	8.47	703223
8.52	546874	9.32	753854	8.42	696507
8.47	542673	9.27	749337	8.37	687983
8.42	535049	9.22	748763	8.32	682477
8.37	526523	9.17	738079	8.27	672680
8.32	520315	9.12	727065	8.22	663737
8.27	513408	9.07	715898	8.17	653560
8.22	504958	9.02	707606	8.12	644003
8.17	502852	8.97	696719	8.07	632137
8.12	499086	8.92	682992	8.02	623697
8.07	483657	8.87	666149	7.97	609673
8.02	476213	8.82	652657	7.92	599460
7.97	470857	8.77	639978	7.87	591387
7.92	465002	8.72	628243	7.82	580193
7.87	455215	8.67	617459	7.77	570120
7.82	453953	8.62	607777	7.72	563077
7.77	446678	8.57	596574	7.67	556403
7.72	438648	8.52	586396	7.62	548740
7.67	431501	8.47	579996	7.57	542310
7.62	428016	8.42	568681	7.52	534683
7.57	424221	8.37	561506	7.47	530510
7.52	419410	8.32	560282	7.42	528753
7.47	416076	8.27	555271	7.37	525613
7.42	416960	8.22	555741	7.32	524943
7.37	417596	8.17	552524	7.27	522373
7.32	412936	8.12	552535	7.22	522283
7.27	412644	8.07	553665	7.17	526753
7.22	412424	8.02	553747	7.12	528877
7.17	414656	7.97	561393	7.07	530750
7.12	411996	7.92	563044	7.02	534107
7.07	417628	7.87	571015	6.97	538457
7.02	418133	7.82	572951	6.92	543180
6.97	419918	7.77	581444	6.87	550147
6.92	420977	7.72	587949	6.82	553177
6.87	422609	7.67	590998	6.77	558413
6.82	426465	7.62	604398	6.72	564980
6.77	426534	7.57	612789	6.67	571650
6.72	431544	7.52	624378	6.62	578870
6.67	436240	7.47	628853	6.57	583447
6.62	440631	7.42	638902	6.52	590087
6.57	441928	7.37	645748	6.47	600757
6.52	442922	7.32	656433	6.42	605827
6.47	448438	7.27	665963	6.37	611170
6.42	452262	7.22	676390	6.32	616053
6.37	454962	7.17	687696	6.27	619047
6.32	456185	7.12	693283	6.22	624640
6.27	458241	7.07	700760	6.17	631507
6.22	459871	7.02	708769	6.12	636863
6.17	465136	6.97	715483	6.07	640563
6.12	467011	6.92	722814	6.02	643473
6.07	467282	6.87	726630	5.97	651730
6.02	467720	6.82	730484	5.92	653473
5.97	471433	6.77	736573	5.87	653650
5.92	470414	6.72	742811	5.82	658857
5.87	472222	6.67	745910	5.77	661673
5.82	472263	6.62	752941	5.72	661330
5.77	479574	6.57	758097	5.67	662040
5.72	473910	6.52	758944	5.62	661987
5.67	473377	6.47	761679	5.57	660340
5.62	471148	6.42	762280	5.52	661247
5.57	470808	6.37	762276	5.47	661720
5.52	470972	6.32	761437	5.42	658707
5.47	469612	6.27	758041	5.37	659387
5.42	467092	6.22	760223	5.32	653767
5.37	465609	6.17	761759	5.27	656430
5.32	462130	6.12	760887	5.22	653353
5.27	457751	6.07	753282	5.17	647967
5.22	455588	6.02	754696	5.12	646043
5.17	453640	5.97	749363	5.07	641903
5.12	448501	5.92	741840	5.02	634097
5.07	450379	5.87	742760	4.97	630700
5.02	443713	5.82	733994	4.92	624880
4.97	441812	5.77	725533	4.87	620147
4.92	438282	5.72	721074	4.82	616813
4.87	431582	5.67	715285	4.77	611073
4.82	428472	5.62	709800	4.72	607210
4.77	425313	5.57	705976	4.67	603417
4.72	422028	5.52	701262	4.62	595823
4.67	416461	5.47	693205	4.57	586560
4.62	413145	5.42	689845	4.52	581833
4.57	409556	5.37	681694	4.47	578620
4.52	401452	5.32	675686	4.42	572443
4.47	397421	5.27	669626	4.37	564927
4.42	389725	5.22	661241	4.32	557203
4.37	384572	5.17	654769	4.27	548563
4.32	379567	5.12	644939	4.22	540990
4.27	371121	5.07	641794	4.17	530827
4.22	366378	5.02	630685	4.12	524883
4.17	360383	4.97	624509	4.07	516810
4.12	353473	4.92	613355	4.02	503897
4.07	347106	4.87	601548	3.97	495323
4.02	337043	4.82	592587	3.92	483390
3.97	329427	4.77	581823	3.87	472710
3.92	319879	4.72	569836	3.82	462013
3.87	312898	4.67	554075	3.77	448410
3.82	303767	4.62	540170	3.72	437673
3.77	293856	4.57	526556	3.67	423417
3.72	281007	4.52	513510	3.62	408987
3.67	273401	4.47	495638	3.57	390683
3.62	267441	4.42	481831	3.52	378660
3.57	255305	4.37	465293	3.47	363090
3.52	243405	4.32	445778	3.42	346873
3.47	231650	4.27	428721	3.37	330748
3.42	223341	4.22	412361	3.32	317579
3.37	214479	4.17	397330	3.27	302535
3.32	205754	4.12	380881	3.22	287364
3.27	194467	4.07	364635	3.17	275073
3.22	186204	4.02	345114	3.12	259141
3.17	177903	3.97	330338	3.07	245976
3.12	168110	3.92	309793	3.02	232288
3.07	160239	3.87	294298	2.97	221598
3.02	152837	3.82	279412	2.92	210992
2.97	143875	3.77	266746	2.87	199690
2.92	135900	3.72	253299	2.82	187487
2.87	130210	3.67	238673	2.77	177889
2.82	123110	3.62	226232	2.72	170298
2.77	120106	3.57	213691	2.67	161519
2.72	114967	3.52	202497	2.62	153380
2.67	110997	3.47	195076	2.57	148096
2.62	103384	3.42	185268	2.52	142489
2.57	100919	3.37	176686	2.47	137021
2.52	97561.5	3.32	168935	2.42	132010
2.47	93750.3	3.27	162809	2.37	127275
2.42	90303.1	3.22	156418	2.32	122549
2.37	89032.4	3.17	149205	2.27	118422
2.32	84693.3	3.12	143410	2.22	115019
2.27	81342.5	3.07	139419	2.17	111441
2.22	80058.7	3.02	134862	2.12	108337
2.17	78169.5	2.97	129638	2.07	104100
2.12	75502.3	2.92	126326	2.02	101597
2.07	72865.3	2.87	123249	1.97	98546
2.02	71093.5	2.82	119046	1.92	95334.7
1.97	69235.9	2.77	116419	1.87	92560
1.92	67409.7	2.72	111662	1.82	90118
1.87	65398.3	2.67	107714	1.77	87149
1.82	61947.1	2.62	106692	1.72	83634.3
1.77	60379.5	2.57	101793	1.67	80742
1.72	58433.7	2.52	98798.3	1.62	77504.7
1.67	55159	2.47	94894.1	1.57	74097.7
1.62	53408.1	2.42	92958.6	1.52	70903
1.57	51701.6	2.37	90354	1.47	68407.3
1.52	49953.4	2.32	86226.1	1.42	65639
1.47	46880.9	2.27	83070.1	1.37	61516.7
1.42	45303.9	2.22	79891.7	1.32	58346
1.37	41362.6	2.17	75805.2	1.27	55505.3
1.32	39656.7	2.12	71990.8	1.22	52549.7
1.27	37969.3	2.07	69356.1	1.17	50158
1.22	36259.6	2.02	65542.1	1.12	46721
1.17	33073	1.97	61564.2	1.07	43915.7
1.12	32328.2	1.92	58505.1	1.02	41106.3
1.07	29754.6	1.87	54546.6	0.97	38221.7
1.02	28005.1	1.82	53236.6	0.92	35965.7
0.97	25402.9	1.77	47646.6	0.87	33279.7
0.92	24672.4	1.72	45383.8	0.82	30899.2
0.87	22454.2	1.67	42822.4	0.77	28084.5
0.82	21063.4	1.62	39703.8	0.72	26679.9
0.77	18980.9	1.57	37202.4	0.67	24810.4
0.72	18220.9	1.52	33643.1	0.62	22418.9
0.67	17281.8	1.47	31686	0.57	20610.1
0.62	15470.6	1.42	30820.5	0.52	18992.2
0.57	14954.6	1.37	28705.4	0.47	17767.8
0.52	13144.2	1.32	26268.3	0.42	16048.1
0.47	12333.5	1.27	24031.5	0.37	14921.3
0.42	11583.2	1.22	22455.8	0.32	13626.2
0.37	10179.1	1.17	20913.2	0.27	12599.4
0.32	10122	1.12	19938.8	0.22	11708.3
0.27	8625.71	1.07	17891.5	0.17	10790.3
0.22	8140.86	1.02	16237.9	0.12	9873.57
0.17	7863.74	0.97	15435.5	0.07	9102.3
0.12	7052.32	0.92	14130.3	0.02	8460.13
0.07	6057.49	0.87	13091	-0.03	7787.9
0.02	5976.29	0.82	11618.9	-0.08	7315.6
-0.03	5577.4	0.77	10697	-0.13	6469.5
-0.08	4995.93	0.72	9899.99	-0.18	5908.87
-0.13	4945.02	0.67	9671.07	-0.23	5966.97
-0.18	4438.42	0.62	8826.55	-0.28	5242.57
-0.23	4093.44	0.57	8318.84	-0.33	4901.03
-0.28	4110.52	0.52	7824.98	-0.38	4693.87
-0.33	3609.27	0.47	7695.89	-0.43	4264.03
-0.38	3559.1	0.42	7240.25	-0.48	3967.17
-0.43	3435.99	0.37	6508.85	-0.53	3867.5
-0.48	3141.62	0.32	6177.29	-0.58	3565.77
-0.53	3071.62	0.27	5877.1	-0.63	3493.73
-0.58	2748.02	0.22	5165.69	-0.68	3276.7
-0.63	2708.81	0.17	5426.78	-0.73	2935.85
-0.68	2353.82	0.12	4879.49	-0.78	2888.63
-0.73	2393.93	0.07	4458.13	-0.83	2766.67
-0.78	2332.56	0.02	4286.89	-0.88	2621.23
-0.83	2347.42	-0.03	4371.98	-0.93	2357.7
-0.88	1848.83	-0.08	4074.83	-0.98	2362.53
-0.93	1964.7	-0.13	3414.93	-1.03	2268.66
-0.98	1730.94	-0.18	3167.37	-1.08	2177.34
-1.03	1773.07	-0.23	3554.86	-1.13	2056.97
-1.08	1810.2	-0.28	3094.02	-1.18	2072.23
-1.13	1616.32	-0.33	2645.53	-1.23	1988.67
-1.18	1680.34	-0.38	2741.93	-1.28	1908.52
-1.23	1668.78	-0.43	2678.86	-1.33	1712.09
-1.28	1485.14	-0.48	2528.08	-1.38	1604.47
-1.33	1569.24	-0.53	2507.86	-1.43	1716.09
-1.38	1505.23	-0.58	2411.68	-1.48	1573.02
-1.43	1413.7	-0.63	2308.04	-1.53	1490.17
-1.48	1414.79	-0.68	2038.53	-1.58	1410.35
-1.53	1335.74	-0.73	2148.45	-1.63	1456.52
-1.58	1210.36	-0.78	2272.89	-1.68	1367.21
-1.63	1334.5	-0.83	2164.48	-1.73	1238.6
-1.68	1244.03	-0.88	2107.53	-1.78	1300.15
-1.73	1043.65	-0.93	1737.35	-1.83	1283.92
-1.78	1141.89	-0.98	1951.67	-1.88	1306.75
-1.83	1260.63	-1.03	1986.28	-1.93	1164.78
-1.88	1077.24	-1.08	1857.5	-1.98	1172.06
-1.93	950.494	-1.13	1779.17	-2.03	1054.66
-1.98	1008.59	-1.18	1720.79	-2.08	1039.92
-2.03	1024.39	-1.23	1399.73	-2.13	1125.06
-2.08	978.284	-1.28	1533.81	-2.18	1123.64
-2.13	1060.4	-1.33	1586.66	-2.23	1030.43
-2.18	814.472	-1.38	1508.1	-2.28	919.953
-2.23	835.802	-1.43	1376.29	-2.33	919.853
-2.28	839.662	-1.48	1466.16	-2.38	928.357
-2.33	889.191	-1.53	1498.42	-2.43	928.867
-2.38	894.791	-1.58	1368.69	-2.48	950.89
-2.43	788.075	-1.63	1274.09	-2.53	895.023
-2.48	844.99	-1.68	1502.51	-2.58	873.363
-2.53	1029.85	-1.73	1404.95	-2.63	888.137
-2.58	1013.15	-1.78	1209.3	-2.68	856.23
-2.63	851.038	-1.83	1148.18	-2.73	849.12
-2.68	896.245	-1.88	1215.93	-2.78	835.227
-2.73	909.643	-1.93	1341.52	-2.83	892.767
-2.78	826.728	-1.98	1275.74	-2.88	764.07
-2.83	873.117	-2.03	1182.24	-2.93	824.433
-2.88	658.037	-2.08	1259.41	-2.98	798.903
-2.93	664.094	-2.13	1417.59	-3.03	745.237
-2.98	713.472	-2.18	1424.98	-3.08	778.4
-3.03	642.693	-2.23	1081.86	-3.13	772.283
-3.08	697.155	-2.28	1104.95	-3.18	728.56
-3.13	723.368	-2.33	1059.29	-3.23	718.39
-3.18	731.228	-2.38	1151.59	-3.28	750.71
-3.23	763.913	-2.43	1163.44	-3.33	735.473
-3.28	681.313	-2.48	1052.12	-3.38	732.273
-3.33	746.145	-2.53	1093.68	-3.43	674.433
-3.38	618.353	-2.58	1089.95	-3.48	707.64
-3.43	550.571	-2.63	1094.06	-3.53	729.523
-3.48	501.202	-2.68	1084.78	-3.58	677.237
-3.53	567.643	-2.73	1022.07	-3.63	591.983
-3.58	667.66	-2.78	992.877	-3.68	578.53
-3.63	615.264	-2.83	1050.12	-3.73	616.083
-3.68	687.507	-2.88	1091.95	-3.78	612.167
-3.73	581.988	-2.93	1058.64	-3.83	579.94
-3.78	552.175	-2.98	1060.26	-3.88	582.43
-3.83	469.272	-3.03	965.3	-3.93	614.933
-3.88	630.066	-3.08	992.811	-3.98	653.767
-3.93	581.431	-3.13	836.43	-4.03	577.573
-3.98	498.188	-3.18	773.733	-4.08	566.453
-4.03	489.229	-3.23	891.592	-4.13	512.693
-4.08	512.57	-3.28	972.23	-4.18	522.203
-4.13	602.32	-3.33	990.14	-4.23	569.017
-4.18	432.06	-3.38	796.413	-4.28	543.54
-4.23	352.955	-3.43	877.696	-4.33	549.987
-4.28	476.421	-3.48	794.007	-4.38	549.087
-4.33	539.67	-3.53	910.968	-4.43	524.553
-4.38	441.048	-3.58	695.455	-4.48	527.7
-4.43	405.507	-3.63	820.769	-4.53	513.743
-4.48	440.427	-3.68	842.663	-4.58	518.783
-4.53	290.629	-3.73	846.635	-4.63	529.767
-4.58	417.786	-3.78	736.667	-4.68	462.623
-4.63	483.53	-3.83	766.619	-4.73	450.263
-4.68	516.198	-3.88	658.487	-4.78	497.867
-4.73	429.641	-3.93	796.731	-4.83	464.193
-4.78	381.963	-3.98	812.971	-4.88	475.457
-4.83	406.314	-4.03	694.314	-4.93	417.247
-4.88	376.747	-4.08	697.46	-4.98	430.437
-4.93	365.803	-4.13	713.245	-5.03	374.547
-4.98	405.507	-4.18	676.655	-5.08	406.557
-5.03	333.698	-4.23	628.554	-5.13	457.863
-5.08	399.317	-4.28	697.091	-5.18	386.723
-5.13	380.212	-4.33	658.629	-5.23	432.25
-5.18	343.911	-4.38	478.731	-5.28	378.8
-5.23	407.137	-4.43	639.844	-5.33	399.67
-5.28	374.452	-4.48	623.232	-5.38	350.04
-5.33	349.392	-4.53	556.145	-5.43	377.743
-5.38	322.927	-4.58	510.151	-5.48	374.273
-5.43	325.318	-4.63	645.719	-5.53	440.107
-5.48	274.63	-4.68	461.8	-5.58	392.643
-5.53	278.239	-4.73	549.048	-5.63	365.413
-5.58	261.383	-4.78	650.428	-5.68	367.027
-5.63	273.652	-4.83	598.376	-5.73	324.587
-5.68	263.329	-4.88	543.708	-5.78	337.487
-5.73	294.608	-4.93	492.343	-5.83	334.49
-5.78	291.984	-4.98	741.75	-5.88	285.541

## Sheet: i
1	3.3273
1.0021	3.32892
1.0042	3.33054
1.00631	3.33216
1.00841	3.33377
1.01051	3.33539
1.01261	3.33701
1.01471	3.33863
1.01682	3.34025
1.01892	3.34187
1.02102	3.34349
1.02312	3.34511
1.02523	3.34672
1.02733	3.34834
1.02943	3.34996
1.03153	3.35158
1.03363	3.3532
1.03574	3.35482
1.03784	3.35644
1.03994	3.35805
1.04204	3.35967
1.04414	3.36129
1.04625	3.36291
1.04835	3.36453
1.05045	3.36615
1.05255	3.36777
1.05465	3.36939
1.05676	3.371
1.05886	3.37262
1.06096	3.37424
1.06306	3.37586
1.06517	3.37748
1.06727	3.3791
1.06937	3.38072
1.07147	3.38233
1.07357	3.38395
1.07568	3.38557
1.07778	3.38719
1.07988	3.38881
1.08198	3.39043
1.08408	3.39205
1.08619	3.39367
1.08829	3.39528
1.09039	3.3969
1.09249	3.39852
1.09459	3.40014
1.0967	3.40176
1.0988	3.40338
1.1009	3.405
1.103	3.40662
1.10511	3.40823
1.10721	3.40985
1.10931	3.41147
1.11141	3.41309
1.11351	3.41471
1.11562	3.41633
1.11772	3.41795
1.11982	3.41956
1.12192	3.42118
1.12402	3.4228
1.12613	3.42442
1.12823	3.42604
1.13033	3.42766
1.13243	3.42928
1.13453	3.4309
1.13664	3.43251
1.13874	3.43413
1.14084	3.43575
1.14294	3.43737
1.14505	3.43899
1.14715	3.44061
1.14925	3.44223
1.15135	3.44384
1.15345	3.44546
1.15556	3.44708
1.15766	3.4487
1.15976	3.45032
1.16186	3.45194
1.16396	3.45356
1.16607	3.45518
1.16817	3.45679
1.17027	3.45841
1.17237	3.46003
1.17447	3.46165
1.17658	3.46327
1.17868	3.46489
1.18078	3.46651
1.18288	3.46812
1.18498	3.46974
1.18709	3.47136
1.18919	3.47298
1.19129	3.4746
1.19339	3.47622
1.1955	3.47784
1.1976	3.47946
1.1997	3.48107
1.2018	3.48269
1.2039	3.48431
1.20601	3.48593
1.20811	3.48755
1.21021	3.48917
1.21231	3.49079
1.21441	3.49241
1.21652	3.49402
1.21862	3.49564
1.22072	3.49726
1.22282	3.49888
1.22492	3.5005
1.22703	3.50212
1.22913	3.50374
1.23123	3.50535
1.23333	3.50697
1.23544	3.50859
1.23754	3.51021
1.23964	3.51183
1.24174	3.51345
1.24384	3.51507
1.24595	3.51669
1.24805	3.5183
1.25015	3.51992
1.25225	3.52154
1.25435	3.52316
1.25646	3.52478
1.25856	3.5264
1.26066	3.52802
1.26276	3.52963
1.26486	3.53125
1.26697	3.53287
1.26907	3.53449
1.27117	3.53611
1.27327	3.53773
1.27538	3.53935
1.27748	3.54097
1.27958	3.54258
1.28168	3.5442
1.28378	3.54582
1.28589	3.54744
1.28799	3.54906
1.29009	3.55068
1.29219	3.5523
1.29429	3.55392
1.2964	3.55553
1.2985	3.55715
1.3006	3.55877
1.3027	3.56039
1.3048	3.56201
1.30691	3.56363
1.30901	3.56525
1.31111	3.56686
1.31321	3.56848
1.31532	3.5701
1.31742	3.57172
1.31952	3.57334
1.32162	3.57496
1.32372	3.57658
1.32583	3.5782
1.32793	3.57981
1.33003	3.58143
1.33213	3.58305
1.33423	3.58467
1.33634	3.58629
1.33844	3.58791
1.34054	3.58953
1.34264	3.59114
1.34474	3.59276
1.34685	3.59438
1.34895	3.596
1.35105	3.59762
1.35315	3.59924
1.35526	3.60086
1.35736	3.60248
1.35946	3.60409
1.36156	3.60571
1.36366	3.60733
1.36577	3.60895
1.36787	3.61057
1.36997	3.61219
1.37207	3.61381
1.37417	3.61542
1.37628	3.61704
1.37838	3.61866
1.38048	3.62028
1.38258	3.6219
1.38468	3.62352
1.38679	3.62514
1.38889	3.62676
1.39099	3.62837
1.39309	3.62999
1.3952	3.63161
1.3973	3.63323
1.3994	3.63485
1.4015	3.63647
1.4036	3.63809
1.40571	3.63971
1.40781	3.64132
1.40991	3.64294
1.41201	3.64456
1.41411	3.64618
1.41622	3.6478
1.41832	3.64942
1.42042	3.65104
1.42252	3.65265
1.42462	3.65427
1.42673	3.65589
1.42883	3.65751
1.43093	3.65913
1.43303	3.66075
1.43514	3.66237
1.43724	3.66399
1.43934	3.6656
1.44144	3.66722
1.44354	3.66884
1.44565	3.67046
1.44775	3.67208
1.44985	3.6737
1.45195	3.67532
1.45405	3.67693
1.45616	3.67855
1.45826	3.68017
1.46036	3.68179
1.46246	3.68341
1.46456	3.68503
1.46667	3.68665
1.46877	3.68827
1.47087	3.68988
1.47297	3.6915
1.47508	3.69312
1.47718	3.69474
1.47928	3.69636
1.48138	3.69798
1.48348	3.6996
1.48559	3.70122
1.48769	3.70283
1.48979	3.70445
1.49189	3.70607
1.49399	3.70769
1.4961	3.70931
1.4982	3.71093
1.5003	3.71255
1.5024	3.71416
1.5045	3.71578
1.50661	3.7174
1.50871	3.71902
1.51081	3.72064
1.51291	3.72226
1.51502	3.72388
1.51712	3.7255
1.51922	3.72711
1.52132	3.72873
1.52342	3.73035
1.52553	3.73197
1.52763	3.73359
1.52973	3.73521
1.53183	3.73683
1.53393	3.73844
1.53604	3.74006
1.53814	3.74168
1.54024	3.7433
1.54234	3.74492
1.54444	3.74654
1.54655	3.74816
1.54865	3.74978
1.55075	3.75139
1.55285	3.75301
1.55495	3.75463
1.55706	3.75625
1.55916	3.75787
1.56126	3.75949
1.56336	3.76111
1.56547	3.76272
1.56757	3.76434
1.56967	3.76596
1.57177	3.76758
1.57387	3.7692
1.57598	3.77082
1.57808	3.77244
1.58018	3.77406
1.58228	3.77567
1.58438	3.77729
1.58649	3.77891
1.58859	3.78053
1.59069	3.78215
1.59279	3.78377
1.59489	3.78539
1.597	3.78701
1.5991	3.78862
1.6012	3.79024
1.6033	3.79186
1.60541	3.79348
1.60751	3.7951
1.60961	3.79672
1.61171	3.79834
1.61381	3.79995
1.61592	3.80157
1.61802	3.80319
1.62012	3.80481
1.62222	3.80643
1.62432	3.80805
1.62643	3.80967
1.62853	3.81129
1.63063	3.8129
1.63273	3.81452
1.63483	3.81614
1.63694	3.81776
1.63904	3.81938
1.64114	3.821
1.64324	3.82262
1.64535	3.82423
1.64745	3.82585
1.64955	3.82747
1.65165	3.82909
1.65375	3.83071
1.65586	3.83233
1.65796	3.83395
1.66006	3.83557
1.66216	3.83718
1.66426	3.8388
1.66637	3.84042
1.66847	3.84204
1.67057	3.84366
1.67267	3.84528
1.67477	3.8469
1.67688	3.84851
1.67898	3.85013
1.68108	3.85175
1.68318	3.85337
1.68529	3.85499
1.68739	3.85661
1.68949	3.85823
1.69159	3.85985
1.69369	3.86146
1.6958	3.86308
1.6979	3.8647
1.7	3.86632
1.7021	3.86794
1.7042	3.86956
1.70631	3.87118
1.70841	3.8728
1.71051	3.87441
1.71261	3.87603
1.71471	3.87765
1.71682	3.87927
1.71892	3.88089
1.72102	3.88251
1.72312	3.88413
1.72523	3.88574
1.72733	3.88736
1.72943	3.88898
1.73153	3.8906
1.73363	3.89222
1.73574	3.89384
1.73784	3.89546
1.73994	3.89708
1.74204	3.89869
1.74414	3.90031
1.74625	3.90193
1.74835	3.90355
1.75045	3.90517
1.75255	3.90679
1.75465	3.90841
1.75676	3.91002
1.75886	3.91164
1.76096	3.91326
1.76306	3.91488
1.76517	3.9165
1.76727	3.91812
1.76937	3.91974
1.77147	3.92136
1.77357	3.92297
1.77568	3.92459
1.77778	3.92621
1.77988	3.92783
1.78198	3.92945
1.78408	3.93107
1.78619	3.93269
1.78829	3.93431
1.79039	3.93592
1.79249	3.93754
1.79459	3.93916
1.7967	3.94078
1.7988	3.9424
1.8009	3.94402
1.803	3.94564
1.80511	3.94725
1.80721	3.94887
1.80931	3.95049
1.81141	3.95211
1.81351	3.95373
1.81562	3.95535
1.81772	3.95697
1.81982	3.95859
1.82192	3.9602
1.82402	3.96182
1.82613	3.96344
1.82823	3.96506
1.83033	3.96668
1.83243	3.9683
1.83453	3.96992
1.83664	3.97153
1.83874	3.97315
1.84084	3.97477
1.84294	3.97639
1.84505	3.97801
1.84715	3.97963
1.84925	3.98125
1.85135	3.98287
1.85345	3.98448
1.85556	3.9861
1.85766	3.98772
1.85976	3.98934
1.86186	3.99096
1.86396	3.99258
1.86607	3.9942
1.86817	3.99581
1.87027	3.99743
1.87237	3.99905
1.87447	4.00067
1.87658	4.00229
1.87868	4.00391
1.88078	4.00553
1.88288	4.00715
1.88498	4.00876
1.88709	4.01038
1.88919	4.012
1.89129	4.01362
1.89339	4.01524
1.8955	4.01686
1.8976	4.01848
1.8997	4.0201
1.9018	4.02171
1.9039	4.02333
1.90601	4.02495
1.90811	4.02657
1.91021	4.02819
1.91231	4.02981
1.91441	4.03143
1.91652	4.03304
1.91862	4.03466
1.92072	4.03628
1.92282	4.0379
1.92492	4.03952
1.92703	4.04114
1.92913	4.04276
1.93123	4.04438
1.93333	4.04599
1.93544	4.04761
1.93754	4.04923
1.93964	4.05085
1.94174	4.05247
1.94384	4.05409
1.94595	4.05571
1.94805	4.05732
1.95015	4.05894
1.95225	4.06056
1.95435	4.06218
1.95646	4.0638
1.95856	4.06542
1.96066	4.06704
1.96276	4.06866
1.96486	4.07027
1.96697	4.07189
1.96907	4.07351
1.97117	4.07513
1.97327	4.07675
1.97538	4.07837
1.97748	4.07999
1.97958	4.08161
1.98168	4.08322
1.98378	4.08484
1.98589	4.08646
1.98799	4.08808
1.99009	4.0897
1.99219	4.09132
1.99429	4.09294
1.9964	4.09455
1.9985	4.09617
2.0006	4.09779
2.0027	4.09941
2.0048	4.10103
2.00691	4.10265
2.00901	4.10427
2.01111	4.10589
2.01321	4.1075
2.01532	4.10912
2.01742	4.11074
2.01952	4.11236
2.02162	4.11398
2.02372	4.1156
2.02583	4.11722
2.02793	4.11883
2.03003	4.12045
2.03213	4.12207
2.03423	4.12369
2.03634	4.12531
2.03844	4.12693
2.04054	4.12855
2.04264	4.13017
2.04474	4.13178
2.04685	4.1334
2.04895	4.13502
2.05105	4.13664
2.05315	4.13826
2.05526	4.13988
2.05736	4.1415
2.05946	4.14311
2.06156	4.14473
2.06366	4.14635
2.06577	4.14797
2.06787	4.14959
2.06997	4.15121
2.07207	4.15283
2.07417	4.15445
2.07628	4.15606
2.07838	4.15768
2.08048	4.1593
2.08258	4.16092
2.08468	4.16254
2.08679	4.16416
2.08889	4.16578
2.09099	4.1674
2.09309	4.16901
2.0952	4.17063
2.0973	4.17225
2.0994	4.17387
2.1015	4.17549
2.1036	4.17711
2.10571	4.17873
2.10781	4.18034
2.10991	4.18196
2.11201	4.18358
2.11411	4.1852
2.11622	4.18682
2.11832	4.18844
2.12042	4.19006
2.12252	4.19168
2.12462	4.19329
2.12673	4.19491
2.12883	4.19653
2.13093	4.19815
2.13303	4.19977
2.13514	4.20139
2.13724	4.20301
2.13934	4.20462
2.14144	4.20624
2.14354	4.20786
2.14565	4.20948
2.14775	4.2111
2.14985	4.21272
2.15195	4.21434
2.15405	4.21596
2.15616	4.21757
2.15826	4.21919
2.16036	4.22081
2.16246	4.22243
2.16456	4.22405
2.16667	4.22567
2.16877	4.22729
2.17087	4.22891
2.17297	4.23052
2.17508	4.23214
2.17718	4.23376
2.17928	4.23538
2.18138	4.237
2.18348	4.23862
2.18559	4.24024
2.18769	4.24185
2.18979	4.24347
2.19189	4.24509
2.19399	4.24671
2.1961	4.24833
2.1982	4.24995
2.2003	4.25157
2.2024	4.25319
2.2045	4.2548
2.20661	4.25642
2.20871	4.25804
2.21081	4.25966
2.21291	4.26128
2.21502	4.2629
2.21712	4.26452
2.21922	4.26613
2.22132	4.26775
2.22342	4.26937
2.22553	4.27099
2.22763	4.27261
2.22973	4.27423
2.23183	4.27585
2.23393	4.27747
2.23604	4.27908
2.23814	4.2807
2.24024	4.28232
2.24234	4.28394
2.24444	4.28556
2.24655	4.28718
2.24865	4.2888
2.25075	4.29041
2.25285	4.29203
2.25495	4.29365
2.25706	4.29527
2.25916	4.29689
2.26126	4.29851
2.26336	4.30013
2.26547	4.30175
2.26757	4.30336
2.26967	4.30498
2.27177	4.3066
2.27387	4.30822
2.27598	4.30984
2.27808	4.31146
2.28018	4.31308
2.28228	4.3147
2.28438	4.31631
2.28649	4.31793
2.28859	4.31955
2.29069	4.32117
2.29279	4.32279
2.29489	4.32441
2.297	4.32603
2.2991	4.32764
2.3012	4.32926
2.3033	4.33088
2.30541	4.3325
2.30751	4.33412
2.30961	4.33574
2.31171	4.33736
2.31381	4.33898
2.31592	4.34059
2.31802	4.34221
2.32012	4.34383
2.32222	4.34545
2.32432	4.34707
2.32643	4.34869
2.32853	4.35031
2.33063	4.35192
2.33273	4.35354
2.33483	4.35516
2.33694	4.35678
2.33904	4.3584
2.34114	4.36002
2.34324	4.36164
2.34535	4.36326
2.34745	4.36487
2.34955	4.36649
2.35165	4.36811
2.35375	4.36973
2.35586	4.37135
2.35796	4.37297
2.36006	4.37459
2.36216	4.3762
2.36426	4.37782
2.36637	4.37944
2.36847	4.38106
2.37057	4.38268
2.37267	4.3843
2.37477	4.38592
2.37688	4.38754
2.37898	4.38915
2.38108	4.39077
2.38318	4.39239
2.38529	4.39401
2.38739	4.39563
2.38949	4.39725
2.39159	4.39887
2.39369	4.40049
2.3958	4.4021
2.3979	4.40372
2.4	4.40534
2.4021	4.40696
2.4042	4.40858
2.40631	4.4102
2.40841	4.41182
2.41051	4.41343
2.41261	4.41505
2.41471	4.41667
2.41682	4.41829
2.41892	4.41991
2.42102	4.42153
2.42312	4.42315
2.42523	4.42477
2.42733	4.42638
2.42943	4.428
2.43153	4.42962
2.43363	4.43124
2.43574	4.43286
2.43784	4.43448
2.43994	4.4361
2.44204	4.43771
2.44414	4.43933
2.44625	4.44095
2.44835	4.44257
2.45045	4.44419
2.45255	4.44581
2.45465	4.44743
2.45676	4.44905
2.45886	4.45066
2.46096	4.45228
2.46306	4.4539
2.46517	4.45552
2.46727	4.45714
2.46937	4.45876
2.47147	4.46038
2.47357	4.462
2.47568	4.46361
2.47778	4.46523
2.47988	4.46685
2.48198	4.46847
2.48408	4.47009
2.48619	4.47171
2.48829	4.47333
2.49039	4.47494
2.49249	4.47656
2.49459	4.47818
2.4967	4.4798
2.4988	4.48142
2.5009	4.48304
2.503	4.48466
2.50511	4.48628
2.50721	4.48789
2.50931	4.48951
2.51141	4.49113
2.51351	4.49275
2.51562	4.49437
2.51772	4.49599
2.51982	4.49761
2.52192	4.49922
2.52402	4.50084
2.52613	4.50246
2.52823	4.50408
2.53033	4.5057
2.53243	4.50732
2.53453	4.50894
2.53664	4.51056
2.53874	4.51217
2.54084	4.51379
2.54294	4.51541
2.54505	4.51703
2.54715	4.51865
2.54925	4.52027
2.55135	4.52189
2.55345	4.5235
2.55556	4.52512
2.55766	4.52674
2.55976	4.52836
2.56186	4.52998
2.56396	4.5316
2.56607	4.53322
2.56817	4.53484
2.57027	4.53645
2.57237	4.53807
2.57447	4.53969
2.57658	4.54131
2.57868	4.54293
2.58078	4.54455
2.58288	4.54617
2.58498	4.54779
2.58709	4.5494
2.58919	4.55102
2.59129	4.55264
2.59339	4.55426
2.5955	4.55588
2.5976	4.5575
2.5997	4.55912
2.6018	4.56073
2.6039	4.56235
2.60601	4.56397
2.60811	4.56559
2.61021	4.56721
2.61231	4.56883
2.61441	4.57045
2.61652	4.57207
2.61862	4.57368
2.62072	4.5753
2.62282	4.57692
2.62492	4.57854
2.62703	4.58016
2.62913	4.58178
2.63123	4.5834
2.63333	4.58501
2.63544	4.58663
2.63754	4.58825
2.63964	4.58987
2.64174	4.59149
2.64384	4.59311
2.64595	4.59473
2.64805	4.59635
2.65015	4.59796
2.65225	4.59958
2.65435	4.6012
2.65646	4.60282
2.65856	4.60444
2.66066	4.60606
2.66276	4.60768
2.66486	4.6093
2.66697	4.61091
2.66907	4.61253
2.67117	4.61415
2.67327	4.61577
2.67538	4.61739
2.67748	4.61901
2.67958	4.62063
2.68168	4.62224
2.68378	4.62386
2.68589	4.62548
2.68799	4.6271
2.69009	4.62872
2.69219	4.63034
2.69429	4.63196
2.6964	4.63358
2.6985	4.63519
2.7006	4.63681
2.7027	4.63843
2.7048	4.64005
2.70691	4.64167
2.70901	4.64329
2.71111	4.64491
2.71321	4.64652
2.71532	4.64814
2.71742	4.64976
2.71952	4.65138
2.72162	4.653
2.72372	4.65462
2.72583	4.65624
2.72793	4.65786
2.73003	4.65947
2.73213	4.66109
2.73423	4.66271
2.73634	4.66433
2.73844	4.66595
2.74054	4.66757
2.74264	4.66919
2.74474	4.6708
2.74685	4.67242
2.74895	4.67404
2.75105	4.67566
2.75315	4.67728
2.75526	4.6789
2.75736	4.68052
2.75946	4.68214
2.76156	4.68375
2.76366	4.68537
2.76577	4.68699
2.76787	4.68861
2.76997	4.69023
2.77207	4.69185
2.77417	4.69347
2.77628	4.69509
2.77838	4.6967
2.78048	4.69832
2.78258	4.69994
2.78468	4.70156
2.78679	4.70318
2.78889	4.7048
2.79099	4.70642
2.79309	4.70803
2.7952	4.70965
2.7973	4.71127
2.7994	4.71289
2.8015	4.71451
2.8036	4.71613
2.80571	4.71775
2.80781	4.71937
2.80991	4.72098
2.81201	4.7226
2.81411	4.72422
2.81622	4.72584
2.81832	4.72746
2.82042	4.72908
2.82252	4.7307
2.82462	4.73231
2.82673	4.73393
2.82883	4.73555
2.83093	4.73717
2.83303	4.73879
2.83514	4.74041
2.83724	4.74203
2.83934	4.74365
2.84144	4.74526
2.84354	4.74688
2.84565	4.7485
2.84775	4.75012
2.84985	4.75174
2.85195	4.75336
2.85405	4.75498
2.85616	4.7566
2.85826	4.75821
2.86036	4.75983
2.86246	4.76145
2.86456	4.76307
2.86667	4.76469
2.86877	4.76631
2.87087	4.76793
2.87297	4.76954
2.87508	4.77116
2.87718	4.77278
2.87928	4.7744
2.88138	4.77602
2.88348	4.77764
2.88559	4.77926
2.88769	4.78088
2.88979	4.78249
2.89189	4.78411
2.89399	4.78573
2.8961	4.78735
2.8982	4.78897
2.9003	4.79059
2.9024	4.79221
2.9045	4.79382
2.90661	4.79544
2.90871	4.79706
2.91081	4.79868
2.91291	4.8003
2.91502	4.80192
2.91712	4.80354
2.91922	4.80516
2.92132	4.80677
2.92342	4.80839
2.92553	4.81001
2.92763	4.81163
2.92973	4.81325
2.93183	4.81487
2.93393	4.81649
2.93604	4.8181
2.93814	4.81972
2.94024	4.82134
2.94234	4.82296
2.94444	4.82458
2.94655	4.8262
2.94865	4.82782
2.95075	4.82944
2.95285	4.83105
2.95495	4.83267
2.95706	4.83429
2.95916	4.83591
2.96126	4.83753
2.96336	4.83915
2.96547	4.84077
2.96757	4.84239
2.96967	4.844
2.97177	4.84562
2.97387	4.84724
2.97598	4.84886
2.97808	4.85048
2.98018	4.8521
2.98228	4.85372
2.98438	4.85533
2.98649	4.85695
2.98859	4.85857
2.99069	4.86019
2.99279	4.86181
2.99489	4.86343
2.997	4.86505
2.9991	4.86667
3.0012	4.86828
3.0033	4.8699
3.00541	4.87152
3.00751	4.87314
3.00961	4.87476
3.01171	4.87638
3.01381	4.878
3.01592	4.87961
3.01802	4.88123
3.02012	4.88285
3.02222	4.88447
3.02432	4.88609
3.02643	4.88771
3.02853	4.88933
3.03063	4.89095
3.03273	4.89256
3.03483	4.89418
3.03694	4.8958
3.03904	4.89742
3.04114	4.89904
3.04324	4.90066
3.04535	4.90228
3.04745	4.90389
3.04955	4.90551
3.05165	4.90713
3.05375	4.90875
3.05586	4.91037
3.05796	4.91199
3.06006	4.91361
3.06216	4.91523
3.06426	4.91684
3.06637	4.91846
3.06847	4.92008
3.07057	4.9217
3.07267	4.92332
3.07477	4.92494
3.07688	4.92656
3.07898	4.92818
3.08108	4.92979
3.08318	4.93141
3.08529	4.93303
3.08739	4.93465
3.08949	4.93627
3.09159	4.93789
3.09369	4.93951
3.0958	4.94112
3.0979	4.94274
3.1	4.94436
