# Supplementary material for: Subnanometric Ru clusters with upshifted D band center improve performance for alkaline hydrogen evolution reaction
Source: Nat Commun. 2022 Jul 8;13:3958. doi: 10.1038/s41467-022-31660-2 (PMC9270335; doi:10.1038/s41467-022-31660-2)
Supplement: Supplementary file 3 — Source Data [file 41467_2022_31660_MOESM3_ESM.zip › Source data/Figure 3.xlsx]

## Sheet: a
9.88625e-05	-0.65	0.000343477	-0.67914	0.00080053	-1.58286	0.000339575	-0.67143
-0.000860678	-0.73	-0.000463905	-1.06	-0.000185743	-1.61	-0.000513758	-0.96143
-0.00182	-0.81286	-0.00136	-1.25986	-0.00117	-1.64143	-0.00135	-1.28714
-0.00276	-0.92857	-0.0023	-1.38329	-0.00215	-1.67571	-0.00221	-1.55429
-0.00371	-1.02571	-0.00326	-1.47143	-0.00313	-1.71143	-0.00311	-1.76571
-0.00465	-1.14429	-0.00422	-1.54	-0.00411	-1.75286	-0.00402	-1.94143
-0.00557	-1.30571	-0.00519	-1.59571	-0.00509	-1.79714	-0.00495	-2.07286
-0.00645	-1.53429	-0.00617	-1.64143	-0.00607	-1.84571	-0.00589	-2.20429
-0.00728	-1.87286	-0.00714	-1.69714	-0.00703	-1.91286	-0.0068	-2.37571
-0.00803	-2.37	-0.00811	-1.75571	-0.00799	-1.99571	-0.00771	-2.54286
-0.00869	-3.03714	-0.00906	-1.86714	-0.00893	-2.11571	-0.00859	-2.79714
-0.00927	-3.86714	-0.00998	-2.00857	-0.00983	-2.30571	-0.00951	-2.93857
-0.00981	-4.78571	-0.01091	-2.14571	-0.0107	-2.57	-0.01041	-3.14
-0.01035	-5.69	-0.01182	-2.33429	-0.01154	-2.89571	-0.01137	-3.22
-0.01092	-6.55143	-0.01264	-2.69429	-0.01236	-3.24857	-0.01223	-3.50857
-0.01146	-7.45143	-0.01337	-3.21714	-0.01317	-3.62429	-0.01317	-3.61
-0.01204	-8.28143	-0.01415	-3.66	-0.01396	-4.02714	-0.01406	-3.83
-0.0126	-9.15143	-0.01499	-3.97429	-0.01476	-4.42571	-0.01495	-4.06286
-0.01321	-9.92	-0.01583	-4.29714	-0.01554	-4.85429	-0.01579	-4.36143
-0.01372	-10.8857	-0.01667	-4.60857	-0.01633	-5.27571	-0.01674	-4.47143
-0.01421	-11.9	-0.01751	-4.92	-0.0171	-5.72857	-0.01764	-4.66429
-0.01473	-12.8429	-0.01834	-5.26714	-0.01787	-6.18143	-0.01856	-4.83143
-0.01525	-13.8	-0.01916	-5.61857	-0.01863	-6.65571	-0.01944	-5.06
-0.01585	-14.6	-0.01996	-6.00143	-0.01939	-7.14286	-0.02031	-5.32714
-0.01638	-15.5286	-0.02076	-6.41	-0.02014	-7.63143	-0.02122	-5.50286
-0.01688	-16.5143	-0.02151	-6.89714	-0.02088	-8.14	-0.02214	-5.66143
-0.01735	-17.5571	-0.02222	-7.48143	-0.02161	-8.67571	-0.023	-5.93
-0.0179	-18.4429	-0.02288	-8.14	-0.02234	-9.20714	-0.02386	-6.21
-0.01856	-19.1143	-0.02362	-8.65429	-0.02308	-9.73	-0.02479	-6.33857
-0.01907	-20.0857	-0.02432	-9.25571	-0.02381	-10.2657	-0.02567	-6.58429
-0.01965	-20.9143	-0.02511	-9.67714	-0.02455	-10.7843	-0.02658	-6.76429
-0.02023	-21.7429	-0.02584	-10.1957	-0.02528	-11.3029	-0.02748	-6.96571
-0.02068	-22.8429	-0.02659	-10.7014	-0.02594	-11.98	-0.02836	-7.20286
-0.02129	-23.6143	-0.02737	-11.14	-0.02643	-12.9943	-0.02926	-7.39286
-0.02189	-24.4	-0.02811	-11.6457	-0.027	-13.8329	-0.03012	-7.67286
-0.02241	-25.3429	-0.02882	-12.2214	-0.02763	-14.5714	-0.03099	-7.93714
-0.02291	-26.3429	-0.02956	-12.73	-0.02833	-15.1571	-0.03184	-8.22714
-0.02337	-27.4	-0.03033	-13.1914	-0.02904	-15.7429	-0.03269	-8.51714
-0.02386	-28.4143	-0.03105	-13.7371	-0.02976	-16.3	-0.03363	-8.63143
-0.02449	-29.1429	-0.03181	-14.22	-0.03047	-16.8714	-0.03451	-8.87714
-0.02492	-30.2714	-0.03257	-14.7	-0.03111	-17.5857	-0.03534	-9.21143
-0.02528	-31.5286	-0.03333	-15.1571	-0.03176	-18.2714	-0.03624	-9.40429
-0.02594	-32.2143	-0.03402	-15.7857	-0.03244	-18.9	-0.03711	-9.67143
-0.02657	-32.9429	-0.03473	-16.3429	-0.03315	-19.4714	-0.03799	-9.9
-0.02711	-33.8429	-0.03545	-16.9	-0.03378	-20.2143	-0.03886	-10.1686
-0.02749	-35.0714	-0.03622	-17.3571	-0.03443	-20.9	-0.03974	-10.3929
-0.02791	-36.2143	-0.037	-17.7857	-0.03505	-21.6571	-0.04058	-10.7257
-0.02838	-37.2714	-0.03769	-18.4	-0.03571	-22.3143	-0.04148	-10.9157
-0.029	-38.0143	-0.03841	-18.9714	-0.03633	-23.0714	-0.04235	-11.17
-0.02943	-39.1571	-0.03913	-19.5143	-0.03701	-23.7143	-0.04326	-11.3543
-0.02999	-40.0286	-0.03987	-20.0286	-0.03759	-24.5429	-0.04418	-11.5171
-0.03044	-41.1	-0.04061	-20.5429	-0.03826	-25.1857	-0.04501	-11.8414
-0.03092	-42.1429	-0.04132	-21.1143	-0.03893	-25.8429	-0.04585	-12.1543
-0.03142	-43.1143	-0.04201	-21.7286	-0.03963	-26.4429	-0.04677	-12.3143
-0.03205	-43.8571	-0.04274	-22.2571	-0.04027	-27.1429	-0.04764	-12.5714
-0.03278	-44.3857	-0.04349	-22.7571	-0.04088	-27.9143	-0.04852	-12.8143
-0.03314	-45.6571	-0.04424	-23.2429	-0.04159	-28.4857	-0.0494	-13.0429
-0.03358	-46.7571	-0.04495	-23.8286	-0.04226	-29.1429	-0.05032	-13.2
-0.03421	-47.5	-0.04562	-24.4857	-0.0429	-29.8571	-0.05118	-13.4857
-0.03478	-48.3429	-0.04635	-25.0143	-0.04362	-30.4143	-0.05206	-13.7286
-0.03527	-49.3571	-0.04699	-25.7286	-0.04419	-31.2571	-0.05293	-13.9714
-0.03571	-50.4571	-0.04775	-26.2	-0.04482	-31.9857	-0.05377	-14.2857
-0.03623	-51.4143	-0.04848	-26.7286	-0.04543	-32.7571	-0.0546	-14.6286
-0.03678	-52.3	-0.04916	-27.3571	-0.04612	-33.3714	-0.05546	-14.9143
-0.03722	-53.4	-0.04983	-28.0143	-0.04669	-34.2286	-0.05632	-15.1857
-0.03783	-54.1857	-0.05059	-28.4857	-0.04732	-34.9571	-0.05718	-15.4571
-0.03827	-55.2857	-0.05134	-28.9857	-0.04799	-35.6143	-0.05805	-15.7143
-0.03863	-56.5571	-0.05212	-29.4286	-0.04861	-36.3714	-0.05889	-16.0286
-0.03927	-57.2571	-0.05285	-29.9571	-0.04932	-36.9286	-0.05976	-16.2857
-0.03982	-58.1429	-0.0535	-30.6429	-0.0499	-37.7714	-0.06059	-16.6286
-0.04034	-59.1	-0.05421	-31.2286	-0.05056	-38.4286	-0.06146	-16.8857
-0.04065	-60.4714	-0.05492	-31.8	-0.05115	-39.2429	-0.0624	-17.0143
-0.04118	-61.3857	-0.05556	-32.5	-0.05186	-39.8286	-0.06324	-17.3143
-0.04171	-62.3143	-0.05612	-33.3714	-0.0525	-40.5286	-0.06407	-17.6571
-0.04214	-63.4571	-0.05674	-34.1286	-0.05308	-41.3714	-0.06495	-17.9
-0.04261	-64.5	-0.05744	-34.7286	-0.05377	-41.9714	-0.06584	-18.1143
-0.04287	-65.9571	-0.0582	-35.2	-0.05442	-42.6714	-0.06665	-18.4857
-0.0435	-66.7	-0.059	-35.6	-0.05499	-43.5286	-0.06749	-18.8
-0.04403	-67.6286	-0.0595	-36.5714	-0.05562	-44.2429	-0.06835	-19.0857
-0.04456	-68.5429	-0.06012	-37.3286	-0.05623	-45.0286	-0.06918	-19.4143
-0.04478	-70.0857	-0.06069	-38.1857	-0.0568	-45.8714	-0.07006	-19.6571
-0.04529	-71.0571	-0.06148	-38.6	-0.05745	-46.5714	-0.0709	-19.9714
-0.04585	-71.9286	-0.0622	-39.1429	-0.05798	-47.5	-0.07173	-20.3143
-0.04656	-72.5	-0.06286	-39.8286	-0.05867	-48.1143	-0.07259	-20.5857
-0.04703	-73.5571	-0.06342	-40.7	-0.05925	-48.9429	-0.07344	-20.8857
-0.04739	-74.8286	-0.06411	-41.3	-0.05989	-49.6429	-0.07434	-21.0857
-0.04792	-75.7571	-0.06478	-41.9571	-0.06052	-50.3857	-0.07515	-21.4571
-0.0485	-76.5857	-0.06554	-42.4286	-0.061	-51.4	-0.07598	-21.7857
-0.04927	-77.0286	-0.06627	-42.9714	-0.06163	-52.1429	-0.07681	-22.1286
-0.0499	-77.7714	-0.06697	-43.5571	-0.06216	-53.0714	-0.07767	-22.4
-0.05054	-78.4714	-0.0676	-44.2857	-0.06249	-54.3857	-0.07852	-22.7
-0.05056	-80.4143	-0.06834	-44.8143	-0.06294	-55.4857	-0.0794	-22.9429
-0.05114	-81.2429	-0.06898	-45.5143	-0.06354	-56.2714	-0.08027	-23.2
-0.05152	-82.4714	-0.06971	-46.0429	-0.06411	-57.1143	-0.0811	-23.5286
-0.05241	-82.6857	-0.07032	-46.8286	-0.06485	-57.6429	-0.08193	-23.8714
-0.05274	-84.0143	-0.07093	-47.5857	-0.06547	-58.3857	-0.08279	-24.1429
-0.05314	-85.2	-0.07162	-48.2	-0.06585	-59.6143	-0.08361	-24.5
-0.05403	-85.4143	-0.07227	-48.9	-0.0665	-60.3143	-0.08449	-24.7286
-0.05439	-86.6857	-0.07302	-49.3857	-0.06719	-60.9286	-0.08533	-25.0429
-0.05461	-88.2286	-0.07369	-50.0429	-0.06769	-61.9	-0.08618	-25.3571
-0.05503	-89.3714	-0.07411	-51.1857	-0.0682	-62.8714	-0.087	-25.7
-0.05559	-90.2429	-0.07492	-51.5714	-0.06878	-63.7	-0.08783	-26.0429
-0.05634	-90.7286	-0.0754	-52.5857	-0.06941	-64.4429	-0.08866	-26.3714
-0.05659	-92.2286	-0.0762	-52.9857	-0.06998	-65.2857	-0.08956	-26.5714
-0.05764	-92.1286	-0.07662	-54.1286	-0.07069	-65.8571	-0.09034	-27.0143
-0.0579	-93.5857	-0.07743	-54.5143	-0.07121	-66.8143	-0.09122	-27.2429
-0.05883	-93.7143	-0.07802	-55.3143	-0.07167	-67.8714	-0.09207	-27.5429
-0.05859	-96.1714	-0.07843	-56.5	-0.07241	-68.4	-0.0929	-27.8714
-0.05919	-96.9714	-0.07891	-57.5143	-0.07296	-69.2857	-0.09378	-28.1143
-0.06081	-95.7429	-0.07983	-57.6857	-0.07358	-70.0286	-0.09462	-28.4286
-0.05997	-99.3857	-0.08043	-58.4714	-0.07421	-70.7714	-0.0955	-28.6714
-0.06039	-100.529	-0.08116	-59	-0.07443	-72.3143	-0.09629	-29.0857
-0.06157	-100.171	-0.08192	-59.4857	-0.07514	-72.8857	-0.09715	-29.3714
-0.06114	-102.986	-0.0826	-60.1	-0.07585	-73.4571	-0.09797	-29.7143
-0.06212	-103.029	-0.08336	-60.5857	-0.07616	-74.8143	-0.09878	-30.1
-0.06217	-104.914	-0.08392	-61.4571	-0.07687	-75.3857	-0.09963	-30.4
-0.06284	-105.571	-0.08461	-62.0714	-0.07727	-76.5714	-0.10048	-30.6857
-0.06297	-107.286	-0.0853	-62.6857	-0.07788	-77.3571	-0.1013	-31.0429
-0.06344	-108.343	-0.08594	-63.4	-0.07845	-78.2	-0.10209	-31.4571
-0.06386	-109.486	-0.08662	-64.0143	-0.07894	-79.2143	-0.10295	-31.7286
-0.06446	-110.271	-0.08723	-64.8	-0.07939	-80.3	-0.10381	-32.0143
-0.06513	-110.929	-0.08805	-65.1571	-0.08001	-81.0571	-0.10462	-32.3857
-0.06506	-113.043	-0.08856	-66.1143	-0.08056	-81.9286	-0.10547	-32.6857
-0.06563	-113.886	-0.08952	-66.2	-0.08112	-82.8143	-0.10635	-32.9286
-0.06588	-115.371	-0.08956	-68.1	-0.08188	-83.2857	-0.10717	-33.2714
-0.06651	-116.114	-0.09052	-68.1857	-0.08263	-83.7714	-0.108	-33.6143
-0.06714	-116.829	-0.09167	-67.8714	-0.08312	-84.7857	-0.10886	-33.9
-0.06733	-118.443	-0.09245	-68.3143	-0.08363	-85.7571	-0.10968	-34.2429
-0.06777	-119.543	-0.09307	-69.0571	-0.08388	-87.2429	-0.11057	-34.4714
-0.06848	-120.114	-0.09285	-71.4714	-0.08472	-87.5571	-0.11141	-34.7857
-0.06897	-121.129	-0.09289	-73.3714	-0.08485	-89.2714	-0.1122	-35.1857
-0.0697	-121.657	-0.09387	-73.4143	-0.08558	-89.8	-0.11301	-35.5714
-0.07026	-122.529	-0.09468	-73.8	-0.08583	-91.2857	-0.11386	-35.8714
-0.07033	-124.371	-0.09529	-74.5571	-0.08636	-92.2143	-0.11474	-36.1143
-0.07142	-124.2	-0.09623	-74.6857	-0.08705	-92.8286	-0.1156	-36.3857
-0.07219	-124.643	-0.09667	-75.7857	-0.08759	-93.7429	-0.11647	-36.6429
-0.07164	-127.714	-0.09723	-76.6571	-0.08834	-94.2286	-0.11718	-37.2143
-0.07255	-127.886	-0.09805	-77.0143	-0.08872	-95.4571	-0.11803	-37.5143
-0.07315	-128.686	-0.09859	-77.9286	-0.08894	-97	-0.11884	-37.8857
-0.07324	-130.486	-0.0992	-78.6857	-0.08986	-97.1714	-0.11974	-38.0857
-0.07341	-132.114	-0.10043	-78.2429	-0.0903	-98.2714	-0.1205	-38.5571
-0.07441	-132.114	-0.10012	-80.8286	-0.09083	-99.2	-0.12145	-38.6571
-0.07446	-134	-0.10092	-81.2286	-0.09137	-100.114	-0.12224	-39.0714
-0.07453	-135.843	-0.10148	-82.1	-0.09188	-101.086	-0.12302	-39.5143
-0.07482	-137.243	-0.10199	-83.0714	-0.09297	-100.9	-0.12385	-39.8429
-0.07489	-139.086	-0.10278	-83.4714	-0.09317	-102.486	-0.1247	-40.1429
-0.07575	-139.357	-0.10343	-84.1714	-0.09403	-102.757	-0.1256	-40.3286
-0.07639	-140.071	-0.10421	-84.6143	-0.09443	-103.943	-0.12638	-40.7714
-0.0771	-140.643	-0.10465	-85.7143	-0.09508	-104.643	-0.12713	-41.2571
-0.07651	-143.786	-0.10521	-86.5857	-0.09533	-106.129	-0.12799	-41.5429
-0.07729	-144.214	-0.10565	-87.6857	-0.09604	-106.7	-0.12884	-41.8429
-0.07764	-145.5	-0.1065	-87.9857	-0.09648	-107.8	-0.12968	-42.1571
-0.07799	-146.786	-0.10723	-88.5143	-0.09719	-108.371	-0.13048	-42.5571
-0.07899	-146.786	-0.10803	-88.9143	-0.09761	-109.514	-0.1313	-42.9
-0.07941	-147.929	-0.10861	-89.7429	-0.0983	-110.129	-0.1321	-43.3
-0.07991	-148.929	-0.10956	-89.8429	-0.09899	-110.743	-0.13297	-43.5571
-0.08033	-150.071	-0.10985	-91.2429	-0.09997	-110.786	-0.13373	-44.0429
-0.08097	-150.786	-0.11007	-92.7857	-0.10048	-111.757	-0.13457	-44.3571
-0.08132	-152.071	-0.11105	-92.8286	-0.10104	-112.629	-0.13537	-44.7429
-0.08232	-152.071	-0.11215	-92.6429	-0.10121	-114.257	-0.13619	-45.1
-0.08245	-153.786	-0.11197	-94.9714	-0.10234	-114	-0.1371	-45.2714
-0.08201	-156.643	-0.11279	-95.3286	-0.1027	-115.271	-0.13788	-45.7143
-0.08236	-157.929	-0.11327	-96.3429	-0.1027	-117.243	-0.13877	-45.9286
-0.08314	-158.357	-0.11456	-95.7714	-0.10323	-118.171	-0.13957	-46.3286
-0.08335	-159.929	-0.11527	-96.3429	-0.10361	-119.4	-0.14042	-46.6286
-0.08406	-160.5	-0.11608	-96.7286	-0.10404	-120.543	-0.14119	-47.0714
-0.0847	-161.214	-0.11694	-97	-0.10486	-120.886	-0.14197	-47.5143
-0.08548	-161.643	-0.11781	-97.2571	-0.10504	-122.514	-0.14284	-47.7714
-0.08496	-164.643	-0.11808	-98.7143	-0.10546	-123.657	-0.14364	-48.1714
-0.08567	-165.214	-0.11814	-100.557	-0.10692	-122.743	-0.14444	-48.5714
-0.08609	-166.357	-0.11877	-101.3	-0.10711	-124.357	-0.14522	-49
-0.08659	-167.357	-0.11979	-101.257	-0.10749	-125.586	-0.14602	-49.4
-0.08701	-168.5	-0.11893	-104.943	-0.10788	-126.786	-0.14686	-49.7143
-0.08808	-168.357	-0.11981	-105.171	-0.10855	-127.443	-0.14766	-50.1
-0.08851	-169.5	-0.12141	-103.986	-0.1089	-128.714	-0.14842	-50.5857
-0.089	-170.5	-0.12154	-105.7	-0.10953	-129.457	-0.14926	-50.9
-0.08892	-172.643	-0.12168	-107.414	-0.10993	-130.643	-0.15006	-51.2857
-0.08977	-172.929	-0.12259	-107.586	-0.11053	-131.429	-0.15088	-51.6429
-0.08954	-175.357	-0.12292	-108.9	-0.11133	-131.829	-0.15175	-51.9
-0.09083	-174.786	-0.12337	-110	-0.11297	-130.557	-0.15264	-52.1286
-0.09075	-176.929	-0.12401	-110.7	-0.11399	-130.514	-0.15339	-52.6143
-0.09059	-179.214	-0.12464	-111.443	-0.114	-132.486	-0.1543	-52.7857
-0.09138	-179.643	-0.12599	-110.743	-0.11335	-135.743	-0.15508	-53.2286
-0.09201	-180.357	-0.12654	-111.629	-0.1135	-137.414	-0.15599	-53.4
-0.09193	-182.5	-0.12684	-113.029	-0.11398	-138.457	-0.15677	-53.8429
-0.09221	-183.929	-0.12732	-114.043	-0.11448	-139.429	-0.1576	-54.1857
-0.09256	-185.214	-0.12863	-113.429	-0.11506	-140.257	-0.15846	-54.4571
-0.09327	-185.786	-0.12979	-113.114	-0.11518	-142.014	-0.15926	-54.8429
-0.0934	-187.5	-0.12915	-116.371	-0.11568	-143	-0.16017	-55.0286
-0.09498	-186.357	-0.12999	-116.671	-0.11661	-143.143	-0.16086	-55.6429
-0.09569	-186.929	-0.13092	-116.814	-0.1171	-144.143	-0.16175	-55.8571
-0.09539	-189.5	-0.12937	-121.857	-0.11803	-144.286	-0.1625	-56.3429
-0.0961	-190.071	-0.13031	-121.986	-0.11838	-145.571	-0.1634	-56.5571
-0.09681	-190.643	-0.13094	-122.7	-0.11858	-147.143	-0.16437	-56.6
-0.09673	-192.786	-0.13215	-122.3	-0.11958	-147.143	-0.16515	-57.0429
-0.09831	-191.643	-0.13263	-123.314	-0.11957	-149.143	-0.16595	-57.4429
-0.09743	-195.357	-0.13337	-123.829	-0.11992	-150.429	-0.16686	-57.6143
-0.09821	-195.786	-0.13377	-125.029	-0.12085	-150.571	-0.16755	-58.2286
-0.09943	-195.357	-0.13484	-124.886	-0.12055	-153.143	-0.16833	-58.6714
-0.0984	-199.357	-0.13611	-124.357	-0.12169	-152.857	-0.16922	-58.8857
-0.09904	-200.071	-0.13577	-127	-0.12161	-155	-0.17004	-59.2429
-0.09932	-201.5	-0.13635	-127.829	-0.12311	-154	-0.17084	-59.6429
-0.09902	-204.071	-0.13719	-128.143	-0.12289	-156.429	-0.17168	-59.9429
-0.10053	-203.071	-0.13824	-128.057	-0.1241	-156	-0.17246	-60.3857
-0.10037	-205.357	-0.13804	-130.429	-0.12452	-157.143	-0.17329	-60.7286
-0.10101	-206.071	-0.13837	-131.743	-0.12552	-157.143	-0.17417	-60.9571
-0.1015	-207.071	-0.13933	-131.829	-0.12573	-158.714	-0.17497	-61.3571
-0.1025	-207.071	-0.13899	-134.471	-0.12637	-159.429	-0.1758	-61.7
-0.103	-208.071	-0.13968	-135.086	-0.12571	-162.714	-0.17666	-61.9714
-0.10328	-209.5	-0.14088	-134.686	-0.12808	-160	-0.17751	-62.2714
-0.10362	-210.786	-0.14162	-135.214	-0.12764	-162.857	-0.1783	-62.6714
-0.10441	-211.214	-0.14262	-135.214	-0.12842	-163.286	-0.17908	-63.1143
-0.10483	-212.357	-0.14322	-136	-0.12812	-165.857	-0.17995	-63.3714
-0.10504	-213.929	-0.14339	-137.629	-0.12861	-166.857	-0.18075	-63.7714
-0.1051	-215.786	-0.14357	-139.257	-0.13026	-165.571	-0.18168	-63.9
-0.10602	-215.929	-0.14533	-137.757	-0.13011	-167.857	-0.18239	-64.4714
-0.10572	-218.5	-0.14486	-140.657	-0.12959	-170.857	-0.18333	-64.6
-0.10672	-218.5	-0.14555	-141.271	-0.12979	-172.429	-0.1841	-65.0429
-0.10751	-218.929	-0.14597	-142.414	-0.13043	-173.143	-0.18495	-65.3429
-0.10692	-222.071	-0.14737	-141.629	-0.13122	-173.571	-0.18577	-65.7
-0.10712	-223.643	-0.1482	-141.971	-0.13157	-174.857	-0.18659	-66.0571
-0.10848	-222.929	-0.14861	-143.143	-0.13192	-176.143	-0.18744	-66.3571
-0.10724	-227.357	-0.14867	-145	-0.13248	-177	-0.18835	-66.5286
-0.10781	-228.214	-0.14822	-147.857	-0.13276	-178.429	-0.18909	-67.0571
-0.10881	-228.214	-0.14792	-150.429	-0.13347	-179	-0.18995	-67.3286
-0.10887	-230.071	-0.14921	-149.857	-0.13375	-180.429	-0.19068	-67.8571
-0.11023	-229.357	-0.15035	-149.571	-0.13468	-180.571	-0.19144	-68.3286
-0.11044	-230.929	-0.15143	-149.429	-0.13452	-182.857	-0.19231	-68.6
-0.11072	-232.357	-0.1517	-150.857	-0.13523	-183.429	-0.19318	-68.8571
-0.11215	-231.5	-0.15241	-151.429	-0.13609	-183.714	-0.19386	-69.4714
-0.11315	-231.5	-0.15269	-152.857	-0.13665	-184.571	-0.19475	-69.7
-0.11372	-232.357	-0.1534	-153.429	-0.1365	-186.857	-0.19562	-69.9571
-0.115	-231.786	-0.1552	-151.857	-0.13706	-187.714	-0.1964	-70.4
-0.11376	-236.214	-0.15511	-154	-0.13749	-188.857	-0.19727	-70.6571
-0.11411	-237.5	-0.15575	-154.714	-0.13784	-190.143	-0.19813	-70.9286
-0.11483	-238.071	-0.15762	-153	-0.13826	-191.286	-0.19884	-71.5
-0.11496	-239.786	-0.15674	-156.714	-0.13846	-192.857	-0.19977	-71.6286
-0.11459	-242.5	-0.15716	-157.857	-0.13917	-193.429	-0.20057	-72.0286
-0.11566	-242.357	-0.1573	-159.571	-0.14046	-192.857	-0.20135	-72.4571
-0.11601	-243.643	-0.15902	-158.143	-0.1424	-191	-0.2022	-72.7714
-0.11715	-243.357	-0.1606	-157	-0.14239	-193	-0.20291	-73.3429
-0.11663	-246.357	-0.15914	-161.857	-0.14158	-196.571	-0.20378	-73.6
-0.11662	-248.357	-0.16122	-159.714	-0.14208	-197.571	-0.20464	-73.8714
-0.11683	-249.929	-0.16085	-162.429	-0.14236	-199	-0.20547	-74.2143
-0.11805	-249.5	-0.16127	-163.571	-0.14379	-198.143	-0.20622	-74.7
-0.12006	-247.5	-0.16227	-163.571	-0.14436	-199	-0.20716	-74.8286
-0.11882	-251.929	-0.16262	-164.857	-0.14449	-200.714	-0.20797	-75.1857
-0.11866	-254.214	-0.16283	-166.429	-0.14484	-202	-0.20879	-75.5429
-0.11959	-254.357	-0.16246	-169.143	-0.14541	-202.857	-0.20969	-75.7571
-0.12016	-255.214	-0.16374	-168.571	-0.14778	-200.143	-0.21053	-76.0714
-0.12014	-257.214	-0.1633	-171.429	-0.14986	-198	-0.21138	-76.3714
-0.12085	-257.786	-0.16452	-171	-0.14812	-203.429	-0.21235	-76.4143
-0.12193	-257.643	-0.16508	-171.857	-0.14875	-204.143	-0.21324	-76.6429
-0.12322	-257.071	-0.16536	-173.286	-0.1478	-208	-0.21393	-77.2571
-0.12349	-258.5	-0.16614	-173.714	-0.14808	-209.429	-0.21473	-77.6429
-0.12377	-259.929	-0.16758	-172.857	-0.1485	-210.571	-0.21562	-77.8714
-0.1226	-264.214	-0.16786	-174.286	-0.1495	-210.571	-0.21638	-78.3429
-0.12324	-264.929	-0.16842	-175.143	-0.15036	-210.857	-0.21744	-78.2143
-0.12439	-264.643	-0.1692	-175.571	-0.15049	-212.571	-0.21815	-78.7857
-0.12466	-266.071	-0.16955	-176.857	-0.15034	-214.857	-0.21895	-79.1857
-0.12429	-268.786	-0.16933	-179.286	-0.15069	-216.143	-0.21975	-79.5857
-0.12428	-270.786	-0.17018	-179.571	-0.15089	-217.714	-0.22058	-79.9286
-0.12449	-272.357	-0.17154	-178.857	-0.15131	-218.857	-0.22129	-80.5
-0.12592	-271.5	-0.17218	-179.571	-0.15282	-217.857	-0.22222	-80.6286
-0.12547	-274.357	-0.17174	-182.429	-0.15295	-219.571	-0.22308	-80.9
-0.12539	-276.5	-0.17317	-181.571	-0.1528	-221.857	-0.2238	-81.4714
-0.12545	-278.357	-0.17273	-184.429	-0.15394	-221.571	-0.22475	-81.5571
-0.12638	-278.5	-0.17373	-184.429	-0.1535	-224.429	-0.22544	-82.1714
-0.12723	-278.786	-0.17516	-183.571	-0.15543	-222.571	-0.22631	-82.4286
-0.12845	-278.357	-0.17544	-185	-0.15578	-223.857	-0.22713	-82.7857
-0.12866	-279.929	-0.1755	-186.857	-0.15657	-224.286	-0.22778	-83.4857
-0.12727	-284.643	-0.1757	-188.429	-0.15569	-228	-0.22868	-83.6714
-0.12798	-285.214	-0.17706	-187.714	-0.15676	-227.857	-0.22964	-83.7571
-0.12877	-285.643	-0.17626	-191.286	-0.15675	-229.857	-0.23044	-84.1429
-0.1294	-286.357	-0.17733	-191.143	-0.15696	-231.429	-0.23133	-84.3714
-0.12954	-288.071	-0.1792	-189.429	-0.15817	-231	-0.23224	-84.5429
-0.12873	-291.643	-0.17926	-191.286	-0.15859	-232.143	-0.23289	-85.2429
-0.13024	-290.643	-0.1778	-196.143	-0.15793	-235.429	-0.23371	-85.6
-0.13095	-291.214	-0.17822	-197.286	-0.15835	-236.571	-0.2346	-85.8143
-0.13173	-291.643	-0.17987	-196	-0.15921	-236.857	-0.23531	-86.3857
-0.13244	-292.214	-0.18152	-194.714	-0.16007	-237.143	-0.23606	-86.8714
-0.13344	-292.214	-0.18036	-199	-0.16005	-239.143	-0.23711	-86.7857
-0.13271	-295.643	-0.1823	-197.143	-0.16141	-238.429	-0.2378	-87.4
-0.13226	-298.5	-0.18329	-197.143	-0.16429	-234.714	-0.23862	-87.7429
-0.13247	-300.071	-0.18437	-197	-0.16298	-239.286	-0.2394	-88.1857
-0.13347	-300.071	-0.18154	-204.571	-0.16304	-241.143	-0.24034	-88.3143
-0.13425	-300.5	-0.18297	-203.714	-0.16238	-244.429	-0.24115	-88.6714
-0.13619	-298.643	-0.18296	-205.714	-0.16287	-245.429	-0.242	-88.9857
-0.13488	-303.214	-0.18331	-207	-0.16315	-246.857	-0.24282	-89.3286
-0.13552	-303.929	-0.18474	-206.143	-0.16372	-247.714	-0.24371	-89.5571
-0.13659	-303.786	-0.1843	-209	-0.16349	-250.143	-0.24453	-89.9
-0.13477	-309.357	-0.1853	-209	-0.16435	-250.429	-0.24535	-90.2571
-0.13678	-307.357	-0.18608	-209.429	-0.16549	-250.143	-0.24627	-90.4286
-0.13641	-310.071	-0.18831	-207	-0.16721	-248.714	-0.24711	-90.7429
-0.13597	-312.929	-0.18808	-209.429	-0.16735	-250.429	-0.24785	-91.2571
-0.13711	-312.643	-0.18807	-211.429	-0.16553	-256	-0.24856	-91.8286
-0.13854	-311.786	-0.18907	-211.429	-0.16653	-256	-0.2494	-92.1429
-0.13969	-311.5	-0.19007	-211.429	-0.16681	-257.429	-0.25022	-92.5
-0.13874	-315.357	-0.19223	-209.143	-0.16708	-258.857	-0.25117	-92.5857
		-0.1933	-209	-0.16837	-258.286	-0.25189	-93.1571
		-0.1922	-213.143	-0.1706	-255.857

## Sheet: b
1.1	13
1.2	23
1.3	26
1.4	38
1.9	60
2	91
2.1	118

## Sheet: c
-0.18709	-9.88625e-05	0.19944	-0.00080053	-0.16804	-0.000343477	-0.173	-0.000339575
-0.13668	0.000860678	0.20683	0.000185743	0.02531	0.000463905	-0.01708	0.000513758
-0.08999	0.00182	0.21522	0.00117	0.10032	0.00136	0.10963	0.00135
-0.03218	0.00276	0.2242	0.00215	0.14091	0.0023	0.19153	0.00221
0.01103	0.00371	0.23336	0.00313	0.16774	0.00326	0.24692	0.00311
0.05853	0.00465	0.24375	0.00411	0.18752	0.00422	0.28812	0.00402
0.11585	0.00557	0.25458	0.00509	0.20296	0.00519	0.31657	0.00495
0.18591	0.00645	0.26616	0.00607	0.21522	0.00617	0.34327	0.00589
0.2725	0.00728	0.28168	0.00703	0.22972	0.00714	0.37579	0.0068
0.37475	0.00803	0.3001	0.00799	0.24445	0.00811	0.40532	0.00771
0.48247	0.00869	0.32546	0.00893	0.27118	0.00906	0.44671	0.00859
0.58739	0.00927	0.36281	0.00983	0.30289	0.00998	0.46814	0.00951
0.67995	0.00981	0.40993	0.0107	0.33157	0.01091	0.49693	0.01041
0.75511	0.01035	0.46176	0.01154	0.36815	0.01182	0.50786	0.01137
0.81634	0.01092	0.51169	0.01236	0.43044	0.01264	0.54513	0.01223
0.87224	0.01146	0.55922	0.01317	0.50747	0.01337	0.55751	0.01317
0.91811	0.01204	0.605	0.01396	0.56348	0.01415	0.5832	0.01406
0.96149	0.0126	0.64598	0.01476	0.59926	0.01499	0.60883	0.01495
0.99651	0.01321	0.68613	0.01554	0.63318	0.01583	0.63963	0.01579
1.03686	0.01372	0.72228	0.01633	0.66357	0.01667	0.65045	0.01674
1.07555	0.01421	0.75805	0.0171	0.69197	0.01751	0.66879	0.01764
1.10866	0.01473	0.79109	0.01787	0.72158	0.01834	0.68408	0.01856
1.13988	0.01525	0.82319	0.01863	0.74963	0.01916	0.70415	0.01944
1.16435	0.01585	0.85387	0.01939	0.77825	0.01996	0.72649	0.02031
1.19113	0.01638	0.88261	0.02014	0.80686	0.02076	0.74059	0.02122
1.21786	0.01688	0.91062	0.02088	0.83867	0.02151	0.75293	0.02214
1.24445	0.01735	0.93831	0.02161	0.87398	0.02222	0.77305	0.023
1.26583	0.0179	0.96412	0.02234	0.91062	0.02288	0.79309	0.02386
1.28136	0.01856	0.98811	0.02308	0.93723	0.02362	0.80199	0.02479
1.30289	0.01907	1.01139	0.02381	0.96641	0.02432	0.81851	0.02567
1.32044	0.01965	1.03279	0.02455	0.98575	0.02511	0.83022	0.02658
1.33732	0.02023	1.05319	0.02528	1.00842	0.02584	0.84297	0.02748
1.35875	0.02068	1.07846	0.02594	1.02944	0.02659	0.8575	0.02836
1.37317	0.02129	1.11375	0.02643	1.04689	0.02737	0.86881	0.02926
1.38739	0.02189	1.14091	0.027	1.06617	0.02811	0.88496	0.03012
1.40386	0.02241	1.1635	0.02763	1.08712	0.02882	0.89966	0.03099
1.42066	0.02291	1.18062	0.02833	1.10483	0.02956	0.91525	0.03184
1.43775	0.02337	1.19708	0.02904	1.12029	0.03033	0.93029	0.03269
1.45354	0.02386	1.21219	0.02976	1.1379	0.03105	0.93608	0.03363
1.46453	0.02449	1.22715	0.03047	1.1529	0.03181	0.94827	0.03451
1.48103	0.02492	1.24516	0.03111	1.16732	0.03257	0.96433	0.03534
1.4987	0.02528	1.26177	0.03176	1.18062	0.03333	0.97333	0.03624
1.50805	0.02594	1.27646	0.03244	1.19826	0.03402	0.98549	0.03711
1.51776	0.02657	1.2894	0.03315	1.21333	0.03473	0.99564	0.03799
1.52947	0.02711	1.30566	0.03378	1.22789	0.03545	1.00726	0.03886
1.54495	0.02749	1.32015	0.03443	1.23948	0.03622	1.01673	0.03974
1.55888	0.02791	1.3356	0.03505	1.25007	0.037	1.03043	0.04058
1.57138	0.02838	1.34858	0.03571	1.26482	0.03769	1.03805	0.04148
1.57995	0.029	1.36307	0.03633	1.2781	0.03841	1.04805	0.04235
1.59281	0.02943	1.37501	0.03701	1.29035	0.03913	1.05516	0.04326
1.60237	0.02999	1.38993	0.03759	1.30165	0.03987	1.06134	0.04418
1.61384	0.03044	1.40115	0.03826	1.31266	0.04061	1.0734	0.04501
1.62472	0.03092	1.41234	0.03893	1.32458	0.04132	1.08473	0.04585
1.63462	0.03142	1.42231	0.03963	1.33703	0.04201	1.09041	0.04677
1.64204	0.03205	1.43366	0.04027	1.34747	0.04274	1.09938	0.04764
1.64724	0.03278	1.44583	0.04088	1.35712	0.04349	1.10769	0.04852
1.65951	0.03314	1.45463	0.04159	1.36629	0.04424	1.11537	0.0494
1.66985	0.03358	1.46453	0.04226	1.3771	0.04495	1.12057	0.05032
1.67669	0.03421	1.47505	0.0429	1.38891	0.04562	1.12987	0.05118
1.68433	0.03478	1.48308	0.04362	1.39819	0.04635	1.13763	0.05206
1.69335	0.03527	1.49495	0.04419	1.41042	0.04699	1.14524	0.05293
1.70292	0.03571	1.50496	0.04482	1.4183	0.04775	1.1549	0.05377
1.71108	0.03623	1.51531	0.04543	1.42698	0.04848	1.1652	0.0546
1.7185	0.03678	1.52337	0.04612	1.43707	0.04916	1.1736	0.05546
1.72754	0.03722	1.53439	0.04669	1.44738	0.04983	1.18144	0.05632
1.73388	0.03783	1.54354	0.04732	1.45463	0.05059	1.18913	0.05718
1.74261	0.03827	1.55162	0.04799	1.46218	0.05134	1.19629	0.05805
1.75249	0.03863	1.56076	0.04861	1.46877	0.05212	1.20489	0.05889
1.75783	0.03927	1.56736	0.04932	1.4765	0.05285	1.21181	0.05976
1.7645	0.03982	1.57716	0.0499	1.48633	0.0535	1.22085	0.06059
1.77159	0.04034	1.58465	0.05056	1.49455	0.05421	1.22752	0.06146
1.78155	0.04065	1.59376	0.05115	1.50243	0.05492	1.23081	0.0624
1.78807	0.04118	1.60019	0.05186	1.51188	0.05556	1.2384	0.06324
1.79459	0.04171	1.60776	0.0525	1.52337	0.05612	1.24692	0.06407
1.80248	0.04214	1.6167	0.05308	1.53312	0.05674	1.25285	0.06495
1.80956	0.04261	1.62295	0.05377	1.54069	0.05744	1.25802	0.06584
1.81926	0.04287	1.63014	0.05442	1.54654	0.0582	1.26684	0.06665
1.82413	0.0435	1.63877	0.05499	1.55145	0.059	1.27416	0.06749
1.83013	0.04403	1.64584	0.05562	1.56314	0.0595	1.28071	0.06835
1.83596	0.04456	1.65349	0.05623	1.57204	0.06012	1.28812	0.06918
1.84563	0.04478	1.66154	0.0568	1.5819	0.06069	1.29352	0.07006
1.85161	0.04529	1.66812	0.05745	1.58659	0.06148	1.30041	0.0709
1.8569	0.04585	1.67669	0.05798	1.59265	0.0622	1.3078	0.07173
1.86034	0.04656	1.68227	0.05867	1.60019	0.06286	1.31357	0.07259
1.86662	0.04703	1.68969	0.05925	1.60959	0.06342	1.31985	0.07344
1.87407	0.04739	1.69586	0.05989	1.61595	0.06411	1.32399	0.07434
1.87942	0.04792	1.70231	0.06052	1.62281	0.06478	1.33157	0.07515
1.88415	0.0485	1.71096	0.061	1.62766	0.06554	1.33817	0.07598
1.88665	0.04927	1.71719	0.06163	1.63318	0.06627	1.34495	0.07681
1.89082	0.0499	1.72486	0.06216	1.63906	0.06697	1.35025	0.07767
1.89471	0.05054	1.73548	0.06249	1.64626	0.0676	1.35603	0.07852
1.90533	0.05056	1.74418	0.06294	1.65142	0.06834	1.36065	0.0794
1.90979	0.05114	1.75029	0.06354	1.65815	0.06898	1.36549	0.08027
1.9163	0.05152	1.75674	0.06411	1.66316	0.06971	1.3716	0.0811
1.91743	0.05241	1.76075	0.06485	1.67051	0.07032	1.37788	0.08193
1.92435	0.05274	1.76631	0.06547	1.67748	0.07093	1.38279	0.08279
1.93044	0.05314	1.77535	0.06585	1.68305	0.07162	1.38917	0.08361
1.93153	0.05403	1.78042	0.0665	1.68931	0.07227	1.3932	0.08449
1.93795	0.05439	1.78482	0.06719	1.6936	0.07302	1.39868	0.08533
1.94561	0.05461	1.79169	0.06769	1.69934	0.07369	1.4041	0.08618
1.9512	0.05503	1.79845	0.0682	1.70915	0.07411	1.40993	0.087
1.95541	0.05559	1.80414	0.06878	1.71241	0.07492	1.41569	0.08783
1.95774	0.05634	1.80917	0.06941	1.72087	0.0754	1.42113	0.08866
1.96487	0.05659	1.81482	0.06998	1.72416	0.0762	1.42441	0.08956
1.96439	0.05764	1.8186	0.07069	1.73343	0.07662	1.43159	0.09034
1.97121	0.0579	1.82487	0.07121	1.73651	0.07743	1.43525	0.09122
1.97181	0.05883	1.83169	0.07167	1.74284	0.07802	1.44001	0.09207
1.98305	0.05859	1.83506	0.07241	1.75205	0.07843	1.44516	0.0929
1.98664	0.05919	1.84064	0.07296	1.75978	0.07891	1.44893	0.09378
1.98111	0.06081	1.84528	0.07358	1.76107	0.07983	1.45376	0.09462
1.99732	0.05997	1.84986	0.07421	1.76694	0.08043	1.45745	0.0955
2.00229	0.06039	1.85922	0.07443	1.77085	0.08116	1.46368	0.09629
2.00074	0.06157	1.86264	0.07514	1.77441	0.08192	1.46793	0.09715
2.01278	0.06114	1.86603	0.07585	1.77887	0.0826	1.47297	0.09797
2.01296	0.06212	1.87398	0.07616	1.78237	0.08336	1.47857	0.09878
2.02083	0.06217	1.87729	0.07687	1.78857	0.08392	1.48287	0.09963
2.02355	0.06284	1.88407	0.07727	1.79289	0.08461	1.48694	0.10048
2.03054	0.06297	1.8885	0.07788	1.79717	0.0853	1.49196	0.1013
2.0348	0.06344	1.89321	0.07845	1.80209	0.08594	1.49772	0.10209
2.03936	0.06386	1.8988	0.07894	1.80628	0.08662	1.50145	0.10295
2.04246	0.06446	1.90472	0.07939	1.81158	0.08723	1.50534	0.10381
2.04504	0.06513	1.90879	0.08001	1.81396	0.08805	1.51035	0.10462
2.05324	0.06506	1.91344	0.08056	1.8203	0.08856	1.51436	0.10547
2.05647	0.06563	1.91811	0.08112	1.82086	0.08952	1.51757	0.10635
2.0621	0.06588	1.92057	0.08188	1.83315	0.08956	1.52207	0.10717
2.06489	0.06651	1.9231	0.08263	1.83369	0.09052	1.52652	0.108
2.06755	0.06714	1.92832	0.08312	1.83169	0.09167	1.5302	0.10886
2.07351	0.06733	1.93327	0.08363	1.83451	0.09245	1.53457	0.10968
2.07752	0.06777	1.94073	0.08388	1.83921	0.09307	1.53746	0.11057
2.07959	0.06848	1.94229	0.08472	1.85413	0.09285	1.5414	0.11141
2.08325	0.06897	1.95071	0.08485	1.86553	0.09289	1.54637	0.1122
2.08514	0.0697	1.95328	0.08558	1.86578	0.09387	1.5511	0.11301
2.08824	0.07026	1.9604	0.08583	1.86806	0.09468	1.55475	0.11386
2.09472	0.07033	1.9648	0.08636	1.87249	0.09529	1.55768	0.11474
2.09412	0.07142	1.96768	0.08705	1.87324	0.09623	1.56093	0.1156
2.09567	0.07219	1.97194	0.08759	1.87959	0.09667	1.56399	0.11647
2.10624	0.07164	1.97418	0.08834	1.88455	0.09723	1.57071	0.11718
2.10682	0.07255	1.97981	0.08872	1.88657	0.09805	1.5742	0.11803
2.10953	0.07315	1.98677	0.08894	1.8917	0.09859	1.57848	0.11884
2.11556	0.07324	1.98754	0.08986	1.8959	0.0992	1.58076	0.11974
2.12095	0.07341	1.99243	0.0903	1.89344	0.10043	1.5861	0.1205
2.12095	0.07441	1.99651	0.09083	1.90756	0.10012	1.58723	0.12145
2.1271	0.07446	2.0005	0.09137	1.90971	0.10092	1.59186	0.12224
2.13304	0.07453	2.00469	0.09188	1.91434	0.10148	1.59675	0.12302
2.13749	0.07482	2.00389	0.09297	1.91945	0.10199	1.60035	0.12385
2.14328	0.07489	2.01066	0.09317	1.92154	0.10278	1.60361	0.1247
2.14413	0.07575	2.01181	0.09403	1.92516	0.10343	1.60561	0.1256
2.14635	0.07639	2.01679	0.09443	1.92744	0.10421	1.61036	0.12638
2.14812	0.0771	2.01971	0.09508	1.93305	0.10465	1.6155	0.12713
2.15772	0.07651	2.02583	0.09533	1.93745	0.10521	1.6185	0.12799
2.15901	0.07729	2.02816	0.09604	1.94293	0.10565	1.62162	0.12884
2.16286	0.07764	2.03262	0.09648	1.94441	0.1065	1.62487	0.12968
2.16668	0.07799	2.03491	0.09719	1.94701	0.10723	1.62897	0.13048
2.16668	0.07899	2.03947	0.09761	1.94897	0.10803	1.63246	0.1313
2.17005	0.07941	2.0419	0.0983	1.953	0.10861	1.63649	0.1321
2.17298	0.07991	2.04432	0.09899	1.95348	0.10956	1.63906	0.13297
2.1763	0.08033	2.04448	0.09997	1.9602	0.10985	1.64388	0.13373
2.17836	0.08097	2.04828	0.10048	1.96748	0.11007	1.64696	0.13457
2.18205	0.08132	2.05165	0.10104	1.96768	0.11105	1.65072	0.13537
2.18205	0.08232	2.05788	0.10121	1.96681	0.11215	1.65418	0.13619
2.18692	0.08245	2.0569	0.10234	1.97759	0.11197	1.65582	0.1371
2.19491	0.08201	2.06172	0.1027	1.97922	0.11279	1.66005	0.13788
2.19846	0.08236	2.06909	0.1027	1.98382	0.11327	1.66208	0.13877
2.19964	0.08314	2.07251	0.10323	1.98124	0.11456	1.66585	0.13957
2.20393	0.08335	2.077	0.10361	1.98382	0.11527	1.66865	0.14042
2.20548	0.08406	2.08114	0.10404	1.98555	0.11608	1.67276	0.14119
2.2074	0.0847	2.08237	0.10486	1.98677	0.11694	1.67682	0.14197
2.20856	0.08548	2.08819	0.10504	1.98792	0.11781	1.67917	0.14284
2.21654	0.08496	2.09222	0.10546	1.99438	0.11808	1.68279	0.14364
2.21805	0.08567	2.089	0.10692	2.00241	0.11814	1.68638	0.14444
2.22104	0.08609	2.09467	0.10711	2.00561	0.11877	1.6902	0.14522
2.22364	0.08659	2.09894	0.10749	2.00543	0.11979	1.69373	0.14602
2.2266	0.08701	2.10307	0.10788	2.02095	0.11893	1.69648	0.14686
2.22623	0.08808	2.10532	0.10855	2.0219	0.11981	1.69984	0.14766
2.22917	0.08851	2.10963	0.1089	2.01697	0.12141	1.70403	0.14842
2.23172	0.089	2.11213	0.10953	2.02407	0.12154	1.70672	0.14926
2.23715	0.08892	2.11609	0.10993	2.03106	0.12168	1.71	0.15006
2.23787	0.08977	2.11869	0.11053	2.03175	0.12259	1.71301	0.15088
2.24392	0.08954	2.12001	0.11133	2.03703	0.12292	1.71517	0.15175
2.24251	0.09083	2.1158	0.11297	2.04139	0.12337	1.71708	0.15264
2.2478	0.09075	2.11566	0.11399	2.04415	0.12401	1.7211	0.15339
2.25337	0.09059	2.12217	0.114	2.04705	0.12464	1.72252	0.1543
2.25441	0.09138	2.13272	0.11335	2.04432	0.12599	1.72614	0.15508
2.25613	0.09201	2.13803	0.1135	2.04778	0.12654	1.72754	0.15599
2.26126	0.09193	2.14132	0.11398	2.05319	0.12684	1.73113	0.15677
2.26465	0.09221	2.14435	0.11448	2.05707	0.12732	1.73388	0.1576
2.26767	0.09256	2.14692	0.11506	2.05472	0.12863	1.73605	0.15846
2.26901	0.09327	2.15233	0.11518	2.05352	0.12979	1.73912	0.15926
2.273	0.0934	2.15534	0.11568	2.06585	0.12915	1.74059	0.16017
2.27035	0.09498	2.15577	0.11661	2.06696	0.12999	1.74541	0.16086
2.27168	0.09569	2.15879	0.1171	2.0675	0.13092	1.74708	0.16175
2.27761	0.09539	2.15922	0.11803	2.08585	0.12937	1.75084	0.1625
2.27892	0.0961	2.16308	0.11838	2.08631	0.13031	1.75249	0.1634
2.28022	0.09681	2.16774	0.11858	2.08884	0.13094	1.75282	0.16437
2.28507	0.09673	2.16774	0.11958	2.08743	0.13215	1.7562	0.16515
2.28249	0.09831	2.1736	0.11957	2.09101	0.13263	1.75924	0.16595
2.29083	0.09743	2.17733	0.11992	2.09282	0.13337	1.76053	0.16686
2.29178	0.09821	2.17774	0.12085	2.09701	0.13377	1.76514	0.16755
2.29083	0.09943	2.1851	0.12055	2.09651	0.13484	1.76843	0.16833
2.29963	0.0984	2.18429	0.12169	2.09467	0.13611	1.77001	0.16922
2.30119	0.09904	2.19033	0.12161	2.1038	0.13577	1.77264	0.17004
2.30428	0.09932	2.18752	0.12311	2.10663	0.13635	1.77556	0.17084
2.30978	0.09902	2.19432	0.12289	2.10769	0.13719	1.77774	0.17168
2.30765	0.10053	2.19312	0.1241	2.1074	0.13824	1.78093	0.17246
2.31251	0.10037	2.19629	0.12452	2.11537	0.13804	1.78339	0.17329
2.31402	0.10101	2.19629	0.12552	2.11973	0.13837	1.78502	0.17417
2.31612	0.1015	2.20062	0.12573	2.12001	0.13933	1.78787	0.17497
2.31612	0.1025	2.20257	0.12637	2.12863	0.13899	1.79029	0.1758
2.31821	0.103	2.21143	0.12571	2.13061	0.13968	1.79219	0.17666
2.32118	0.10328	2.20412	0.12808	2.12932	0.14088	1.79429	0.17751
2.32384	0.10362	2.21181	0.12764	2.13102	0.14162	1.79707	0.1783
2.32472	0.10441	2.21295	0.12842	2.13102	0.14262	1.80013	0.17908
2.32707	0.10483	2.21973	0.12812	2.13354	0.14322	1.80189	0.17995
2.33027	0.10504	2.22234	0.12861	2.13871	0.14339	1.80463	0.18075
2.33402	0.1051	2.21899	0.13026	2.14382	0.14357	1.8055	0.18168
2.33431	0.10602	2.22494	0.13011	2.13911	0.14533	1.80937	0.18239
2.33945	0.10572	2.23263	0.12959	2.14816	0.14486	1.81023	0.18333
2.33945	0.10672	2.23661	0.12979	2.15005	0.14555	1.8132	0.1841
2.3403	0.10751	2.2384	0.13043	2.15355	0.14597	1.8152	0.18495
2.34649	0.10692	2.23948	0.13122	2.15115	0.14737	1.81757	0.18577
2.34956	0.10712	2.24268	0.13157	2.1522	0.1482	1.81992	0.18659
2.34817	0.10848	2.24587	0.13192	2.15577	0.14861	1.82189	0.18744
2.35671	0.10724	2.24797	0.13248	2.16137	0.14867	1.82301	0.18835
2.35834	0.10781	2.25146	0.13276	2.16984	0.14822	1.82645	0.18909
2.35834	0.10881	2.25285	0.13347	2.17733	0.14792	1.8282	0.18995
2.36186	0.10887	2.25631	0.13375	2.17568	0.14921	1.8316	0.19068
2.36051	0.11023	2.25665	0.13468	2.17485	0.15035	1.8346	0.19144
2.36348	0.11044	2.26211	0.13452	2.17443	0.15143	1.83632	0.19231
2.36616	0.11072	2.26347	0.13523	2.17857	0.1517	1.83795	0.19318
2.36455	0.11215	2.26414	0.13609	2.18021	0.15241	1.84181	0.19386
2.36455	0.11315	2.26616	0.13665	2.18429	0.15269	1.84323	0.19475
2.36616	0.11372	2.27151	0.1365	2.18591	0.1534	1.84483	0.19562
2.36509	0.115	2.2735	0.13706	2.18144	0.1552	1.84757	0.1964
2.37331	0.11376	2.27613	0.13749	2.18752	0.15511	1.84916	0.19727
2.37566	0.11411	2.27908	0.13784	2.18953	0.15575	1.85082	0.19813
2.37671	0.11483	2.28168	0.13826	2.18469	0.15762	1.85431	0.19884
2.37982	0.11496	2.28524	0.13846	2.19511	0.15674	1.85509	0.19977
2.38471	0.11459	2.28652	0.13917	2.19826	0.15716	1.8575	0.20057
2.38446	0.11566	2.28524	0.14046	2.20296	0.1573	1.86008	0.20135
2.38675	0.11601	2.28103	0.1424	2.19905	0.15902	1.86196	0.2022
2.38624	0.11715	2.28556	0.14239	2.1959	0.1606	1.86536	0.20291
2.39157	0.11663	2.29352	0.14158	2.20913	0.15914	1.86688	0.20378
2.39508	0.11662	2.29572	0.14208	2.20334	0.16122	1.86848	0.20464
2.39782	0.11683	2.29885	0.14236	2.21066	0.16085	1.87049	0.20547
2.39707	0.11805	2.29698	0.14379	2.21371	0.16127	1.87332	0.20622
2.39358	0.12006	2.29885	0.14436	2.21371	0.16227	1.87407	0.20716
2.40128	0.11882	2.30258	0.14449	2.21711	0.16262	1.87614	0.20797
2.4052	0.11866	2.30535	0.14484	2.22123	0.16283	1.87819	0.20879
2.40544	0.11959	2.30719	0.14541	2.22825	0.16246	1.87942	0.20969
2.4069	0.12016	2.30134	0.14778	2.22678	0.16374	1.88122	0.21053
2.4103	0.12014	2.29667	0.14986	2.23408	0.1633	1.88293	0.21138
2.41126	0.12085	2.30841	0.14812	2.233	0.16452	1.88317	0.21235
2.41102	0.12193	2.30993	0.14875	2.23517	0.16508	1.88447	0.21324
2.41005	0.12322	2.31806	0.1478	2.23876	0.16536	1.88794	0.21393
2.41246	0.12349	2.32104	0.14808	2.23984	0.16614	1.8901	0.21473
2.41485	0.12377	2.3234	0.1485	2.23769	0.16758	1.89138	0.21562
2.42196	0.1226	2.3234	0.1495	2.24126	0.16786	1.894	0.21638
2.42313	0.12324	2.32399	0.15036	2.24339	0.16842	1.89329	0.21744
2.42266	0.12439	2.3275	0.15049	2.24445	0.1692	1.89645	0.21815
2.425	0.12466	2.33215	0.15034	2.24762	0.16955	1.89865	0.21895
2.42941	0.12429	2.33474	0.15069	2.25355	0.16933	1.90084	0.21975
2.43263	0.12428	2.33789	0.15089	2.25424	0.17018	1.9027	0.22058
2.43514	0.12449	2.34016	0.15131	2.25251	0.17154	1.9058	0.22129
2.43377	0.12592	2.33817	0.15282	2.25424	0.17218	1.90649	0.22222
2.43832	0.12547	2.34158	0.15295	2.26109	0.17174	1.90795	0.22308
2.4417	0.12539	2.34607	0.1528	2.25905	0.17317	1.91101	0.2238
2.4446	0.12545	2.34551	0.15394	2.26583	0.17273	1.91146	0.22475
2.44483	0.12638	2.35108	0.1535	2.26583	0.17373	1.91472	0.22544
2.44527	0.12723	2.34747	0.15543	2.26381	0.17516	1.91608	0.22631
2.4446	0.12845	2.34997	0.15578	2.26717	0.17544	1.91796	0.22713
2.44705	0.12866	2.3508	0.15657	2.27151	0.1755	1.92161	0.22778
2.4543	0.12727	2.35793	0.15569	2.27515	0.1757	1.92258	0.22868
2.45517	0.12798	2.35766	0.15676	2.2735	0.17706	1.92302	0.22964
2.45582	0.12877	2.36146	0.15675	2.28168	0.17626	1.92502	0.23044
2.45691	0.1294	2.36442	0.15696	2.28136	0.17733	1.9262	0.23133
2.4595	0.12954	2.36361	0.15817	2.27745	0.1792	1.92708	0.23224
2.46485	0.12873	2.36576	0.15859	2.28168	0.17926	1.93066	0.23289
2.46336	0.13024	2.37186	0.15793	2.29257	0.1778	1.93247	0.23371
2.46421	0.13095	2.37396	0.15835	2.2951	0.17822	1.93356	0.2346
2.46485	0.13173	2.37449	0.15921	2.29226	0.17987	1.93644	0.23531
2.4657	0.13244	2.37501	0.16007	2.2894	0.18152	1.93888	0.23606
2.4657	0.13344	2.37866	0.16005	2.29885	0.18036	1.93845	0.23711
2.47077	0.13271	2.37736	0.16141	2.29478	0.1823	1.94151	0.2378
2.47494	0.13226	2.37054	0.16429	2.29478	0.18329	1.94321	0.23862
2.47722	0.13247	2.37892	0.16298	2.29447	0.18437	1.9454	0.2394
2.47722	0.13347	2.38227	0.16304	2.31084	0.18154	1.94603	0.24034
2.47784	0.13425	2.38815	0.16238	2.30902	0.18297	1.94778	0.24115
2.47515	0.13619	2.38993	0.16287	2.31326	0.18296	1.94932	0.242
2.48175	0.13488	2.39245	0.16315	2.31597	0.18331	1.95099	0.24282
2.48277	0.13552	2.39395	0.16372	2.31417	0.18474	1.9521	0.24371
2.48257	0.13659	2.39819	0.16349	2.32015	0.1843	1.95376	0.24453
2.49046	0.13477	2.39868	0.16435	2.32015	0.1853	1.95548	0.24535
2.48764	0.13678	2.39819	0.16549	2.32104	0.18608	1.95631	0.24627
2.49146	0.13641	2.3957	0.16721	2.31597	0.18831	1.95781	0.24711
2.49545	0.13597	2.39868	0.16735	2.32104	0.18808	1.96027	0.24785
2.49505	0.13711	2.40824	0.16553	2.32516	0.18807	1.96298	0.24856
2.49386	0.13854	2.40824	0.16653	2.32516	0.18907	1.96446	0.2494
2.49346	0.13969	2.41066	0.16681	2.32516	0.19007	1.96614	0.25022
2.4988	0.13874	2.41306	0.16708	2.32044	0.19223	1.96654	0.25117
		2.4121	0.16837	2.32015	0.1933	1.96922	0.25189
		2.408	0.1706	2.32867	0.1922

## Sheet: d
13	25
17	38
52	69
28	31
31	41
50	30.8
32	53
63	62
17	27
15	18
15	26
13	40
19	36
79	49
