# Supplementary material for: Subnanometric Ru clusters with upshifted D band center improve performance for alkaline hydrogen evolution reaction
Source: Nat Commun. 2022 Jul 8;13:3958. doi: 10.1038/s41467-022-31660-2 (PMC9270335; doi:10.1038/s41467-022-31660-2)
Supplement: Supplementary file 3 — Source Data [file 41467_2022_31660_MOESM3_ESM.zip › Source data/Figure 4.xlsx]

## Sheet: a
0.72	17.2077	0.72	16.2644	0.004	15.6939	0.004	18.6633	0.004	34.6939	0.004	37.699	0.04	57.6709	0.04	59.1168
0.721	17.2031	0.719	16.0388	0.005	16.602	0.005	19.5918	0.005	35.6174	0.005	38.6122	0.039	57.6413	0.039	59.1092
0.722	17.2056	0.718	15.8665	0.006	17.352	0.006	20.3112	0.006	36.3826	0.006	39.3061	0.038	57.6036	0.038	59.0934
0.723	17.2082	0.717	15.729	0.007	17.9847	0.007	20.9082	0.007	37.0765	0.007	39.898	0.037	57.5668	0.037	59.0827
0.724	16.848	0.716	15.614	0.008	18.5714	0.008	21.4286	0.008	37.7449	0.008	40.4449	0.036	57.5316	0.036	59.0699
0.723	15.952	0.715	15.5117	0.009	19.1327	0.009	21.9082	0.009	38.3878	0.009	40.9663	0.035	57.4929	0.035	59.0541
0.722	15.39	0.714	15.4281	0.01	19.6735	0.01	22.3673	0.01	39.0153	0.01	41.4653	0.034	57.4505	0.034	59.0393
0.721	15.0275	0.713	15.3463	0.011	20.2041	0.011	22.8061	0.011	39.6275	0.011	41.9423	0.033	57.4056	0.033	59.026
0.72	14.78	0.712	15.2734	0.012	20.7296	0.012	23.2347	0.012	40.2184	0.012	42.3969	0.032	57.3566	0.032	59.0082
0.719	14.6061	0.711	15.2149	0.013	21.2551	0.013	23.6633	0.013	40.7934	0.013	42.8306	0.031	57.3102	0.031	58.9939
0.718	14.4806	0.71	15.1527	0.014	21.7755	0.014	24.0765	0.014	41.3444	0.014	43.2398	0.03	57.2617	0.03	58.9755
0.717	14.3898	0.709	15.0962	0.015	22.301	0.015	24.4949	0.015	41.877	0.015	43.6281	0.029	57.2107	0.029	58.9587
0.716	14.3163	0.708	15.0464	0.016	22.8163	0.016	24.9148	0.016	42.3862	0.016	43.9954	0.028	57.1546	0.028	58.9388
0.715	14.2551	0.707	14.9945	0.017	23.3265	0.017	25.3204	0.017	42.8679	0.017	44.3332	0.027	57.0929	0.027	58.9189
0.714	14.2097	0.706	14.9484	0.018	23.8367	0.018	25.7291	0.018	43.3311	0.018	44.6579	0.026	57.0337	0.026	58.9
0.713	14.1658	0.705	14.9048	0.019	24.3469	0.019	26.1347	0.019	43.7689	0.019	44.9572	0.025	56.9699	0.025	58.8791
0.712	14.127	0.704	14.862	0.02	24.8418	0.02	26.5286	0.02	44.1775	0.02	45.2333	0.024	56.9041	0.024	58.8546
0.711	14.1	0.703	14.8249	0.021	25.3367	0.021	26.926	0.021	44.5711	0.021	45.4951	0.023	56.8367	0.023	58.8352
0.71	14.0704	0.702	14.7865	0.022	25.826	0.022	27.3122	0.022	44.9413	0.022	45.7378	0.022	56.7602	0.022	58.8097
0.709	14.0444	0.701	14.7518	0.023	26.302	0.023	27.6883	0.023	45.2878	0.023	45.9582	0.021	56.6791	0.021	58.7852
0.708	14.023	0.7	14.7156	0.024	26.7699	0.024	28.0628	0.024	45.6163	0.024	46.1673	0.02	56.6026	0.02	58.7617
0.707	14	0.699	14.6811	0.025	27.2306	0.025	28.4255	0.025	45.9245	0.025	46.3571	0.019	56.5194	0.019	58.7352
0.706	13.9796	0.698	14.6532	0.026	27.6811	0.026	28.7796	0.026	46.2133	0.026	46.5352	0.018	56.4378	0.018	58.7077
0.705	13.9622	0.697	14.6227	0.027	28.1204	0.027	29.1255	0.027	46.4862	0.027	46.698	0.017	56.349	0.017	58.6816
0.704	13.9434	0.696	14.5924	0.028	28.5505	0.028	29.4612	0.028	46.7408	0.028	46.85	0.016	56.2541	0.016	58.651
0.703	13.9281	0.695	14.5685	0.029	28.9714	0.029	29.7907	0.029	46.9847	0.029	46.9898	0.015	56.1571	0.015	58.6225
0.702	13.9107	0.694	14.5394	0.03	29.377	0.03	30.1055	0.03	47.2082	0.03	47.1174	0.014	56.0551	0.014	58.5903
0.701	13.8969	0.693	14.5131	0.031	29.7752	0.031	30.4146	0.031	47.4214	0.031	47.2367	0.013	55.9495	0.013	58.5597
0.7	13.8811	0.692	14.4915	0.032	30.1636	0.032	30.7148	0.032	47.623	0.032	47.3485	0.012	55.8301	0.012	58.5255
0.699	13.8679	0.691	14.4659	0.033	30.5337	0.033	30.9995	0.033	47.8071	0.033	47.4475	0.011	55.6923	0.011	58.4918
0.698	13.8587	0.69	14.4435	0.034	30.8985	0.034	31.2811	0.034	47.9867	0.034	47.5459	0.01	55.549	0.01	58.4592
0.697	13.8464	0.689	14.4242	0.035	31.2531	0.035	31.5536	0.035	48.1541	0.035	47.6352	0.009	55.3918	0.009	58.4224
0.696	13.8337	0.688	14.4012	0.036	31.5883	0.036	31.8082	0.036	48.3041	0.036	47.7122	0.008	55.2326	0.008	58.3832
0.695	13.8265	0.687	14.3787	0.037	31.9189	0.037	32.0607	0.037	48.4526	0.037	47.7872	0.007	55.0679	0.007	58.3505
0.694	13.8138	0.686	14.358	0.038	32.2357	0.038	32.3	0.038	48.5878	0.038	47.8571	0.006	54.8826	0.006	58.3087
0.693	13.8046	0.685	14.3422	0.039	32.5413	0.039	32.5286	0.039	48.7158	0.039	47.9179	0.005	54.6939	0.005	58.2704
0.692	13.7974	0.684	14.3232	0.04	32.8393	0.04	32.75	0.04	48.8378	0.04	47.9776	0.004	54.8265	0.004	58.4949
0.691	13.7862	0.683	14.3041	0.041	33.123	0.041	32.9617	0.041	48.949	0.041	48.0286	0.005	55.5143	0.005	58.9648
0.69	13.777	0.682	14.2917	0.042	33.3974	0.042	33.1643	0.042	49.0531	0.042	48.077	0.006	56.048	0.006	59.1786
0.689	13.7704	0.681	14.2721	0.043	33.6612	0.043	33.3576	0.043	49.1515	0.043	48.1199	0.007	56.4944	0.007	59.3194
0.688	13.7607	0.68	14.2541	0.044	33.9133	0.044	33.5413	0.044	49.2413	0.044	48.1587	0.008	56.8898	0.008	59.4337
0.687	13.752	0.679	14.2424	0.045	34.1607	0.045	33.7209	0.045	49.327	0.045	48.1949	0.009	57.2541	0.009	59.5317
0.686	13.7444	0.678	14.2233	0.046	34.3918	0.046	33.8857	0.046	49.4041	0.046	48.2245	0.01	57.5888	0.01	59.6161
0.685	13.7383	0.677	14.2087	0.047	34.6189	0.047	34.0485	0.047	49.4781	0.047	48.2546	0.011	57.8969	0.011	59.6963
0.684	13.7306	0.676	14.1974	0.048	34.8378	0.048	34.2036	0.048	49.5444	0.048	48.2826	0.012	58.1995	0.012	59.7671
0.683	13.723	0.675	14.1806	0.049	35.0367	0.049	34.3434	0.049	49.601	0.049	48.2995	0.013	58.4888	0.013	59.8357
0.682	13.7199	0.674	14.1655	0.05	35.2347	0.05	34.4821	0.05	49.6566	0.05	48.3219	0.014	58.7576	0.014	59.8973
0.681	13.7117	0.673	14.1531	0.051	35.4235	0.051	34.6163	0.051	49.7071	0.051	48.3398	0.015	59.0168	0.015	59.9562
0.68	13.702	0.672	14.1402	0.052	35.602	0.052	34.7337	0.052	49.7464	0.052	48.351	0.016	59.2597	0.016	60.0129
0.679	13.6985	0.671	14.129	0.053	35.7755	0.053	34.8541	0.053	49.7893	0.053	48.3638	0.017	59.4791	0.017	60.0631
0.678	13.6903	0.67	14.1161	0.054	35.9388	0.054	34.9663	0.054	49.8245	0.054	48.377	0.018	59.6904	0.018	60.114
0.677	13.6837	0.669	14.1065	0.055	36.0918	0.055	35.0663	0.055	49.8526	0.055	48.3811	0.019	59.8901	0.019	60.1626
0.676	13.6811	0.668	14.0897	0.056	36.2398	0.056	35.1633	0.056	49.8791	0.056	48.3903	0.02	60.0721	0.02	60.2034
0.675	13.6735	0.667	14.0768	0.057	36.3775	0.057	35.2551	0.057	49.901	0.057	48.3924	0.021	60.2523	0.021	60.249
0.674	13.6668	0.666	14.0695	0.058	36.5102	0.058	35.3418	0.058	49.9209	0.058	48.3959	0.022	60.4208	0.022	60.2888
0.673	13.6617	0.665	14.0566	0.059	36.6326	0.059	35.4235	0.059	49.9398	0.059	48.3969	0.023	60.5714	0.023	60.3245
0.672	13.6556	0.664	14.0442	0.06	36.75	0.06	35.5	0.06	49.9551	0.06	48.3985	0.024	60.7143	0.024	60.3613
0.671	13.6515	0.663	14.0386	0.061	36.8674	0.061	35.5714	0.061	49.9704	0.061	48.399	0.025	60.8429	0.025	60.3939
0.67	13.6454	0.662	14.0257	0.062	36.9694	0.062	35.6378	0.062	49.9755	0.062	48.3934	0.026	60.9643	0.026	60.4253
0.669	13.6413	0.661	14.0145	0.063	37.0663	0.063	35.699	0.063	49.9832	0.063	48.3913	0.027	61.0786	0.027	60.4573
0.668	13.6332	0.66	14.0083	0.064	37.1633	0.064	35.7551	0.064	49.9908	0.064	48.3918	0.028	61.1786	0.028	60.4838
0.667	13.6275	0.659	13.9988	0.065	37.2449	0.065	35.8061	0.065	49.9878	0.065	48.3816	0.029	61.2709	0.029	60.5112
0.666	13.6255	0.658	13.9904	0.066	37.3265	0.066	35.852	0.066	49.9913	0.066	48.3806	0.03	61.3515	0.03	60.5342
0.665	13.6194	0.657	13.9825	0.067	37.4082	0.067	35.9031	0.067	49.9913	0.067	48.374	0.031	61.4265	0.031	60.5577
0.664	13.6138	0.656	13.9718	0.068	37.4694	0.068	35.9388	0.068	49.9837	0.068	48.3633	0.032	61.4969	0.032	60.5806
0.663	13.6133	0.655	13.9634	0.069	37.5357	0.069	35.9796	0.069	49.9826	0.069	48.3582	0.033	61.5556	0.033	60.5985
0.662	13.6056	0.654	13.9544	0.07	37.602	0.07	36.0153	0.07	49.976	0.07	48.3515	0.034	61.6128	0.034	60.6189
0.661	13.6005	0.653	13.9483	0.071	37.6531	0.071	36.0459	0.071	49.9668	0.071	48.3418	0.035	61.6612	0.035	60.6378
0.66	13.5985	0.652	13.9398	0.072	37.7041	0.072	36.0714	0.072	49.9602	0.072	48.3357	0.036	61.6939	0.036	60.65
0.659	13.5939	0.651	13.9297	0.073	37.7551	0.073	36.102	0.073	49.9515	0.073	48.327	0.037	61.7296	0.037	60.6668
0.658	13.5903	0.65	13.9253	0.074	37.7908	0.074	36.1225	0.074	49.9388	0.074	48.3163	0.038	61.7576	0.038	60.6796
0.657	13.5867	0.649	13.9135	0.075	37.8316	0.075	36.1429	0.075	49.926	0.075	48.3061	0.039	61.7806	0.039	60.6903
0.656	13.5821	0.648	13.9056	0.076	37.8674	0.076	36.1582	0.076	49.9117	0.076	48.2969	0.04	61.7985	0.04	60.7036
0.655	13.5786	0.647	13.9011	0.077	37.8929	0.077	36.1735	0.077	49.9	0.077	48.2872	0.041	61.8071	0.041	60.7128
0.654	13.5724	0.646	13.8921	0.078	37.9184	0.078	36.1837	0.078	49.8826	0.078	48.275	0.042	61.8128	0.042	60.7209
0.653	13.5704	0.645	13.8865	0.079	37.9439	0.079	36.199	0.079	49.8694	0.079	48.2648	0.043	61.8184	0.043	60.7301
0.652	13.5653	0.644	13.882	0.08	37.9694	0.08	36.2041	0.08	49.8546	0.08	48.2561	0.044	61.8189	0.044	60.7367
0.651	13.5602	0.643	13.8714	0.081	37.9796	0.081	36.2092	0.081	49.8337	0.081	48.2403	0.045	61.8184	0.045	60.7429
0.65	13.5597	0.642	13.8646	0.082	37.9949	0.082	36.2143	0.082	49.8138	0.082	48.2311	0.046	61.8092	0.046	60.7459
0.649	13.552	0.641	13.8585	0.083	38.0102	0.083	36.2194	0.083	49.798	0.083	48.2204	0.047	61.7995	0.047	60.752
0.648	13.5464	0.64	13.8523	0.084	38.0153	0.084	36.2194	0.084	49.7745	0.084	48.2056	0.048	61.7903	0.048	60.7571
0.647	13.5474	0.639	13.8478	0.085	38.0204	0.085	36.2245	0.085	49.7576	0.085	48.1969	0.049	61.776	0.049	60.7571
0.646	13.5429	0.638	13.8394	0.086	38.0255	0.086	36.2245	0.086	49.7429	0.086	48.1872	0.05	61.7628	0.05	60.7602
0.645	13.5398	0.637	13.8321	0.087	38.0255	0.087	36.2194	0.087	49.7235	0.087	48.1709	0.051	61.7464	0.051	60.7633
0.644	13.5378	0.636	13.8237	0.088	38.0204	0.088	36.2143	0.088	49.7036	0.088	48.1602	0.052	61.7255	0.052	60.7617
0.643	13.5321	0.635	13.8164	0.089	38.0204	0.089	36.2092	0.089	49.6837	0.089	48.1469	0.053	61.7107	0.053	60.7643
0.642	13.5281	0.634	13.8158	0.09	38.0153	0.09	36.2041	0.09	49.6643	0.09	48.1352	0.054	61.6944	0.054	60.7648
0.641	13.525	0.633	13.8074	0.091	38.0102	0.091	36.1939	0.091	49.6434	0.091	48.123	0.055	61.6765	0.055	60.7617
0.64	13.5219	0.632	13.7995	0.092	38.0051	0.092	36.1837	0.092	49.6225	0.092	48.1102	0.056	61.6587	0.056	60.7622
0.639	13.5189	0.631	13.7973	0.093	37.9949	0.093	36.1786	0.093	49.6036	0.093	48.099	0.057	61.6367	0.057	60.7592
0.638	13.5143	0.63	13.7883	0.094	37.9847	0.094	36.1633	0.094	49.5796	0.094	48.0847	0.058	61.6168	0.058	60.7566
0.637	13.5133	0.629	13.781	0.095	37.9745	0.095	36.1531	0.095	49.5607	0.095	48.0725	0.059	61.599	0.059	60.7561
0.636	13.5071	0.628	13.7771	0.096	37.9592	0.096	36.1429	0.096	49.5413	0.096	48.0628	0.06	61.5857	0.06	60.7541
0.635	13.5025	0.627	13.7709	0.097	37.9439	0.097	36.1225	0.097	49.5153	0.097	48.0449	0.061	61.5714	0.061	60.752
0.634	13.5015	0.626	13.7642	0.098	37.9286	0.098	36.1122	0.098	49.4959	0.098	48.0367	0.062	61.5525	0.062	60.7475
0.633	13.4969	0.625	13.7603	0.099	37.9184	0.099	36.102	0.099	49.476	0.099	48.026	0.063	61.5383	0.063	60.7449
0.632	13.4929	0.624	13.753	0.1	37.8929	0.1	36.0816	0.1	49.449	0.1	48.0087	0.064	61.5255	0.064	60.7429
0.631	13.4934	0.623	13.7457	0.101	37.8775	0.101	36.0612	0.101	49.4306	0.101	47.9985	0.065	61.5097	0.065	60.7372
0.63	13.4867	0.622	13.7406	0.102	37.8571	0.102	36.051	0.102	49.4087	0.102	47.9867	0.066	61.4985	0.066	60.7347
0.629	13.4832	0.621	13.7367	0.103	37.8367	0.103	36.0357	0.103	49.3883	0.103	47.9719	0.067	61.4867	0.067	60.7316
0.628	13.4821	0.62	13.7316	0.104	37.8163	0.104	36.0255	0.104	49.3719	0.104	47.9633	0.068	61.4709	0.068	60.724
0.627	13.4765	0.619	13.7266	0.105	37.8163	0.105	36.0255	0.105	49.3689	0.105	47.9679	0.069	61.4628	0.069	60.7225
0.626	13.474	0.618	13.7255	0.106	37.7857	0.106	36	0.106	49.3439	0.106	47.948	0.07	61.4536	0.07	60.7189
0.625	13.4714	0.617	13.7142	0.107	37.7602	0.107	35.9796	0.107	49.3214	0.107	47.9311	0.071	61.4454	0.071	60.7128
0.624	13.4673	0.616	13.7053	0.108	37.7296	0.108	35.949	0.108	49.2969	0.108	47.9153	0.072	61.4408	0.072	60.7117
0.623	13.4628	0.615	13.7047	0.109	37.7041	0.109	35.9337	0.109	49.2786	0.109	47.9031	0.073	61.4327	0.073	60.7077
0.622	13.4582	0.614	13.6974	0.11	37.6786	0.11	35.9082	0.11	49.2551	0.11	47.8872	0.074	61.4214	0.074	60.702
0.621	13.4571	0.613	13.6935	0.111	37.6531	0.111	35.8878	0.111	49.2378	0.111	47.875	0.075	61.4153	0.075	60.6985
0.62	13.4551	0.612	13.6912	0.112	37.6275	0.112	35.8674	0.112	49.2204	0.112	47.8638	0.076	61.4087	0.076	60.6923
0.619	13.45	0.611	13.6828	0.113	37.5969	0.113	35.8367	0.113	49.1954	0.113	47.8464	0.077	61.4056	0.077	60.6893
0.618	13.4495	0.61	13.6789	0.114	37.5663	0.114	35.8061	0.114	49.1765	0.114	47.8362	0.078	61.3985	0.078	60.6847
0.617	13.4413	0.609	13.6744	0.115	37.5408	0.115	35.7908	0.115	49.1571	0.115	47.823	0.079	61.3924	0.079	60.6811
0.616	13.4352	0.608	13.6688	0.116	37.5102	0.116	35.7704	0.116	49.1337	0.116	47.8056	0.08	61.3867	0.08	60.6786
0.615	13.4378	0.607	13.666	0.117	37.4847	0.117	35.75	0.117	49.1168	0.117	47.7949	0.081	61.3796	0.081	60.6719
0.614	13.4327	0.606	13.6604	0.118	37.4541	0.118	35.7194	0.118	49.0954	0.118	47.7791	0.082	61.3796	0.082	60.6699
0.613	13.4296	0.605	13.6576	0.119	37.4235	0.119	35.6939	0.119	49.0745	0.119	47.7643	0.083	61.377	0.083	60.6668
0.612	13.4291	0.604	13.6519	0.12	37.3929	0.12	35.6684	0.12	49.0551	0.12	47.7536	0.084	61.3684	0.084	60.6607
0.611	13.4235	0.603	13.6435	0.121	37.3622	0.121	35.6429	0.121	49.0337	0.121	47.7378	0.085	61.3648	0.085	60.6587
0.61	13.4194	0.602	13.6446	0.122	37.3265	0.122	35.6122	0.122	49.0138	0.122	47.7245	0.086	61.3607	0.086	60.6556
0.609	13.4174	0.601	13.6373	0.123	37.2959	0.123	35.5816	0.123	48.9949	0.123	47.7117	0.087	61.3582	0.087	60.65
0.608	13.4143	0.6	13.6306	0.124	37.2653	0.124	35.5561	0.124	48.974	0.124	47.6985	0.088	61.3576	0.088	60.6474
0.607	13.4122	0.599	13.6301	0.125	37.2296	0.125	35.5255	0.125	48.9546	0.125	47.6842	0.089	61.3536	0.089	60.6424
0.606	13.4087	0.598	13.6205	0.126	37.1888	0.126	35.4949	0.126	48.9301	0.126	47.6689	0.09	61.3469	0.09	60.6393
0.605	13.4071	0.597	13.6149	0.127	37.1531	0.127	35.4643	0.127	48.9107	0.127	47.6541	0.091	61.3444	0.091	60.6362
0.604	13.4036	0.596	13.6132	0.128	37.1174	0.128	35.4337	0.128	48.8908	0.128	47.6439	0.092	61.3413	0.092	60.6326
0.603	13.399	0.595	13.6054	0.129	37.0765	0.129	35.4031	0.129	48.8668	0.129	47.624	0.093	61.3403	0.093	60.6306
0.602	13.398	0.594	13.6031	0.13	37.0408	0.13	35.3725	0.13	48.8459	0.13	47.6128	0.094	61.3357	0.094	60.627
0.601	13.3924	0.593	13.5992	0.131	37.0051	0.131	35.3418	0.131	48.826	0.131	47.6	0.095	61.3321	0.095	60.624
0.6	13.3888	0.592	13.5924	0.132	36.9643	0.132	35.3061	0.132	48.7995	0.132	47.5796	0.096	61.3276	0.096	60.6225
0.599	13.3893	0.591	13.5874	0.133	36.9235	0.133	35.2755	0.133	48.7791	0.133	47.5658	0.097	61.3209	0.097	60.6174
0.598	13.3816	0.59	13.5829	0.134	36.8878	0.134	35.2398	0.134	48.7546	0.134	47.5505	0.098	61.3204	0.098	60.6174
0.597	13.3781	0.589	13.5795	0.135	36.8469	0.135	35.2092	0.135	48.7316	0.135	47.5337	0.099	61.3219	0.099	60.6148
0.596	13.3765	0.588	13.5745	0.136	36.8061	0.136	35.1735	0.136	48.7082	0.136	47.5204	0.1	61.3153	0.1	60.6092
0.595	13.3714	0.587	13.5672	0.137	36.7653	0.137	35.1429	0.137	48.6852	0.137	47.5046	0.101	61.3117	0.101	60.6082
0.594	13.3699	0.586	13.5655	0.138	36.7245	0.138	35.1071	0.138	48.6607	0.138	47.4883	0.102	61.3077	0.102	60.6061
0.593	13.3674	0.585	13.5571	0.139	36.6837	0.139	35.0735	0.139	48.6372	0.139	47.473	0.103	61.3051	0.103	60.6015
0.592	13.3648	0.584	13.5509	0.14	36.6429	0.14	35.0388	0.14	48.6102	0.14	47.4571	0.104	61.3056	0.104	60.6026
0.591	13.3607	0.583	13.5509	0.141	36.602	0.141	35.0056	0.141	48.5867	0.141	47.4393	0.105	61.3138	0.105	60.6071
0.59	13.3571	0.582	13.5442	0.142	36.5561	0.142	34.9684	0.142	48.5577	0.142	47.423	0.106	61.302	0.106	60.5975
0.589	13.3551	0.581	13.5403	0.143	36.5153	0.143	34.9362	0.143	48.5342	0.143	47.4097	0.107	61.2949	0.107	60.5939
0.588	13.3515	0.58	13.5374	0.144	36.4694	0.144	34.902	0.144	48.5102	0.144	47.3964	0.108	61.2888	0.108	60.5898
0.587	13.3464	0.579	13.5318	0.145	36.4184	0.145	34.8633	0.145	48.4796	0.145	47.373	0.109	61.2908	0.109	60.5883
0.586	13.348	0.578	13.5279	0.146	36.3775	0.146	34.8311	0.146	48.4546	0.146	47.3617	0.11	61.2857	0.11	60.5862
0.585	13.3418	0.577	13.5229	0.147	36.3316	0.147	34.7995	0.147	48.4291	0.147	47.3413	0.111	61.2832	0.111	60.5842
0.584	13.3357	0.576	13.5172	0.148	36.2806	0.148	34.7607	0.148	48.3974	0.148	47.3199	0.112	61.2786	0.112	60.5837
0.583	13.3367	0.575	13.5133	0.149	36.2398	0.149	34.7276	0.149	48.3745	0.149	47.3036	0.113	61.2714	0.113	60.5781
0.582	13.3321	0.574	13.5083	0.15	36.1939	0.15	34.6944	0.15	48.3475	0.15	47.3025	0.114	61.2684	0.114	60.5776
0.581	13.3291	0.573	13.506	0.151	36.1429	0.151	34.6617	0.151	48.3173	0.151	47.2923	0.115	61.2668	0.115	60.5755
0.58	13.3276	0.572	13.4999	0.152	36.0969	0.152	34.6291	0.152	48.2913	0.152	47.2775	0.116	61.2617	0.116	60.5719
0.579	13.3219	0.571	13.4914	0.153	36.0459	0.153	34.5939	0.153	48.2633	0.153	47.2582	0.117	61.2602	0.117	60.5719
0.578	13.3199	0.57	13.4925	0.154	35.9949	0.154	34.5607	0.154	48.2347	0.154	47.2413	0.118	61.2541	0.118	60.5699
0.577	13.3163	0.569	13.4853	0.155	35.9439	0.155	34.5296	0.155	48.2066	0.155	47.227	0.119	61.249	0.119	60.5658
0.576	13.3117	0.568	13.4791	0.156	35.9031	0.156	34.4995	0.156	48.1791	0.156	47.2138	0.12	61.2485	0.12	60.5668
0.575	13.3102	0.567	13.4796	0.157	35.852	0.157	34.4699	0.157	48.1525	0.157	47.2	0.121	61.2454	0.121	60.5643
0.574	13.3051	0.566	13.4701	0.158	35.801	0.158	34.4332	0.158	48.1209	0.158	47.1816	0.122	61.2413	0.122	60.5622
0.573	13.3046	0.565	13.4634	0.159	35.7551	0.159	34.4031	0.159	48.0939	0.159	47.1673	0.123	61.2367	0.123	60.5612
0.572	13.299	0.564	13.4617	0.16	35.7041	0.16	34.374	0.16	48.0689	0.16	47.1561	0.124	61.2326	0.124	60.5602
0.571	13.2934	0.563	13.455	0.161	35.6531	0.161	34.3388	0.161	48.0378	0.161	47.1378	0.125	61.2311	0.125	60.5582
0.57	13.2944	0.562	13.4516	0.162	35.6071	0.162	34.3122	0.162	48.0133	0.162	47.1265	0.126	61.2281	0.126	60.5571
0.569	13.2898	0.561	13.4493	0.163	35.5612	0.163	34.2862	0.163	47.9898	0.163	47.1158	0.127	61.2255	0.127	60.5551
0.568	13.2847	0.56	13.4437	0.164	35.5102	0.164	34.25	0.164	47.9587	0.164	47.0985	0.128	61.2225	0.128	60.5556
0.567	13.2862	0.559	13.4375	0.165	35.4694	0.165	34.2245	0.165	47.9342	0.165	47.0888	0.129	61.2153	0.129	60.5505
0.566	13.2781	0.558	13.4336	0.166	35.4184	0.166	34.1959	0.166	47.9092	0.166	47.0755	0.13	61.2128	0.13	60.5515
0.565	13.2745	0.557	13.4314	0.167	35.3725	0.167	34.1673	0.167	47.8826	0.167	47.0628	0.131	61.2128	0.131	60.5505
0.564	13.2735	0.556	13.428	0.168	35.3265	0.168	34.1418	0.168	47.8592	0.168	47.0515	0.132	61.2077	0.132	60.5469
0.563	13.2684	0.555	13.4218	0.169	35.2806	0.169	34.1148	0.169	47.8347	0.169	47.0383	0.133	61.2056	0.133	60.5464
0.562	13.2668	0.554	13.4218	0.17	35.2398	0.17	34.0893	0.17	47.8092	0.17	47.027	0.134	61.2	0.134	60.5459
0.561	13.2643	0.553	13.4162	0.171	35.1939	0.171	34.0653	0.171	47.7867	0.171	47.0168	0.135	61.1954	0.135	60.5423
0.56	13.2597	0.552	13.4089	0.172	35.1531	0.172	34.0362	0.172	47.7633	0.172	47.0041	0.136	61.1954	0.136	60.5439
0.559	13.2556	0.551	13.4078	0.173	35.1122	0.173	34.0158	0.173	47.7424	0.173	46.9949	0.137	61.1939	0.137	60.5413
0.558	13.2515	0.55	13.3983	0.174	35.0679	0.174	33.9918	0.174	47.7174	0.174	46.9811	0.138	61.1888	0.138	60.5403
0.557	13.2505	0.549	13.3926	0.175	35.0316	0.175	33.9704	0.175	47.699	0.175	46.9689	0.139	61.1852	0.139	60.5393
0.556	13.2485	0.548	13.3887	0.176	34.9949	0.176	33.949	0.176	47.6801	0.176	46.9663	0.14	61.1821	0.14	60.5383
0.555	13.2434	0.547	13.3792	0.177	34.952	0.177	33.9245	0.177	47.6551	0.177	46.9566	0.141	61.1806	0.141	60.5372
0.554	13.2454	0.546	13.3736	0.178	34.9153	0.178	33.9031	0.178	47.6378	0.178	46.949	0.142	61.177	0.142	60.5367
0.553	13.2393	0.545	13.3708	0.179	34.8796	0.179	33.8893	0.179	47.6199	0.179	46.9403	0.143	61.1745	0.143	60.5352
0.552	13.2347	0.544	13.3663	0.18	34.8408	0.18	33.8638	0.18	47.5975	0.18	46.927	0.144	61.1709	0.144	60.5357
0.551	13.2357	0.543	13.3607	0.181	34.8087	0.181	33.8464	0.181	47.5816	0.181	46.9209	0.145	61.1643	0.145	60.5316
0.55	13.2291	0.542	13.3551	0.182	34.7724	0.182	33.827	0.182	47.5638	0.182	46.9133	0.146	61.1628	0.146	60.5332
0.549	13.2255	0.541	13.3522	0.183	34.7372	0.183	33.8056	0.183	47.5454	0.183	46.9036	0.147	61.1628	0.147	60.5321
0.548	13.2245	0.54	13.3444	0.184	34.7046	0.184	33.7903	0.184	47.5291	0.184	46.8995	0.148	61.1571	0.148	60.5296
0.547	13.2184	0.539	13.3377	0.185	34.6699	0.185	33.7714	0.185	47.5107	0.185	46.8898	0.149	61.1576	0.149	60.5296
0.546	13.2158	0.538	13.3377	0.186	34.6393	0.186	33.7525	0.186	47.4949	0.186	46.8837	0.15	61.1531	0.15	60.5301
0.545	13.2122	0.537	13.3292	0.187	34.6087	0.187	33.7362	0.187	47.4801	0.187	46.876	0.151	61.148	0.151	60.526
0.544	13.2097	0.536	13.3219	0.188	34.5781	0.188	33.7214	0.188	47.4653	0.188	46.8704	0.152	61.1464	0.152	60.5281
0.543	13.2082	0.535	13.3203	0.189	34.5515	0.189	33.7056	0.189	47.4531	0.189	46.8648	0.153	61.1444	0.153	60.5245
0.542	13.2041	0.534	13.3377	0.19	34.5174	0.19	33.6888	0.19	47.4367	0.19	46.8556	0.154	61.1434	0.154	60.5245
0.541	13.202	0.533	13.3685	0.191	34.4918	0.191	33.6745	0.191	47.4235	0.191	46.8505	0.155	61.1403	0.155	60.524
0.54	13.1974	0.532	13.2787	0.192	34.4668	0.192	33.6617	0.192	47.4117	0.192	46.8459	0.156	61.1383	0.156	60.5245
0.539	13.1918	0.531	13.2754	0.193	34.4352	0.193	33.6434	0.193	47.3959	0.193	46.8378	0.157	61.1357	0.157	60.5214
0.538	13.1918	0.53	13.281	0.194	34.4122	0.194	33.6301	0.194	47.3847	0.194	46.8337	0.158	61.1316	0.158	60.5209
0.537	13.1867	0.529	13.2827	0.195	34.3883	0.195	33.6174	0.195	47.374	0.195	46.8291	0.159	61.1306	0.159	60.5184
0.536	13.1837	0.528	13.2765	0.196	34.3597	0.196	33.5898	0.196	47.3582	0.196	46.8194	0.16	61.1296	0.16	60.5209
0.535	13.1852	0.527	13.2759	0.197	34.3408	0.197	33.5821	0.197	47.35	0.197	46.8179	0.161	61.1235	0.161	60.5168
0.534	13.1786	0.526	13.2709	0.198	34.3158	0.198	33.5842	0.198	47.3388	0.198	46.8133	0.162	61.1235	0.162	60.5194
0.533	13.1745	0.525	13.2692	0.199	34.2923	0.199	33.5725	0.199	47.3276	0.199	46.8071	0.163	61.123	0.163	60.5189
0.532	13.174	0.524	13.2658	0.2	34.2724	0.2	33.5602	0.2	47.3179	0.2	46.8056	0.164	61.1174	0.164	60.5158
0.531	13.1684	0.523	13.2608	0.201	34.252	0.201	33.551	0.201	47.3097	0.201	46.801	0.165	61.1163	0.165	60.5163
0.53	13.1674	0.522	13.2624	0.202	34.2316	0.202	33.5388	0.202	47.2995	0.202	46.7959	0.166	61.1133	0.166	60.5163
0.529	13.1643	0.521	13.2563	0.203	34.2112	0.203	33.5275	0.203	47.2908	0.203	46.7903	0.167	61.1087	0.167	60.5128
0.528	13.1607	0.52	13.2495	0.204	34.1903	0.204	33.5184	0.204	47.2801	0.204	46.7852	0.168	61.1082	0.168	60.5158
0.527	13.1587	0.519	13.2484	0.205	34.175	0.205	33.5087	0.205	47.2735	0.205	46.7832	0.169	61.1071	0.169	60.5128
0.526	13.1541	0.518	13.2445	0.206	34.1531	0.206	33.4985	0.206	47.2633	0.206	46.7786	0.17	61.1046	0.17	60.5122
0.525	13.1525	0.517	13.2394	0.207	34.1408	0.207	33.4939	0.207	47.2612	0.207	46.7796	0.171	61.1036	0.171	60.5122
0.524	13.149	0.516	13.2355	0.208	34.1286	0.208	33.4872	0.208	47.2541	0.208	46.7775	0.172	61.0985	0.172	60.5112
0.523	13.1434	0.515	13.2271	0.209	34.1046	0.209	33.4719	0.209	47.2413	0.209	46.7689	0.173	61.099	0.173	60.5099
0.522	13.1449	0.514	13.2086	0.21	34.0898	0.21	33.4648	0.21	47.2347	0.21	46.7668	0.174	61.0969	0.174	60.5107
0.521	13.1378	0.513	13.2108	0.211	34.075	0.211	33.4571	0.211	47.2281	0.211	46.7653	0.175	61.0959	0.175	60.5107
0.52	13.1321	0.512	13.2108	0.212	34.0551	0.212	33.4454	0.212	47.2174	0.212	46.7576	0.176	61.0954	0.176	60.5117
0.519	13.1347	0.511	13.2108	0.213	34.0454	0.213	33.4413	0.213	47.2133	0.213	46.7592	0.177	61.0903	0.177	60.5076
0.518	13.1296	0.51	13.2074	0.214	34.0316	0.214	33.4337	0.214	47.2077	0.214	46.7561	0.178	61.0888	0.178	60.5095
0.517	13.1265	0.509	13.2063	0.215	34.0153	0.215	33.4199	0.215	47.1985	0.215	46.751	0.179	61.0908	0.179	60.5089
0.516	13.126	0.508	13.1996	0.216	34.0036	0.216	33.4168	0.216	47.1939	0.216	46.7495	0.18	61.0857	0.18	60.5067
0.515	13.1168	0.507	13.1929	0.217	33.9883	0.217	33.4097	0.217	47.1878	0.217	46.7449	0.181	61.0867	0.181	60.5063
0.514	13.102	0.506	13.1929	0.218	33.9765	0.218	33.4036	0.218	47.1816	0.218	46.7434	0.182	61.0837	0.182	60.5074
0.513	13.1056	0.505	13.185	0.219	33.9658	0.219	33.398	0.219	47.1765	0.219	46.7408	0.183	61.0806	0.183	60.504
0.512	13.1056	0.504	13.1788	0.22	33.951	0.22	33.3893	0.22	47.1689	0.22	46.7383	0.184	61.0806	0.184	60.5059
0.511	13.1061	0.503	13.1794	0.221	33.9423	0.221	33.3862	0.221	47.1658	0.221	46.7388	0.185	61.0786	0.185	60.504
0.51	13.1026	0.502	13.1704	0.222	33.9275	0.222	33.375	0.222	47.1571	0.222	46.7332	0.186	61.0781	0.186	60.5052
0.509	13.102	0.501	13.1642	0.223	33.9173	0.223	33.3709	0.223	47.1531	0.223	46.7321	0.187	61.0781	0.187	60.5048
0.508	13.0985	0.5	13.1597	0.224	33.9092	0.224	33.3684	0.224	47.15	0.224	46.7321	0.188	61.0755	0.188	60.5052
0.507	13.0934	0.499	13.1519	0.225	33.8944	0.225	33.3561	0.225	47.1418	0.225	46.7265	0.189	61.074	0.189	60.5035
0.506	13.0959	0.498	13.1485	0.226	33.8872	0.226	33.3551	0.226	47.1418	0.226	46.727	0.19	61.0714	0.19	60.5027
0.505	13.0913	0.497	13.1429	0.227	33.8811	0.227	33.3546	0.227	47.1408	0.227	46.7281	0.191	61.0719	0.191	60.5016
0.504	13.0872	0.496	13.1367	0.228	33.8663	0.228	33.3444	0.228	47.1316	0.228	46.7219	0.192	61.073	0.192	60.5045
0.503	13.0913	0.495	13.13	0.229	33.8607	0.229	33.3388	0.229	47.1296	0.229	46.7225	0.193	61.0679	0.193	60.5004
0.502	13.0837	0.494	13.1233	0.23	33.851	0.23	33.3321	0.23	47.1255	0.23	46.7204	0.194	61.0684	0.194	60.5021
0.501	13.0801	0.493	13.1205	0.231	33.8418	0.231	33.3301	0.231	47.1214	0.231	46.7174	0.195	61.0684	0.195	60.5024
0.5	13.0801	0.492	13.1165	0.232	33.8352	0.232	33.3286	0.232	47.1189	0.232	46.7184	0.196	61.0653	0.196	60.4997
0.499	13.075	0.491	13.1092	0.233	33.827	0.233	33.3225	0.233	47.1148	0.233	46.7158	0.197	61.0679	0.197	60.5005
0.498	13.0735	0.49	13.1087	0.234	33.8204	0.234	33.3199	0.234	47.1107	0.234	46.7143	0.198	61.0679	0.198	60.5013
0.497	13.0679	0.489	13.1031	0.235	33.8133	0.235	33.3163	0.235	47.1076	0.235	46.7148	0.199	61.0653	0.199	60.498
0.496	13.0628	0.488	13.0952	0.236	33.8025	0.236	33.3092	0.236	47.1031	0.236	46.7107	0.2	61.0658	0.2	60.5018
0.495	13.0587	0.487	13.0958	0.237	33.7974	0.237	33.3092	0.237	47.102	0.237	46.7122	0.201	61.0673	0.201	60.5008
0.494	13.0546	0.486	13.0901	0.238	33.7888	0.238	33.3041	0.238	47.0975	0.238	46.7082	0.202	61.0679	0.202	60.5011
0.493	13.0541	0.485	13.0851	0.239	33.7847	0.239	33.3036	0.239	47.0969	0.239	46.7092	0.203	61.0689	0.203	60.5008
0.492	13.052	0.484	13.0857	0.24	33.7806	0.24	33.3031	0.24	47.0964	0.24	46.7107	0.204	61.0679	0.204	60.5009
0.491	13.0459	0.483	13.08	0.241	33.7704	0.241	33.2954	0.241	47.0898	0.241	46.7056	0.205	61.0689	0.205	60.5002
0.49	13.048	0.482	13.075	0.242	33.7653	0.242	33.2944	0.242	47.0878	0.242	46.7071	0.206	61.0679	0.206	60.501
0.489	13.0424	0.481	13.0739	0.243	33.7628	0.243	33.2934	0.243	47.0878	0.243	46.7066	0.207	61.0719	0.207	60.5024
0.488	13.0367	0.48	13.0716	0.244	33.752	0.244	33.2857	0.244	47.0801	0.244	46.7015	0.208	61.075	0.208	60.5031
0.487	13.0378	0.479	13.0694	0.245	33.748	0.245	33.2862	0.245	47.0796	0.245	46.7036	0.209	61.0709	0.209	60.4991
0.486	13.0316	0.478	13.066	0.246	33.7424	0.246	33.2837	0.246	47.0781	0.246	46.7026	0.21	61.0725	0.21	60.5013
0.485	13.0281	0.477	13.0649	0.247	33.7347	0.247	33.2781	0.247	47.0745	0.247	46.7005	0.211	61.076	0.211	60.5011
0.484	13.0286	0.476	13.0599	0.248	33.7301	0.248	33.2765	0.248	47.0725	0.248	46.701	0.212	61.074	0.212	60.4992
0.483	13.0219	0.475	13.0548	0.249	33.7235	0.249	33.273	0.249	47.0709	0.249	46.6995	0.213	61.0786	0.213	60.5009
0.482	13.0184	0.474	13.0548	0.25	33.7199	0.25	33.2684	0.25	47.0679	0.25	46.6985	0.214	61.0801	0.214	60.5015
0.481	13.0163	0.473	13.0497	0.251	33.7148	0.251	33.2714	0.251	47.0658	0.251	46.6995	0.215	61.0786	0.215	60.4985
0.48	13.0133	0.472	13.0436	0.252	33.7097	0.252	33.273	0.252	47.0658	0.252	46.6985	0.216	61.0811	0.216	60.5013
0.479	13.0122	0.471	13.0441	0.253	33.7082	0.253	33.2709	0.253	47.0653	0.253	46.701	0.217	61.0842	0.217	60.4988
0.478	13.0097	0.47	13.0368	0.254	33.701	0.254	33.2658	0.254	47.0597	0.254	46.6975	0.218	61.0857	0.218	60.4988
0.477	13.0087	0.469	13.0323	0.255	33.6995	0.255	33.2663	0.255	47.0587	0.255	46.6985	0.219	61.0903	0.219	60.4995
0.476	13.0071	0.468	13.0301	0.256	33.699	0.256	33.2633	0.256	47.0587	0.256	46.6995	0.22	61.0903	0.22	60.4997
0.475	13.001	0.467	13.0251	0.257	33.6913	0.257	33.2571	0.257	47.0525	0.257	46.6949	0.221	61.0929	0.221	60.4991
0.474	13.0031	0.466	13.0245	0.258	33.6903	0.258	33.2587	0.258	47.0541	0.258	46.6985	0.222	61.0944	0.222	60.4999
0.473	12.998	0.465	13.0206	0.259	33.6908	0.259	33.2597	0.259	47.0566	0.259	46.7	0.223	61.1	0.223	60.4991
0.472	12.9939	0.464	13.0155	0.26	33.6816	0.26	33.2536	0.26	47.051	0.26	46.6949	0.224	61.1056	0.224	60.5022
0.471	12.9964	0.463	13.0099	0.261	33.6801	0.261	33.2546	0.261	47.0505	0.261	46.6964	0.225	61.1046	0.225	60.4985
0.47	12.9908	0.462	13.006	0.262	33.677	0.262	33.2505	0.262	47.048	0.262	46.6954	0.226	61.1087	0.226	60.5018
0.469	12.9862	0.461	13.0043	0.263	33.6709	0.263	33.2495	0.263	47.0449	0.263	46.6939	0.227	61.1153	0.227	60.5023
0.468	12.9883	0.46	13.0004	0.264	33.6689	0.264	33.2485	0.264	47.0459	0.264	46.6959	0.228	61.1133	0.228	60.5003
0.467	12.9832	0.459	12.9936	0.265	33.6679	0.265	33.2485	0.265	47.0449	0.265	46.6969	0.229	61.1214	0.229	60.5008
0.466	12.9842	0.458	12.9959	0.266	33.6622	0.266	33.2495	0.266	47.0439	0.266	46.6954	0.23	61.124	0.23	60.5028
0.465	12.9821	0.457	12.988	0.267	33.6597	0.267	33.2469	0.267	47.0418	0.267	46.6949	0.231	61.1235	0.231	60.4993
0.464	12.9796	0.456	12.9835	0.268	33.6546	0.268	33.2454	0.268	47.0393	0.268	46.6929	0.232	61.1291	0.232	60.5033
0.463	12.976	0.455	12.9852	0.269	33.6541	0.269	33.2464	0.269	47.0398	0.269	46.6949	0.233	61.1342	0.233	60.5019
0.462	12.975	0.454	12.9802	0.27	33.6495	0.27	33.2434	0.27	47.0357	0.27	46.6929	0.234	61.1388	0.234	60.5023
0.461	12.9714	0.453	12.9762	0.271	33.6454	0.271	33.2449	0.271	47.0352	0.271	46.6934	0.235	61.1459	0.235	60.5025
0.46	12.9709	0.452	12.9773	0.272	33.6449	0.272	33.2454	0.272	47.0362	0.272	46.6944	0.236	61.1485	0.236	60.5031
0.459	12.9648	0.451	12.9706	0.273	33.6372	0.273	33.2393	0.273	47.0306	0.273	46.6913	0.237	61.1551	0.237	60.5026
0.458	12.9673	0.45	12.9689	0.274	33.6362	0.274	33.2403	0.274	47.0321	0.274	46.6913	0.238	61.1576	0.238	60.5042
0.457	12.9628	0.449	12.9667	0.275	33.6342	0.275	33.2403	0.275	47.0326	0.275	46.6944	0.239	61.1658	0.239	60.5044
0.456	12.9582	0.448	12.9628	0.276	33.6286	0.276	33.2357	0.276	47.027	0.276	46.6903	0.24	61.1735	0.24	60.5072
0.455	12.9607	0.447	12.9599	0.277	33.6301	0.277	33.2393	0.277	47.0301	0.277	46.6949	0.241	61.1765	0.241	60.5037
0.454	12.9576	0.446	12.9566	0.278	33.6291	0.278	33.2388	0.278	47.0301	0.278	46.6944	0.242	61.1852	0.242	60.5066
0.453	12.9541	0.445	12.9543	0.279	33.6235	0.279	33.2367	0.279	47.0265	0.279	46.6929	0.243	61.1934	0.243	60.5066
0.452	12.9561	0.444	12.9476	0.28	33.623	0.28	33.2296	0.28	47.027	0.28	46.6954	0.244	61.1985	0.244	60.506
0.451	12.951	0.443	12.9454	0.281	33.6184	0.281	33.2332	0.281	47.025	0.281	46.6929	0.245	61.2097	0.245	60.5074
0.45	12.951	0.442	12.9465	0.282	33.6138	0.282	33.2388	0.282	47.0245	0.282	46.6929	0.246	61.2168	0.246	60.509
0.449	12.9495	0.441	12.9397	0.283	33.6097	0.283	33.2393	0.283	47.025	0.283	46.6934	0.247	61.2245	0.247	60.5063
0.448	12.9459	0.44	12.9341	0.284	33.6056	0.284	33.2362	0.284	47.0235	0.284	46.6939	0.248	61.2347	0.248	60.5117
0.447	12.9454	0.439	12.9341	0.285	33.6036	0.285	33.2372	0.285	47.023	0.285	46.6949	0.249	61.2454	0.249	60.5094
0.446	12.9423	0.438	12.9285	0.286	33.598	0.286	33.2332	0.286	47.0194	0.286	46.6918	0.25	61.2556	0.25	60.5117
0.445	12.9429	0.437	12.924	0.287	33.5944	0.287	33.2337	0.287	47.0194	0.287	46.6923	0.251	61.2704	0.251	60.5122
0.444	12.9393	0.436	12.9229	0.288	33.5924	0.288	33.2357	0.288	47.0204	0.288	46.6944	0.252	61.2821	0.252	60.5148
0.443	12.9357	0.435	12.9151	0.289	33.5862	0.289	33.2306	0.289	47.0163	0.289	46.6903	0.253	61.2944	0.253	60.5143
0.442	12.9383	0.434	12.9128	0.29	33.5852	0.29	33.2337	0.29	47.0189	0.29	46.6939	0.254	61.3046	0.254	60.5158
0.441	12.9347	0.433	12.9083	0.291	33.5852	0.291	33.2388	0.291	47.0194	0.291	46.6975	0.255	61.3194	0.255	60.5153
0.44	12.9321	0.432	12.9038	0.292	33.5776	0.292	33.2326	0.292	47.0143	0.292	46.6929	0.256	61.3362	0.256	60.5199
0.439	12.9342	0.431	12.8982	0.293	33.576	0.293	33.2362	0.293	47.0153	0.293	46.6969	0.257	61.35	0.257	60.5158
0.438	12.9306	0.43	12.892	0.294	33.5735	0.294	33.2347	0.294	47.0148	0.294	46.6964	0.258	61.3658	0.258	60.5209
0.437	12.9265	0.429	12.8904	0.295	33.5689	0.295	33.2332	0.295	47.0133	0.295	46.6964	0.259	61.3832	0.259	60.5224
0.436	12.9296	0.428	12.8875	0.296	33.5684	0.296	33.2362	0.296	47.0133	0.296	46.6969	0.26	61.3964	0.26	60.5219
0.435	12.924	0.427	12.8797	0.297	33.5658	0.297	33.2347	0.297	47.0117	0.297	46.6964	0.261	61.4199	0.261	60.525
0.434	12.9224	0.426	12.8797	0.298	33.5628	0.298	33.2337	0.298	47.0112	0.298	46.6975	0.262	61.4388	0.262	60.5275
0.433	12.9214	0.425	12.8713	0.299	33.5602	0.299	33.2357	0.299	47.0117	0.299	46.7	0.263	61.4566	0.263	60.526
0.432	12.9184	0.424	12.864	0.3	33.5577	0.3	33.2337	0.3	47.0092	0.3	46.699	0.264	61.4791	0.264	60.5306
0.431	12.9128	0.423	12.8657	0.301	33.5551	0.301	33.2383	0.301	47.0102	0.301	46.7036	0.265	61.5015	0.265	60.5301
0.43	12.9122	0.422	12.8584	0.302	33.551	0.302	33.2352	0.302	47.0071	0.302	46.702	0.266	61.5224	0.266	60.5316
0.429	12.9107	0.421	12.8533	0.303	33.5515	0.303	33.2372	0.303	47.0082	0.303	46.7061	0.267	61.5469	0.267	60.5332
0.428	12.9082	0.42	12.8516	0.304	33.5531	0.304	33.2418	0.304	47.0102	0.304	46.7066	0.268	61.5699	0.268	60.5347
0.427	12.9041	0.419	12.8432	0.305	33.5459	0.305	33.2378	0.305	47.0041	0.305	46.7036	0.269	61.5969	0.269	60.5352
0.426	12.9056	0.418	12.8365	0.306	33.5444	0.306	33.2388	0.306	47.0066	0.306	46.7056	0.27	61.6204	0.27	60.5383
0.425	12.9015	0.417	12.8348	0.307	33.5434	0.307	33.2418	0.307	47.0082	0.307	46.7087	0.271	61.6469	0.271	60.5383
0.424	12.8974	0.416	12.8281	0.308	33.5408	0.308	33.2378	0.308	47.0031	0.308	46.7066	0.272	61.6765	0.272	60.5434
0.423	12.898	0.415	12.8264	0.309	33.5398	0.309	33.2424	0.309	47.0071	0.309	46.7122	0.273	61.6995	0.273	60.5403
0.422	12.8944	0.414	12.8219	0.31	33.5413	0.31	33.2464	0.31	47.0087	0.31	46.7143	0.274	61.7301	0.274	60.5449
0.421	12.8908	0.413	12.8196	0.311	33.5362	0.311	33.2434	0.311	47.0031	0.311	46.7133	0.275	61.7602	0.275	60.5469
0.42	12.8918	0.412	12.8101	0.312	33.5357	0.312	33.2403	0.312	47.0031	0.312	46.7143	0.276	61.7852	0.276	60.548
0.419	12.8867	0.411	12.8039	0.313	33.5342	0.313	33.248	0.313	47.001	0.313	46.7128	0.277	61.8194	0.277	60.55
0.418	12.8832	0.41	12.805	0.314	33.5311	0.314	33.2459	0.314	47	0.314	46.7148	0.278	61.8515	0.278	60.5536
0.417	12.8821	0.409	12.8	0.315	33.5296	0.315	33.248	0.315	47	0.315	46.7153	0.279	61.8791	0.279	60.5505
0.416	12.8796	0.408	12.7933	0.316	33.5306	0.316	33.2469	0.316	47.0015	0.316	46.7168	0.28	61.9122	0.28	60.5556
0.415	12.8801	0.407	12.7921	0.317	33.5296	0.317	33.2505	0.317	47.002	0.317	46.7184	0.281	61.9429	0.281	60.5551
0.414	12.8781	0.406	12.7826	0.318	33.526	0.318	33.2515	0.318	46.998	0.318	46.7179	0.282	61.976	0.282	60.5577
0.413	12.877	0.405	12.7759	0.319	33.5235	0.319	33.2525	0.319	46.998	0.319	46.7194	0.283	62.0097	0.283	60.5587
0.412	12.8699	0.404	12.7736	0.32	33.5235	0.32	33.2536	0.32	46.9995	0.32	46.7219	0.284	62.0429	0.284	60.5607
0.411	12.8668	0.403	12.7675	0.321	33.5199	0.321	33.251	0.321	46.9944	0.321	46.7194	0.285	62.077	0.285	60.5612
0.41	12.8689	0.402	12.7652	0.322	33.5224	0.322	33.2541	0.322	46.9954	0.322	46.7214	0.286	62.1087	0.286	60.5617
0.409	12.8663	0.401	12.7624	0.323	33.5209	0.323	33.2556	0.323	46.9969	0.323	46.7255	0.287	62.1439	0.287	60.5612
0.408	12.8643	0.4	12.759	0.324	33.5174	0.324	33.2505	0.324	46.9924	0.324	46.7214	0.288	62.1796	0.288	60.5643
0.407	12.8658	0.399	12.7568	0.325	33.5174	0.325	33.2546	0.325	46.9939	0.325	46.726	0.289	62.2112	0.289	60.5617
0.406	12.8607	0.398	12.7512	0.326	33.5153	0.326	33.2566	0.326	46.9939	0.326	46.726	0.29	62.248	0.29	60.5663
0.405	12.8566	0.397	12.7495	0.327	33.5143	0.327	33.2582	0.327	46.9918	0.327	46.7265	0.291	62.2826	0.291	60.5663
0.404	12.8587	0.396	12.7456	0.328	33.5138	0.328	33.2592	0.328	46.9929	0.328	46.7291	0.292	62.3112	0.292	60.5643
0.403	12.8556	0.395	12.7388	0.329	33.5143	0.329	33.2628	0.329	46.9939	0.329	46.7321	0.293	62.349	0.293	60.5648
0.402	12.8531	0.394	12.7411	0.33	33.5138	0.33	33.2633	0.33	46.9929	0.33	46.7332	0.294	62.3806	0.294	60.5668
0.401	12.8531	0.393	12.7338	0.331	33.5107	0.331	33.2628	0.331	46.9918	0.331	46.7347	0.295	62.4102	0.295	60.5638
0.4	12.851	0.392	12.7276	0.332	33.5107	0.332	33.2638	0.332	46.9913	0.332	46.7357	0.296	62.4423	0.296	60.5668
0.399	12.8485	0.391	12.7287	0.333	33.5107	0.333	33.2668	0.333	46.9929	0.333	46.7393	0.297	62.4725	0.297	60.5648
0.398	12.8469	0.39	12.7214	0.334	33.5076	0.334	33.2643	0.334	46.9898	0.334	46.7367	0.298	62.5036	0.298	60.5648
0.397	12.8454	0.389	12.7175	0.335	33.5076	0.335	33.2694	0.335	46.9903	0.335	46.7398	0.299	62.5342	0.299	60.5648
0.396	12.8434	0.388	12.7175	0.336	33.5076	0.336	33.2719	0.336	46.9913	0.336	46.7429	0.3	62.5628	0.3	60.5643
0.395	12.8408	0.387	12.7091	0.337	33.5	0.337	33.2684	0.337	46.9857	0.337	46.7403	0.301	62.5898	0.301	60.5628
0.394	12.8423	0.386	12.7046	0.338	33.5025	0.338	33.2668	0.338	46.9872	0.338	46.7434	0.302	62.6122	0.302	60.5617
0.393	12.8362	0.385	12.7001	0.339	33.502	0.339	33.273	0.339	46.9893	0.339	46.7464	0.303	62.6372	0.303	60.5602
0.392	12.8321	0.384	12.6939	0.34	33.4969	0.34	33.2699	0.34	46.9852	0.34	46.7434	0.304	62.6643	0.304	60.5607
0.391	12.8342	0.383	12.6906	0.341	33.498	0.341	33.2724	0.341	46.9878	0.341	46.7485	0.305	62.6821	0.305	60.5551
0.39	12.8306	0.382	12.6855	0.342	33.4995	0.342	33.2832	0.342	46.9878	0.342	46.7505	0.306	62.701	0.306	60.5556
0.389	12.827	0.381	12.6821	0.343	33.4975	0.343	33.2842	0.343	46.9852	0.343	46.75	0.307	62.7168	0.307	60.5541
0.388	12.8286	0.38	12.6748	0.344	33.4964	0.344	33.2872	0.344	46.9867	0.344	46.7531	0.308	62.726	0.308	60.551
0.387	12.824	0.379	12.6687	0.345	33.4939	0.345	33.2878	0.345	46.9842	0.345	46.7536	0.309	62.7408	0.309	60.5495
0.386	12.823	0.378	12.6681	0.346	33.4944	0.346	33.2893	0.346	46.9842	0.346	46.7546	0.31	62.7515	0.31	60.5505
0.385	12.8214	0.377	12.6614	0.347	33.4934	0.347	33.2923	0.347	46.9847	0.347	46.7576	0.311	62.752	0.311	60.5429
0.384	12.8189	0.376	12.6558	0.348	33.4929	0.348	33.2939	0.348	46.9821	0.348	46.7587	0.312	62.7546	0.312	60.5434
0.383	12.8179	0.375	12.6552	0.349	33.4939	0.349	33.2974	0.349	46.9832	0.349	46.7622	0.313	62.7495	0.313	60.5378
0.382	12.8153	0.374	12.6479	0.35	33.4908	0.35	33.2939	0.35	46.9811	0.35	46.7612	0.314	62.7413	0.314	60.5367
0.381	12.8143	0.373	12.6417	0.351	33.4924	0.351	33.2985	0.351	46.9821	0.351	46.7643	0.315	62.7332	0.315	60.5347
0.38	12.8092	0.372	12.6384	0.352	33.4924	0.352	33.301	0.352	46.9847	0.352	46.7668	0.316	62.7204	0.316	60.5332
0.379	12.8051	0.371	12.6328	0.353	33.4862	0.353	33.2985	0.353	46.9796	0.353	46.7663	0.317	62.7036	0.317	60.5291
0.378	12.8077	0.37	12.6283	0.354	33.4903	0.354	33.3046	0.354	46.9811	0.354	46.7714	0.318	62.6791	0.318	60.527
0.377	12.8041	0.369	12.6232	0.355	33.4924	0.355	33.3102	0.355	46.9826	0.355	46.775	0.319	62.6536	0.319	60.5235
0.376	12.8005	0.368	12.6187	0.356	33.4862	0.356	33.3051	0.356	46.9786	0.356	46.7719	0.32	62.627	0.32	60.524
0.375	12.801	0.367	12.6114	0.357	33.4893	0.357	33.3112	0.357	46.9816	0.357	46.776	0.321	62.5944	0.321	60.5184
0.374	12.7974	0.366	12.6058	0.358	33.4872	0.358	33.3122	0.358	46.9806	0.358	46.7775	0.322	62.5622	0.322	60.5189
0.373	12.7949	0.365	12.603	0.359	33.4852	0.359	33.3128	0.359	46.9781	0.359	46.7796	0.323	62.5235	0.323	60.5174
0.372	12.7954	0.364	12.5968	0.36	33.4872	0.36	33.3189	0.36	46.9811	0.36	46.7842	0.324	62.4801	0.324	60.5138
0.371	12.7913	0.363	12.5901	0.361	33.4893	0.361	33.3235	0.361	46.9821	0.361	46.7883	0.325	62.4413	0.325	60.5122
0.37	12.7903	0.362	12.5895	0.362	33.4908	0.362	33.324	0.362	46.9801	0.362	46.7878	0.326	62.3959	0.326	60.5122
0.369	12.7872	0.361	12.5806	0.363	33.4898	0.363	33.327	0.363	46.9811	0.363	46.7903	0.327	62.3485	0.327	60.5075
0.368	12.7852	0.36	12.5744	0.364	33.4888	0.364	33.3276	0.364	46.9786	0.364	46.7893	0.328	62.301	0.328	60.5099
0.367	12.7816	0.359	12.5744	0.365	33.4903	0.365	33.3311	0.365	46.9791	0.365	46.7944	0.329	62.2515	0.329	60.5068
0.366	12.7791	0.358	12.5665	0.366	33.4872	0.366	33.3311	0.366	46.976	0.366	46.7929	0.33	62.2005	0.33	60.5052
0.365	12.7781	0.357	12.5626	0.367	33.4893	0.367	33.3367	0.367	46.9801	0.367	46.7974	0.331	62.1515	0.331	60.5041
0.364	12.775	0.356	12.5615	0.368	33.4924	0.368	33.3418	0.368	46.9821	0.368	46.802	0.332	62.101	0.332	60.503
0.363	12.7714	0.355	12.5542	0.369	33.4867	0.369	33.3403	0.369	46.9765	0.369	46.8005	0.333	62.0536	0.333	60.5012
0.362	12.7724	0.354	12.5491	0.37	33.4893	0.37	33.3429	0.37	46.9781	0.37	46.8031	0.334	62.002	0.334	60.501
0.361	12.7658	0.353	12.5463	0.371	33.4888	0.371	33.3485	0.371	46.9791	0.371	46.8061	0.335	61.9536	0.335	60.4992
0.36	12.7622	0.352	12.5407	0.372	33.4867	0.372	33.3459	0.372	46.976	0.372	46.8046	0.336	61.9076	0.336	60.5008
0.359	12.7643	0.351	12.5396	0.373	33.4883	0.373	33.3531	0.373	46.9786	0.373	46.8097	0.337	61.8592	0.337	60.4968
0.358	12.7597	0.35	12.5334	0.374	33.4867	0.374	33.3566	0.374	46.9786	0.374	46.8112	0.338	61.8189	0.338	60.4977
0.357	12.7551	0.349	12.5295	0.375	33.4837	0.375	33.3571	0.375	46.975	0.375	46.8117	0.339	61.777	0.339	60.4975
0.356	12.7551	0.348	12.5244	0.376	33.4862	0.376	33.3617	0.376	46.977	0.376	46.8158	0.34	61.7316	0.34	60.4952
0.355	12.751	0.347	12.5171	0.377	33.4837	0.377	33.3622	0.377	46.976	0.377	46.8173	0.341	61.6969	0.341	60.4963
0.354	12.7485	0.346	12.516	0.378	33.4842	0.378	33.3653	0.378	46.976	0.378	46.8194	0.342	61.6628	0.342	60.4976
0.353	12.7459	0.345	12.5104	0.379	33.4832	0.379	33.3694	0.379	46.977	0.379	46.8225	0.343	61.6265	0.343	60.4949
0.352	12.7444	0.344	12.5031	0.38	33.4857	0.38	33.3755	0.38	46.9786	0.38	46.826	0.344	61.5985	0.344	60.497
0.351	12.7424	0.343	12.5037	0.381	33.4862	0.381	33.3796	0.381	46.9796	0.381	46.8296	0.345	61.5673	0.345	60.4953
0.35	12.7388	0.342	12.4947	0.382	33.4826	0.382	33.3781	0.382	46.976	0.382	46.8286	0.346	61.5393	0.346	60.496
0.349	12.7383	0.341	12.4874	0.383	33.4821	0.383	33.3832	0.383	46.9781	0.383	46.8316	0.347	61.5174	0.347	60.4955
0.348	12.7347	0.34	12.4852	0.384	33.4847	0.384	33.3867	0.384	46.9796	0.384	46.8357	0.348	61.4949	0.348	60.4953
0.347	12.7306	0.339	12.4767	0.385	33.4791	0.385	33.3862	0.385	46.975	0.385	46.8337	0.349	61.4735	0.349	60.4953
0.346	12.7311	0.338	12.4717	0.386	33.4826	0.386	33.3898	0.386	46.9776	0.386	46.8398	0.35	61.4526	0.35	60.4958
0.345	12.7265	0.337	12.4683	0.387	33.4832	0.387	33.3949	0.387	46.9801	0.387	46.8444	0.351	61.4367	0.351	60.4946
0.344	12.724	0.336	12.4627	0.388	33.4786	0.388	33.3934	0.388	46.9755	0.388	46.8418	0.352	61.424	0.352	60.4972
0.343	12.7245	0.335	12.4565	0.389	33.4826	0.389	33.3985	0.389	46.9776	0.389	46.8469	0.353	61.4082	0.353	60.4938
0.342	12.7184	0.334	12.4515	0.39	33.4811	0.39	33.4005	0.39	46.9786	0.39	46.8485	0.354	61.4	0.354	60.4972
0.341	12.7138	0.333	12.4481	0.391	33.4791	0.391	33.4025	0.391	46.9765	0.391	46.8505	0.355	61.3893	0.355	60.4972
0.34	12.7148	0.332	12.4425	0.392	33.4826	0.392	33.4061	0.392	46.9776	0.392	46.8546	0.356	61.3765	0.356	60.4952
0.339	12.7107	0.331	12.4358	0.393	33.4826	0.393	33.4107	0.393	46.9796	0.393	46.8582	0.357	61.3694	0.357	60.4964
0.338	12.7102	0.33	12.4335	0.394	33.4842	0.394	33.4133	0.394	46.9791	0.394	46.8592	0.358	61.3643	0.358	60.4983
0.337	12.7061	0.329	12.4234	0.395	33.4842	0.395	33.4163	0.395	46.9796	0.395	46.8638	0.359	61.3566	0.359	60.4962
0.336	12.7036	0.328	12.4172	0.396	33.4826	0.396	33.4168	0.396	46.9781	0.396	46.8638	0.36	61.3536	0.36	60.5
0.335	12.7005	0.327	12.4245	0.397	33.4837	0.397	33.4224	0.397	46.9806	0.397	46.8684	0.361	61.3485	0.361	60.4999
0.334	12.6969	0.326	12.4083	0.398	33.4816	0.398	33.423	0.398	46.9786	0.398	46.8689	0.362	61.3449	0.362	60.4997
0.333	12.6949	0.325	12.4038	0.399	33.4816	0.399	33.4281	0.399	46.9791	0.399	46.873	0.363	61.3449	0.363	60.5004
0.332	12.6923	0.324	12.4004	0.4	33.4852	0.4	33.4332	0.4	46.9811	0.4	46.8781	0.364	61.3429	0.364	60.5004
0.331	12.6878	0.323	12.3937	0.401	33.4791	0.401	33.4327	0.401	46.977	0.401	46.8755	0.365	61.3434	0.365	60.5008
0.33	12.6888	0.322	12.3897	0.402	33.4816	0.402	33.4388	0.402	46.9791	0.402	46.8796	0.366	61.3403	0.366	60.5022
0.329	12.6811	0.321	12.383	0.403	33.4837	0.403	33.4439	0.403	46.9811	0.403	46.8842	0.367	61.3398	0.367	60.5035
0.328	12.677	0.32	12.3763	0.404	33.4801	0.404	33.4439	0.404	46.9781	0.404	46.8837	0.368	61.3444	0.368	60.5055
0.327	12.6781	0.319	12.374	0.405	33.4837	0.405	33.452	0.405	46.9816	0.405	46.8898	0.369	61.3439	0.369	60.5025
0.326	12.6724	0.318	12.3667	0.406	33.4857	0.406	33.4536	0.406	46.9837	0.406	46.8934	0.37	61.3485	0.37	60.5059
0.325	12.6699	0.317	12.3634	0.407	33.4842	0.407	33.4531	0.407	46.9811	0.407	46.8939	0.371	61.3536	0.371	60.5069
0.324	12.6704	0.316	12.3566	0.408	33.4867	0.408	33.4653	0.408	46.9821	0.408	46.8969	0.372	61.351	0.372	60.5058
0.323	12.6658	0.315	12.3471	0.409	33.4832	0.409	33.4674	0.409	46.9826	0.409	46.8995	0.373	61.3566	0.373	60.5078
0.322	12.6638	0.314	12.3454	0.41	33.4847	0.41	33.4714	0.41	46.9832	0.41	46.901	0.374	61.3633	0.374	60.5094
0.321	12.6592	0.313	12.3381	0.411	33.4857	0.411	33.4745	0.411	46.9832	0.411	46.9061	0.375	61.3674	0.375	60.5077
0.32	12.6556	0.312	12.3297	0.412	33.4903	0.412	33.4821	0.412	46.9878	0.412	46.9117	0.376	61.3745	0.376	60.5117
0.319	12.6536	0.311	12.3308	0.413	33.4924	0.413	33.4883	0.413	46.9878	0.413	46.9153	0.377	61.3755	0.377	60.5102
0.318	12.649	0.31	12.3196	0.414	33.4888	0.414	33.4852	0.414	46.9842	0.414	46.9128	0.378	61.3806	0.378	60.5122
0.317	12.6485	0.309	12.3095	0.415	33.4867	0.415	33.4893	0.415	46.9852	0.415	46.9158	0.379	61.3883	0.379	60.5133
0.316	12.6429	0.308	12.3089	0.416	33.4903	0.416	33.4954	0.416	46.9872	0.416	46.9199	0.38	61.3964	0.38	60.5153
0.315	12.6388	0.307	12.3016	0.417	33.4847	0.417	33.4934	0.417	46.9821	0.417	46.9184	0.381	61.4046	0.381	60.5148
0.314	12.6398	0.306	12.2955	0.418	33.4888	0.418	33.499	0.418	46.9857	0.418	46.924	0.382	61.4092	0.382	60.5153
0.313	12.6337	0.305	12.2921	0.419	33.4908	0.419	33.5061	0.419	46.9878	0.419	46.9296	0.383	61.4163	0.383	60.5153
0.312	12.6301	0.304	12.2842	0.42	33.4852	0.42	33.5041	0.42	46.9832	0.42	46.927	0.384	61.4275	0.384	60.5199
0.311	12.6311	0.303	12.2764	0.421	33.4878	0.421	33.5082	0.421	46.9862	0.421	46.9321	0.385	61.4342	0.385	60.5174
0.31	12.623	0.302	12.2696	0.422	33.4893	0.422	33.5122	0.422	46.9857	0.422	46.9347	0.386	61.4449	0.386	60.5209
0.309	12.6179	0.301	12.264	0.423	33.4862	0.423	33.5163	0.423	46.9852	0.423	46.9357	0.387	61.452	0.387	60.5219
0.308	12.6174	0.3	12.2567	0.424	33.4893	0.424	33.5219	0.424	46.9878	0.424	46.9388	0.388	61.4571	0.388	60.5214
0.307	12.6117	0.299	12.2489	0.425	33.4872	0.425	33.5255	0.425	46.9852	0.425	46.9413	0.389	61.4679	0.389	60.524
0.306	12.6107	0.298	12.2444	0.426	33.4867	0.426	33.5296	0.426	46.9867	0.426	46.9434	0.39	61.4776	0.39	60.5255
0.305	12.6071	0.297	12.2337	0.427	33.4862	0.427	33.5337	0.427	46.9872	0.427	46.9459	0.391	61.4867	0.391	60.5245
0.304	12.6056	0.296	12.2247	0.428	33.4852	0.428	33.5357	0.428	46.9862	0.428	46.948	0.392	61.4985	0.392	60.5291
0.303	12.6	0.295	12.2208	0.429	33.4862	0.429	33.5418	0.429	46.9883	0.429	46.9536	0.393	61.5076	0.393	60.5291
0.302	12.5954	0.294	12.2085	0.43	33.4847	0.43	33.5429	0.43	46.9867	0.43	46.9526	0.394	61.5163	0.394	60.5301
0.301	12.5949	0.293	12.2023	0.431	33.4867	0.431	33.5495	0.431	46.9883	0.431	46.9571	0.395	61.527	0.395	60.5311
0.3	12.5908	0.292	12.1956	0.432	33.4908	0.432	33.5566	0.432	46.9913	0.432	46.9622	0.396	61.5383	0.396	60.5316
0.299	12.5862	0.291	12.186	0.433	33.4852	0.433	33.5556	0.433	46.9878	0.433	46.9607	0.397	61.5485	0.397	60.5326
0.298	12.5888	0.29	12.1787	0.434	33.4872	0.434	33.5607	0.434	46.9898	0.434	46.9648	0.398	61.5561	0.398	60.5337
0.297	12.5811	0.289	12.1731	0.435	33.4893	0.435	33.5668	0.435	46.9908	0.435	46.9689	0.399	61.5653	0.399	60.5337
0.296	12.577	0.288	12.1658	0.436	33.4857	0.436	33.5648	0.436	46.9872	0.436	46.9684	0.4	61.576	0.4	60.5357
0.295	12.577	0.287	12.1602	0.437	33.4883	0.437	33.5689	0.437	46.9893	0.437	46.9745	0.401	61.5837	0.401	60.5347
0.294	12.5719	0.286	12.1501	0.438	33.4888	0.438	33.575	0.438	46.9898	0.438	46.9765	0.402	61.5954	0.402	60.5383
0.293	12.5684	0.285	12.1467	0.439	33.4852	0.439	33.5811	0.439	46.9878	0.439	46.9786	0.403	61.6046	0.403	60.5398
0.292	12.5679	0.284	12.1389	0.44	33.4888	0.44	33.5867	0.44	46.9908	0.44	46.9826	0.404	61.6082	0.404	60.5383
0.291	12.5612	0.283	12.1293	0.441	33.4872	0.441	33.5888	0.441	46.9898	0.441	46.9852	0.405	61.6158	0.405	60.5413
0.29	12.5577	0.282	12.1276	0.442	33.4883	0.442	33.5924	0.442	46.9903	0.442	46.9867	0.406	61.6275	0.406	60.5439
0.289	12.5546	0.281	12.1181	0.443	33.4898	0.443	33.598	0.443	46.9908	0.443	46.9903	0.407	61.6321	0.407	60.5408
0.288	12.5515	0.28	12.108	0.444	33.4929	0.444	33.6036	0.444	46.9918	0.444	46.9939	0.408	61.6398	0.408	60.5439
0.287	12.549	0.279	12.1069	0.445	33.4934	0.445	33.6071	0.445	46.9934	0.445	46.9985	0.409	61.6429	0.409	60.5429
0.286	12.5444	0.278	12.0957	0.446	33.4924	0.446	33.6087	0.446	46.9913	0.446	46.9985	0.41	61.6434	0.41	60.5434
0.285	12.5429	0.277	12.0878	0.447	33.4913	0.447	33.6148	0.447	46.9924	0.447	47.0025	0.411	61.6464	0.411	60.5444
0.284	12.5388	0.276	12.0856	0.448	33.4954	0.448	33.6204	0.448	46.9939	0.448	47.0061	0.412	61.6541	0.412	60.5474
0.283	12.5332	0.275	12.0777	0.449	33.4918	0.449	33.6204	0.449	46.9898	0.449	47.0056	0.413	61.6541	0.413	60.5459
0.282	12.5337	0.274	12.0721	0.45	33.4949	0.45	33.626	0.45	46.9924	0.45	47.0102	0.414	61.6525	0.414	60.5454
0.281	12.5275	0.273	12.0693	0.451	33.4969	0.451	33.6306	0.451	46.9934	0.451	47.0148	0.415	61.6505	0.415	60.5454
0.28	12.5224	0.272	12.0597	0.452	33.4934	0.452	33.6321	0.452	46.9918	0.452	47.0117	0.416	61.6474	0.416	60.548
0.279	12.5245	0.271	12.0547	0.453	33.4949	0.453	33.6378	0.453	46.9959	0.453	47.0199	0.417	61.6388	0.417	60.5459
0.278	12.5168	0.27	12.0491	0.454	33.4959	0.454	33.6408	0.454	46.9949	0.454	47.0219	0.418	61.6383	0.418	60.5485
0.277	12.5128	0.269	12.0429	0.455	33.4934	0.455	33.6439	0.455	46.9929	0.455	47.0245	0.419	61.6321	0.419	60.5495
0.276	12.5122	0.268	12.0379	0.456	33.4964	0.456	33.649	0.456	46.9949	0.456	47.0281	0.42	61.6189	0.42	60.5469
0.275	12.5061	0.267	12.03	0.457	33.498	0.457	33.6551	0.457	46.9964	0.457	47.0332	0.421	61.6082	0.421	60.5495
0.274	12.5056	0.266	12.0283	0.458	33.4975	0.458	33.6592	0.458	46.9959	0.458	47.0337	0.422	61.5975	0.422	60.55
0.273	12.5025	0.265	12.0193	0.459	33.4964	0.459	33.6612	0.459	46.9949	0.459	47.0372	0.423	61.5842	0.423	60.5485
0.272	12.4985	0.264	12.0132	0.46	33.4969	0.46	33.6648	0.46	46.9954	0.46	47.0393	0.424	61.573	0.424	60.551
0.271	12.4964	0.263	12.0132	0.461	33.4985	0.461	33.6704	0.461	46.9975	0.461	47.0439	0.425	61.5551	0.425	60.5515
0.27	12.4918	0.262	12.0064	0.462	33.498	0.462	33.673	0.462	46.9954	0.462	47.0449	0.426	61.5378	0.426	60.5515
0.269	12.4903	0.261	12.0008	0.463	33.499	0.463	33.6806	0.463	46.998	0.463	47.051	0.427	61.5184	0.427	60.5531
0.268	12.4872	0.26	11.9963	0.464	33.5005	0.464	33.6862	0.464	46.9995	0.464	47.0556	0.428	61.4995	0.428	60.5536
0.267	12.4811	0.259	11.989	0.465	33.4959	0.465	33.6852	0.465	46.9949	0.465	47.0551	0.429	61.4816	0.429	60.5551
0.266	12.4832	0.258	11.9823	0.466	33.4985	0.466	33.6908	0.466	46.9969	0.466	47.0577	0.43	61.4587	0.43	60.5556
0.265	12.4755	0.257	11.9772	0.467	33.4985	0.467	33.6944	0.467	46.9969	0.467	47.0638	0.431	61.4367	0.431	60.5577
0.264	12.4704	0.256	11.9728	0.468	33.4964	0.468	33.6939	0.468	46.9944	0.468	47.0628	0.432	61.4163	0.432	60.5602
0.263	12.4719	0.255	11.9683	0.469	33.4985	0.469	33.701	0.469	46.9975	0.469	47.0689	0.433	61.3908	0.433	60.5577
0.262	12.4668	0.254	11.9615	0.47	33.5015	0.47	33.7041	0.47	46.9985	0.47	47.073	0.434	61.3725	0.434	60.5602
0.261	12.4643	0.253	11.9598	0.471	33.4985	0.471	33.7061	0.471	46.9959	0.471	47.0755	0.435	61.3485	0.435	60.5622
0.26	12.4638	0.252	11.952	0.472	33.501	0.472	33.7112	0.472	46.9975	0.472	47.0791	0.436	61.3219	0.436	60.5607
0.259	12.4566	0.251	11.9458	0.473	33.4995	0.473	33.7128	0.473	46.9959	0.473	47.0796	0.437	61.2995	0.437	60.5643
0.258	12.452	0.25	11.9481	0.474	33.4995	0.474	33.7163	0.474	46.9969	0.474	47.0821	0.438	61.276	0.438	60.5658
0.257	12.45	0.249	11.9419	0.475	33.4995	0.475	33.7204	0.475	46.9959	0.475	47.0852	0.439	61.2495	0.439	60.5658
0.256	12.4464	0.248	11.9368	0.476	33.5005	0.476	33.7225	0.476	46.9964	0.476	47.0867	0.44	61.227	0.44	60.5689
0.255	12.4444	0.247	11.9396	0.477	33.5015	0.477	33.7281	0.477	46.9985	0.477	47.0934	0.441	61.2005	0.441	60.5684
0.254	12.4408	0.246	11.9323	0.478	33.5	0.478	33.7265	0.478	46.9959	0.478	47.0924	0.442	61.177	0.442	60.5704
0.253	12.4398	0.245	11.9295	0.479	33.5005	0.479	33.7316	0.479	46.9954	0.479	47.0964	0.443	61.1546	0.443	60.573
0.252	12.4342	0.244	11.9295	0.48	33.5015	0.48	33.7388	0.48	46.9975	0.48	47.1015	0.444	61.1347	0.444	60.575
0.251	12.427	0.243	11.9251	0.481	33.4964	0.481	33.7367	0.481	46.9949	0.481	47.101	0.445	61.1138	0.445	60.576
0.25	12.4286	0.242	11.9239	0.482	33.501	0.482	33.7454	0.482	46.9975	0.482	47.1066	0.446	61.0903	0.446	60.5781
0.249	12.4224	0.241	11.9222	0.483	33.5046	0.483	33.7515	0.483	46.9995	0.483	47.1128	0.447	61.0679	0.447	60.5796
0.248	12.4168	0.24	11.9183	0.484	33.5	0.484	33.7495	0.484	46.9939	0.484	47.1102	0.448	61.048	0.448	60.5827
0.247	12.4174	0.239	11.9138	0.485	33.5015	0.485	33.7561	0.485	46.9944	0.485	47.1168	0.449	61.025	0.449	60.5821
0.246	12.4097	0.238	11.911	0.486	33.5015	0.486	33.7602	0.486	46.9969	0.486	47.1194	0.45	61.0087	0.45	60.5857
0.245	12.4066	0.237	11.9082	0.487	33.4995	0.487	33.7612	0.487	46.9944	0.487	47.1214	0.451	60.9908	0.451	60.5888
0.244	12.4056	0.236	11.9054	0.488	33.501	0.488	33.7668	0.488	46.9959	0.488	47.1255	0.452	60.9684	0.452	60.5888
0.243	12.399	0.235	11.9009	0.489	33.5	0.489	33.7689	0.489	46.9949	0.489	47.1291	0.453	60.9515	0.453	60.5929
0.242	12.398	0.234	11.8998	0.49	33.5	0.49	33.7735	0.49	46.9949	0.49	47.1321	0.454	60.9367	0.454	60.5949
0.241	12.3949	0.233	11.8953	0.491	33.4975	0.491	33.777	0.491	46.9939	0.491	47.1357	0.455	60.9199	0.455	60.5959
0.24	12.3903	0.232	11.8886	0.492	33.4969	0.492	33.777	0.492	46.9934	0.492	47.1378	0.456	60.9082	0.456	60.6
0.239	12.3857	0.231	11.8886	0.493	33.4959	0.493	33.7826	0.493	46.9939	0.493	47.1439	0.457	60.8913	0.457	60.602
0.238	12.3832	0.23	11.8813	0.494	33.4924	0.494	33.7832	0.494	46.9913	0.494	47.1449	0.458	60.876	0.458	60.6036
0.237	12.3816	0.229	11.8751	0.495	33.4959	0.495	33.7801	0.495	46.9939	0.495	47.1525	0.459	60.8633	0.459	60.6046
0.236	12.3781	0.228	11.8723	0.496	33.4964	0.496	33.7786	0.496	46.9954	0.496	47.1561	0.46	60.851	0.46	60.6061
0.235	12.3735	0.227	11.8656	0.497	33.4898	0.497	33.7893	0.497	46.9898	0.497	47.1561	0.461	60.8393	0.461	60.6092
0.234	12.375	0.226	11.8577	0.498	33.4913	0.498	33.8036	0.498	46.9929	0.498	47.1602	0.462	60.8291	0.462	60.6122
0.233	12.3684	0.225	11.8521	0.499	33.4913	0.499	33.8112	0.499	46.9934	0.499	47.1653	0.463	60.8173	0.463	60.6158
0.232	12.3638	0.224	11.8487	0.5	33.4883	0.5	33.8082	0.5	46.9898	0.5	47.1633	0.464	60.8097	0.464	60.6199
0.231	12.3658	0.223	11.8465	0.501	33.4872	0.501	33.8143	0.501	46.9908	0.501	47.1709	0.465	60.7959	0.465	60.6204
0.23	12.3602	0.222	11.8403	0.502	33.4862	0.502	33.8184	0.502	46.9918	0.502	47.1755	0.466	60.7913	0.466	60.624
0.229	12.3566	0.221	11.8375	0.503	33.4832	0.503	33.8214	0.503	46.9883	0.503	47.177	0.467	60.7832	0.467	60.6281
0.228	12.3576	0.22	11.8319	0.504	33.4826	0.504	33.8296	0.504	46.9903	0.504	47.1827	0.468	60.7709	0.468	60.6275
0.227	12.3526	0.219	11.8257	0.505	33.4796	0.505	33.8301	0.505	46.9888	0.505	47.1857	0.469	60.7653	0.469	60.6332
0.226	12.35	0.218	11.8257	0.506	33.4811	0.506	33.8367	0.506	46.9883	0.506	47.1903	0.47	60.7597	0.47	60.6357
0.225	12.3464	0.217	11.819	0.507	33.4786	0.507	33.8434	0.507	46.9878	0.507	47.1949	0.471	60.751	0.471	60.6372
0.224	12.3423	0.216	11.8122	0.508	33.4811	0.508	33.8505	0.508	46.9898	0.508	47.2005	0.472	60.7469	0.472	60.6424
0.223	12.3418	0.215	11.8128	0.509	33.4806	0.509	33.8561	0.509	46.9898	0.509	47.2077	0.473	60.7383	0.473	60.6434
0.222	12.3372	0.214	11.8044	0.51	33.475	0.51	33.8576	0.51	46.9857	0.51	47.2077	0.474	60.7321	0.474	60.6459
0.221	12.3357	0.213	11.7988	0.511	33.4755	0.511	33.8633	0.511	46.9857	0.511	47.2138	0.475	60.7265	0.475	60.651
0.22	12.3332	0.212	11.7977	0.512	33.476	0.512	33.8709	0.512	46.9878	0.512	47.2189	0.476	60.723	0.476	60.6525
0.219	12.3265	0.211	11.7904	0.513	33.4694	0.513	33.874	0.513	46.9842	0.513	47.2199	0.477	60.7184	0.477	60.6566
0.218	12.3286	0.21	11.7904	0.514	33.4796	0.514	33.8888	0.514	46.9934	0.514	47.2337	0.478	60.7122	0.478	60.6592
0.217	12.324	0.209	11.7847	0.515	33.4867	0.515	33.9031	0.515	46.999	0.515	47.2459	0.479	60.7077	0.479	60.6633
0.216	12.3194	0.208	11.7786	0.516	33.4786	0.516	33.8995	0.516	46.9898	0.516	47.2418	0.48	60.7046	0.48	60.6684
0.215	12.3209	0.207	11.7707	0.517	33.4765	0.517	33.9046	0.517	46.9883	0.517	47.2459	0.481	60.698	0.481	60.6694
0.214	12.3148	0.206	11.7662	0.518	33.473	0.518	33.9092	0.518	46.9862	0.518	47.249	0.482	60.699	0.482	60.6735
0.213	12.3092	0.205	11.7657	0.519	33.4694	0.519	33.9128	0.519	46.9832	0.519	47.252	0.483	60.6964	0.483	60.6806
0.212	12.3092	0.204	11.7629	0.52	33.4689	0.52	33.9199	0.52	46.9842	0.52	47.2566	0.484	60.6893	0.484	60.6806
0.211	12.3015	0.203	11.7572	0.521	33.4679	0.521	33.927	0.521	46.9832	0.521	47.2633	0.485	60.6862	0.485	60.6857
0.21	12.3026	0.202	11.7572	0.522	33.4668	0.522	33.9316	0.522	46.9816	0.522	47.2684	0.486	60.6852	0.486	60.6888
0.209	12.299	0.201	11.7505	0.523	33.4622	0.523	33.9352	0.523	46.9816	0.523	47.274	0.487	60.6811	0.487	60.6918
0.208	12.2939	0.2	11.7432	0.524	33.4597	0.524	33.9423	0.524	46.9796	0.524	47.2765	0.488	60.6806	0.488	60.6959
0.207	12.2862	0.199	11.7455	0.525	33.4597	0.525	33.9505	0.525	46.9791	0.525	47.2852	0.489	60.677	0.489	60.7
0.206	12.2827	0.198	11.7421	0.526	33.4551	0.526	33.9531	0.526	46.977	0.526	47.2878	0.49	60.674	0.49	60.7026
0.205	12.2811	0.197	11.7382	0.527	33.4546	0.527	33.9602	0.527	46.9776	0.527	47.2949	0.491	60.6719	0.491	60.7082
0.204	12.2791	0.196	11.7393	0.528	33.4551	0.528	33.9648	0.528	46.9796	0.528	47.3031	0.492	60.6709	0.492	60.7107
0.203	12.2724	0.195	11.7354	0.529	33.4469	0.529	33.9643	0.529	46.9735	0.529	47.3046	0.493	60.6694	0.493	60.7158
0.202	12.275	0.194	11.7337	0.53	33.448	0.53	33.9816	0.53	46.975	0.53	47.3128	0.494	60.6679	0.494	60.7189
0.201	12.2689	0.193	11.732	0.531	33.4464	0.531	33.9878	0.531	46.9755	0.531	47.3225	0.495	60.6663	0.495	60.7245
0.2	12.2628	0.192	11.7309	0.532	33.4418	0.532	33.9929	0.532	46.9709	0.532	47.3245	0.496	60.6658	0.496	60.7291
0.199	12.2648	0.191	11.7309	0.533	33.4439	0.533	34.001	0.533	46.973	0.533	47.3352	0.497	60.6612	0.497	60.7311
0.198	12.2602	0.19	11.7292	0.534	33.4444	0.534	34.0092	0.534	46.974	0.534	47.3439	0.498	60.6633	0.498	60.7367
0.197	12.2556	0.189	11.7297	0.535	33.4403	0.535	34.0168	0.535	46.9704	0.535	47.349	0.499	60.6628	0.499	60.7429
0.196	12.2556	0.188	11.7269	0.536	33.4418	0.536	34.024	0.536	46.9714	0.536	47.3546	0.5	60.6607	0.5	60.7439
0.195	12.2495	0.187	11.7253	0.537	33.4378	0.537	34.0296	0.537	46.9699	0.537	47.3612	0.501	60.6597	0.501	60.7505
0.194	12.2475	0.186	11.7275	0.538	33.4378	0.538	34.0388	0.538	46.9694	0.538	47.3689	0.502	60.6607	0.502	60.7546
0.193	12.2434	0.185	11.7247	0.539	33.4362	0.539	34.0444	0.539	46.9684	0.539	47.3765	0.503	60.6602	0.503	60.7587
0.192	12.2398	0.184	11.7236	0.54	33.4347	0.54	34.0536	0.54	46.9679	0.54	47.3826	0.504	60.6633	0.504	60.7643
0.191	12.2378	0.183	11.7258	0.541	33.4347	0.541	34.0622	0.541	46.9684	0.541	47.3918	0.505	60.6607	0.505	60.7684
0.19	12.2337	0.182	11.7213	0.542	33.4296	0.542	34.0673	0.542	46.9648	0.542	47.3954	0.506	60.6612	0.506	60.7719
0.189	12.2301	0.181	11.7208	0.543	33.4291	0.543	34.074	0.543	46.9658	0.543	47.4046	0.507	60.6612	0.507	60.7786
0.188	12.226	0.18	11.7213	0.544	33.4291	0.544	34.0872	0.544	46.9663	0.544	47.4158	0.508	60.6628	0.508	60.7826
0.187	12.2184	0.179	11.7174	0.545	33.4219	0.545	34.0888	0.545	46.9602	0.545	47.4214	0.509	60.6648	0.509	60.7888
0.186	12.2204	0.178	11.7185	0.546	33.425	0.546	34.1036	0.546	46.9633	0.546	47.4337	0.51	60.6648	0.51	60.7918
0.185	12.2153	0.177	11.7163	0.547	33.4245	0.547	34.1122	0.547	46.9638	0.547	47.4459	0.511	60.6653	0.511	60.798
0.184	12.2102	0.176	11.7124	0.548	33.4194	0.548	34.1163	0.548	46.9582	0.548	47.45	0.512	60.6668	0.512	60.8036
0.183	12.2102	0.175	11.7101	0.549	33.4199	0.549	34.1275	0.549	46.9607	0.549	47.4628	0.513	60.6668	0.513	60.8077
0.182	12.2036	0.174	11.7062	0.55	33.4158	0.55	34.1352	0.55	46.9612	0.55	47.4725	0.514	60.6781	0.514	60.8173
0.181	12.198	0.173	11.7062	0.551	33.4122	0.551	34.1429	0.551	46.9582	0.551	47.4796	0.515	60.6801	0.515	60.824
0.18	12.1964	0.172	11.7039	0.552	33.4128	0.552	34.1546	0.552	46.9587	0.552	47.4903	0.516	60.6745	0.516	60.823
0.179	12.1898	0.171	11.6983	0.553	33.4082	0.553	34.1622	0.553	46.9541	0.553	47.5005	0.517	60.677	0.517	60.8306
0.178	12.1857	0.17	11.7006	0.554	33.4076	0.554	34.173	0.554	46.9556	0.554	47.5092	0.518	60.6801	0.518	60.8357
0.177	12.1821	0.169	11.6938	0.555	33.4051	0.555	34.1806	0.555	46.9551	0.555	47.5204	0.519	60.6821	0.519	60.8403
0.176	12.176	0.168	11.6882	0.556	33.402	0.556	34.1796	0.556	46.9531	0.556	47.5286	0.52	60.6888	0.52	60.8475
0.175	12.1699	0.167	11.6916	0.557	33.4031	0.557	34.1847	0.557	46.9536	0.557	47.5429	0.521	60.6908	0.521	60.8536
0.174	12.1648	0.166	11.686	0.558	33.4	0.558	34.2133	0.558	46.9505	0.558	47.552	0.522	60.6939	0.522	60.8576
0.173	12.1602	0.165	11.682	0.559	33.3985	0.559	34.2301	0.559	46.952	0.559	47.5658	0.523	60.698	0.523	60.8653
0.172	12.1571	0.164	11.6832	0.56	33.401	0.56	34.2403	0.56	46.9546	0.56	47.5776	0.524	60.7026	0.524	60.8689
0.171	12.1485	0.163	11.6781	0.561	33.3934	0.561	34.2439	0.561	46.948	0.561	47.5832	0.525	60.7066	0.525	60.876
0.17	12.1464	0.162	11.6747	0.562	33.3944	0.562	34.2551	0.562	46.949	0.562	47.5964	0.526	60.7122	0.526	60.8811
0.169	12.1403	0.161	11.6747	0.563	33.3929	0.563	34.2663	0.563	46.9495	0.563	47.6107	0.527	60.7158	0.527	60.8878
0.168	12.1332	0.16	11.6691	0.564	33.3857	0.564	34.275	0.564	46.9454	0.564	47.6163	0.528	60.7225	0.528	60.8949
0.167	12.1326	0.159	11.6658	0.565	33.3878	0.565	34.2883	0.565	46.9469	0.565	47.6321	0.529	60.724	0.529	60.899
0.166	12.1255	0.158	11.6624	0.566	33.3862	0.566	34.3046	0.566	46.949	0.566	47.6464	0.53	60.7347	0.53	60.9066
0.165	12.1194	0.157	11.6601	0.567	33.3816	0.567	34.3102	0.567	46.9449	0.567	47.6587	0.531	60.7393	0.531	60.9153
0.164	12.1184	0.156	11.6517	0.568	33.3796	0.568	34.3235	0.568	46.9449	0.568	47.6709	0.532	60.7429	0.532	60.9179
0.163	12.1092	0.155	11.6478	0.569	33.3714	0.569	34.3362	0.569	46.9429	0.569	47.6852	0.533	60.751	0.533	60.9275
0.162	12.1036	0.154	11.6472	0.57	33.3709	0.57	34.3464	0.57	46.9429	0.57	47.6975	0.534	60.7597	0.534	60.9342
0.161	12.0995	0.153	11.6416	0.571	33.3684	0.571	34.3597	0.571	46.9403	0.571	47.7128	0.535	60.7648	0.535	60.9388
0.16	12.0934	0.152	11.6355	0.572	33.3658	0.572	34.3745	0.572	46.9418	0.572	47.7291	0.536	60.7765	0.536	60.9469
0.159	12.0893	0.151	11.6355	0.573	33.3653	0.573	34.3893	0.573	46.9413	0.573	47.7439	0.537	60.7806	0.537	60.9526
0.158	12.0832	0.15	11.627	0.574	33.3612	0.574	34.399	0.574	46.9378	0.574	47.7541	0.538	60.7888	0.538	60.9587
0.157	12.0791	0.149	11.622	0.575	33.3597	0.575	34.4097	0.575	46.9362	0.575	47.7694	0.539	60.7964	0.539	60.9674
0.156	12.0714	0.148	11.6197	0.576	33.3607	0.576	34.4245	0.576	46.9378	0.576	47.7857	0.54	60.8051	0.54	60.973
0.155	12.0622	0.147	11.6136	0.577	33.3526	0.577	34.4332	0.577	46.9327	0.577	47.7969	0.541	60.8148	0.541	60.9811
0.154	12.0602	0.146	11.6108	0.578	33.3515	0.578	34.4475	0.578	46.9357	0.578	47.8133	0.542	60.823	0.542	60.9872
0.153	12.0536	0.145	11.6035	0.579	33.3526	0.579	34.4607	0.579	46.9347	0.579	47.8306	0.543	60.8311	0.543	60.9954
0.152	12.0464	0.144	11.599	0.58	33.3454	0.58	34.4719	0.58	46.9306	0.58	47.8434	0.544	60.8408	0.544	61.0031
0.151	12.0454	0.143	11.5928	0.581	33.3464	0.581	34.4842	0.581	46.9321	0.581	47.8607	0.545	60.8459	0.545	61.0097
0.15	12.0362	0.142	11.5838	0.582	33.3444	0.582	34.4985	0.582	46.9316	0.582	47.8765	0.546	60.8587	0.546	61.0179
0.149	12.027	0.141	11.5793	0.583	33.3398	0.583	34.5097	0.583	46.9281	0.583	47.8913	0.547	60.8699	0.547	61.0275
0.148	12.0245	0.14	11.5709	0.584	33.3403	0.584	34.5189	0.584	46.9301	0.584	47.9071	0.548	60.8745	0.548	61.0316
0.147	12.0153	0.139	11.5608	0.585	33.3378	0.585	34.5352	0.585	46.9286	0.585	47.9245	0.549	60.8832	0.549	61.0418
0.146	12.0097	0.138	11.5586	0.586	33.3352	0.586	34.5515	0.586	46.927	0.586	47.9403	0.55	60.8934	0.55	61.0495
0.145	12.0041	0.137	11.5479	0.587	33.3321	0.587	34.5638	0.587	46.927	0.587	47.9582	0.551	60.9005	0.551	61.0566
0.144	11.9969	0.136	11.5367	0.588	33.3296	0.588	34.5714	0.588	46.925	0.588	47.973	0.552	60.9107	0.552	61.0658
0.143	11.9898	0.135	11.5356	0.589	33.3281	0.589	34.5878	0.589	46.925	0.589	47.9924	0.553	60.9163	0.553	61.074
0.142	11.9811	0.134	11.5249	0.59	33.3235	0.59	34.6046	0.59	46.9224	0.59	48.0066	0.554	60.9219	0.554	61.0806
0.141	11.9745	0.133	11.517	0.591	33.324	0.591	34.6199	0.591	46.9224	0.591	48.025	0.555	60.9281	0.555	61.0903
0.14	11.9673	0.132	11.5137	0.592	33.3245	0.592	34.6347	0.592	46.924	0.592	48.0444	0.556	60.9327	0.556	61.0975
0.139	11.9561	0.131	11.5036	0.593	33.3179	0.593	34.6418	0.593	46.9173	0.593	48.0571	0.557	60.9388	0.557	61.1071
0.138	11.9505	0.13	11.4957	0.594	33.3158	0.594	34.6576	0.594	46.9194	0.594	48.0765	0.558	60.9439	0.558	61.1143
0.137	11.9383	0.129	11.4879	0.595	33.3153	0.595	34.6663	0.595	46.9194	0.595	48.0959	0.559	60.9464	0.559	61.1255
0.136	11.9265	0.128	11.4783	0.596	33.3077	0.596	34.6811	0.596	46.9148	0.596	48.1087	0.56	60.9505	0.56	61.1342
0.135	11.9209	0.127	11.471	0.597	33.3077	0.597	34.6934	0.597	46.9163	0.597	48.1291	0.561	60.948	0.561	61.1408
0.134	11.9107	0.126	11.4609	0.598	33.3077	0.598	34.7194	0.598	46.9173	0.598	48.1454	0.562	60.9526	0.562	61.15
0.133	11.899	0.125	11.4525	0.599	33.301	0.599	34.7296	0.599	46.9133	0.599	48.1607	0.563	60.9551	0.563	61.1612
0.132	11.8918	0.124	11.4407	0.6	33.3005	0.6	34.7306	0.6	46.9148	0.6	48.1796	0.564	60.9505	0.564	61.1663
0.131	11.8786	0.123	11.4267	0.601	33.2964	0.601	34.7566	0.601	46.9117	0.601	48.1959	0.565	60.949	0.565	61.1786
0.13	11.8689	0.122	11.4205	0.602	33.2939	0.602	34.7735	0.602	46.9107	0.602	48.2122	0.566	60.9475	0.566	61.1878
0.129	11.8587	0.121	11.4087	0.603	33.2918	0.603	34.7832	0.603	46.9097	0.603	48.2306	0.567	60.9423	0.567	61.1944
0.128	11.8475	0.12	11.3953	0.604	33.2872	0.604	34.7974	0.604	46.9087	0.604	48.2459	0.568	60.9423	0.568	61.2046
0.127	11.8372	0.119	11.388	0.605	33.2857	0.605	34.8102	0.605	46.9082	0.605	48.2633	0.569	60.9352	0.569	61.2138
0.126	11.826	0.118	11.3745	0.606	33.2821	0.606	34.8204	0.606	46.9066	0.606	48.277	0.57	60.9301	0.57	61.2225
0.125	11.8153	0.117	11.3616	0.607	33.2806	0.607	34.8347	0.607	46.9061	0.607	48.2954	0.571	60.923	0.571	61.2352
0.124	11.801	0.116	11.3504	0.608	33.2811	0.608	34.851	0.608	46.9066	0.608	48.3148	0.572	60.9189	0.572	61.2434
0.123	11.7872	0.115	11.3358	0.609	33.275	0.609	34.8587	0.609	46.902	0.609	48.3286	0.573	60.9133	0.573	61.2531
0.122	11.7791	0.114	11.3229	0.61	33.2755	0.61	34.877	0.61	46.9051	0.61	48.348	0.574	60.9076	0.574	61.2617
0.121	11.7638	0.113	11.3094	0.611	33.277	0.611	34.8918	0.611	46.9056	0.611	48.3679	0.575	60.9	0.575	61.2714
0.12	11.749	0.112	11.2954	0.612	33.2704	0.612	34.901	0.612	46.9	0.612	48.3791	0.576	60.8934	0.576	61.2816
0.119	11.7383	0.111	11.2791	0.613	33.2714	0.613	34.9158	0.613	46.901	0.613	48.3974	0.577	60.8842	0.577	61.2908
0.118	11.723	0.11	11.2634	0.614	33.2704	0.614	34.9281	0.614	46.9005	0.614	48.4112	0.578	60.8806	0.578	61.301
0.117	11.7066	0.109	11.2505	0.615	33.2653	0.615	34.9393	0.615	46.8974	0.615	48.4265	0.579	60.8755	0.579	61.3138
0.116	11.6939	0.108	11.2319	0.616	33.2653	0.616	34.9546	0.616	46.899	0.616	48.4429	0.58	60.8663	0.58	61.3194
0.115	11.677	0.107	11.2145	0.617	33.2694	0.617	34.9684	0.617	46.9025	0.617	48.4622	0.581	60.8622	0.581	61.3332
0.114	11.6622	0.106	11.2039	0.618	33.2668	0.618	34.9837	0.618	46.9005	0.618	48.4755	0.582	60.8571	0.582	61.3429
0.113	11.6459	0.105	11.1691	0.619	33.2658	0.619	34.9954	0.619	46.8974	0.619	48.4888	0.583	60.8485	0.583	61.3526
0.112	11.6296	0.104	11.1444	0.62	33.2628	0.62	35.0051	0.62	46.8949	0.62	48.501	0.584	60.848	0.584	61.3633
0.111	11.6107	0.103	11.1365	0.621	33.2633	0.621	35.0184	0.621	46.8949	0.621	48.5163	0.585	60.8434	0.585	61.3755
0.11	11.5929	0.102	11.1169	0.622	33.2602	0.622	35.0275	0.622	46.8918	0.622	48.5286	0.586	60.8367	0.586	61.3852
0.109	11.576	0.101	11.0989	0.623	33.2607	0.623	35.0413	0.623	46.8924	0.623	48.5449	0.587	60.8316	0.587	61.3974
0.108	11.5582	0.1	11.0815	0.624	33.2612	0.624	35.0577	0.624	46.8954	0.624	48.5587	0.588	60.8276	0.588	61.4066
0.107	11.5378	0.099	11.0585	0.625	33.2566	0.625	35.0607	0.625	46.8883	0.625	48.5668	0.589	60.8265	0.589	61.4189
0.106	11.5209	0.098	11.0372	0.626	33.2571	0.626	35.075	0.626	46.8913	0.626	48.5801	0.59	60.826	0.59	61.4275
0.105	11.4862	0.097	11.0159	0.627	33.2597	0.627	35.0872	0.627	46.8903	0.627	48.5939	0.591	60.8209	0.591	61.4403
0.104	11.4587	0.096	10.9912	0.628	33.2541	0.628	35.0929	0.628	46.8857	0.628	48.6026	0.592	60.8204	0.592	61.451
0.103	11.4434	0.095	10.9704	0.629	33.2546	0.629	35.1071	0.629	46.8878	0.629	48.6179	0.593	60.8143	0.593	61.4602
0.102	11.4219	0.094	10.9446	0.63	33.2541	0.63	35.1174	0.63	46.8872	0.63	48.6286	0.594	60.8143	0.594	61.4714
0.101	11.399	0.093	10.9205	0.631	33.2515	0.631	35.1225	0.631	46.8837	0.631	48.6398	0.595	60.8163	0.595	61.4847
0.1	11.3781	0.092	10.898	0.632	33.2515	0.632	35.1378	0.632	46.8852	0.632	48.6495	0.596	60.8117	0.596	61.4913
0.099	11.3515	0.091	10.8694	0.633	33.2505	0.633	35.1429	0.633	46.8832	0.633	48.6576	0.597	60.8112	0.597	61.5066
0.098	11.324	0.09	10.8475	0.634	33.249	0.634	35.1531	0.634	46.8837	0.634	48.6679	0.598	60.8112	0.598	61.5163
0.097	11.299	0.089	10.8228	0.635	33.248	0.635	35.1633	0.635	46.8821	0.635	48.677	0.599	60.8077	0.599	61.526
0.096	11.273	0.088	10.7942	0.636	33.25	0.636	35.1735	0.636	46.8837	0.636	48.6878	0.6	60.8112	0.6	61.5393
0.095	11.2464	0.087	10.7734	0.637	33.249	0.637	35.1837	0.637	46.8852	0.637	48.6985	0.601	60.8112	0.601	61.5515
0.094	11.2194	0.086	10.7448	0.638	33.2464	0.638	35.1888	0.638	46.8826	0.638	48.7041	0.602	60.8107	0.602	61.5612
0.093	11.1923	0.085	10.7162	0.639	33.2469	0.639	35.1939	0.639	46.8806	0.639	48.7133	0.603	60.8071	0.603	61.576
0.092	11.1622	0.084	10.6932	0.64	33.248	0.64	35.2092	0.64	46.8821	0.64	48.7204	0.604	60.8066	0.604	61.5847
0.091	11.1316	0.083	10.6679	0.641	33.2449	0.641	35.2143	0.641	46.876	0.641	48.7255	0.605	60.8097	0.605	61.598
0.09	11.1046	0.082	10.6393	0.642	33.2454	0.642	35.2245	0.642	46.8806	0.642	48.7342	0.606	60.8102	0.606	61.6076
0.089	11.0714	0.081	10.6118	0.643	33.2475	0.643	35.2347	0.643	46.8816	0.643	48.7413	0.607	60.8092	0.607	61.6219
0.088	11.0413	0.08	10.586	0.644	33.2439	0.644	35.2347	0.644	46.8765	0.644	48.7424	0.608	60.8102	0.608	61.6337
0.087	11.0133	0.079	10.5568	0.645	33.2444	0.645	35.2449	0.645	46.877	0.645	48.7525	0.609	60.8051	0.609	61.6449
0.086	10.9791	0.078	10.5282	0.646	33.2444	0.646	35.2551	0.646	46.8775	0.646	48.7587	0.61	60.8082	0.61	61.6587
0.085	10.9449	0.077	10.504	0.647	33.2434	0.647	35.2602	0.647	46.875	0.647	48.7628	0.611	60.8107	0.611	61.6745
0.084	10.9148	0.076	10.4737	0.648	33.2434	0.648	35.2653	0.648	46.8775	0.648	48.7709	0.612	60.8082	0.612	61.6837
0.083	10.8826	0.075	10.4429	0.649	33.2459	0.649	35.2755	0.649	46.8775	0.649	48.775	0.613	60.8102	0.613	61.7
0.082	10.852	0.074	10.4227	0.65	33.2459	0.65	35.2755	0.65	46.877	0.65	48.7801	0.614	60.8097	0.614	61.7138
0.081	10.8204	0.073	10.3839	0.651	33.2449	0.651	35.2806	0.651	46.876	0.651	48.7842	0.615	60.8066	0.615	61.7281
0.08	10.7893	0.072	10.3531	0.652	33.2449	0.652	35.2908	0.652	46.8735	0.652	48.7862	0.616	60.8107	0.616	61.7429
0.079	10.7546	0.071	10.3272	0.653	33.2459	0.653	35.2959	0.653	46.875	0.653	48.7934	0.617	60.8148	0.617	61.7617
0.078	10.7214	0.07	10.2919	0.654	33.2439	0.654	35.301	0.654	46.8714	0.654	48.7918	0.618	60.8117	0.618	61.774
0.077	10.6908	0.069	10.2633	0.655	33.2459	0.655	35.3061	0.655	46.8704	0.655	48.7969	0.619	60.8112	0.619	61.7913
0.076	10.6556	0.068	10.233	0.656	33.2469	0.656	35.3112	0.656	46.873	0.656	48.8	0.62	60.8107	0.62	61.8061
0.075	10.6204	0.067	10.1976	0.657	33.2424	0.657	35.3112	0.657	46.8679	0.657	48.8	0.621	60.8112	0.621	61.8255
0.074	10.5913	0.066	10.1667	0.658	33.2449	0.658	35.3214	0.658	46.8709	0.658	48.8025	0.622	60.8122	0.622	61.8408
0.073	10.5536	0.065	10.1314	0.659	33.2464	0.659	35.3265	0.659	46.8714	0.659	48.8051	0.623	60.8143	0.623	61.8622
0.072	10.5174	0.064	10.0955	0.66	33.2424	0.66	35.3265	0.66	46.8704	0.66	48.8031	0.624	60.8153	0.624	61.8811
0.071	10.4852	0.063	10.0792	0.661	33.2464	0.661	35.3265	0.661	46.8725	0.661	48.8061	0.625	60.8128	0.625	61.9
0.07	10.4459	0.062	10.0304	0.662	33.248	0.662	35.3418	0.662	46.8735	0.662	48.8082	0.626	60.8138	0.626	61.9209
0.069	10.4107	0.061	9.98209	0.663	33.2464	0.663	35.3418	0.663	46.8709	0.663	48.8061	0.627	60.8148	0.627	61.9459
0.068	10.3745	0.06	9.94505	0.664	33.2449	0.664	35.3469	0.664	46.8714	0.664	48.8082	0.628	60.8128	0.628	61.9643
0.067	10.3347	0.059	9.90352	0.665	33.2449	0.665	35.3469	0.665	46.8709	0.665	48.8066	0.629	60.8143	0.629	61.9918
0.066	10.2959	0.058	9.86648	0.666	33.2454	0.666	35.352	0.666	46.873	0.666	48.8056	0.63	60.8158	0.63	62.0163
0.065	10.2536	0.057	9.82327	0.667	33.2454	0.667	35.352	0.667	46.8714	0.667	48.8051	0.631	60.8133	0.631	62.0423
0.064	10.2133	0.056	9.77668	0.668	33.2485	0.668	35.3571	0.668	46.873	0.668	48.8051	0.632	60.8158	0.632	62.0719
0.063	10.1714	0.055	9.73628	0.669	33.2505	0.669	35.3622	0.669	46.8735	0.669	48.8061	0.633	60.8138	0.633	62.102
0.062	10.1265	0.054	9.68464	0.67	33.2469	0.67	35.3571	0.67	46.8709	0.67	48.8015	0.634	60.8153	0.634	62.1301
0.061	10.0826	0.053	9.63189	0.671	33.248	0.671	35.3571	0.671	46.8699	0.671	48.801	0.635	60.8163	0.635	62.1658
0.06	10.0327	0.052	9.58418	0.672	33.249	0.672	35.3622	0.672	46.8725	0.672	48.8005	0.636	60.8179	0.636	62.1995
0.059	9.98265	0.051	9.52806	0.673	33.2464	0.673	35.3571	0.673	46.8679	0.673	48.7954	0.637	60.8168	0.637	62.2367
0.058	9.93724	0.05	9.46857	0.674	33.2505	0.674	35.3674	0.674	46.8719	0.674	48.7954	0.638	60.8158	0.638	62.273
0.057	9.88265	0.049	9.41077	0.675	33.2525	0.675	35.3674	0.675	46.8745	0.675	48.7964	0.639	60.8168	0.639	62.3133
0.056	9.83163	0.048	9.34847	0.676	33.249	0.676	35.3622	0.676	46.8714	0.676	48.7883	0.64	60.8194	0.64	62.3546
0.055	9.77551	0.047	9.28673	0.677	33.2525	0.677	35.3674	0.677	46.8714	0.677	48.7852	0.641	60.8163	0.641	62.3964
0.054	9.71429	0.046	9.225	0.678	33.2515	0.678	35.3674	0.678	46.8714	0.678	48.7801	0.642	60.8204	0.642	62.4403
0.053	9.65306	0.045	9.1352	0.679	33.251	0.679	35.3674	0.679	46.8694	0.679	48.7735	0.643	60.8219	0.643	62.4878
0.052	9.59184	0.044	9.06224	0.68	33.2525	0.68	35.3674	0.68	46.8714	0.68	48.7704	0.644	60.8184	0.644	62.5306
0.051	9.52551	0.043	8.98929	0.681	33.2531	0.681	35.3674	0.681	46.8704	0.681	48.7699	0.645	60.8204	0.645	62.5801
0.05	9.45408	0.042	8.91071	0.682	33.2536	0.682	35.3674	0.682	46.8709	0.682	48.7699	0.646	60.8219	0.646	62.626
0.049	9.38265	0.041	8.82092	0.683	33.2525	0.683	35.3674	0.683	46.8709	0.683	48.7694	0.647	60.8194	0.647	62.6735
0.048	9.31122	0.04	8.73673	0.684	33.2515	0.684	35.3622	0.684	46.8714	0.684	48.7653	0.648	60.824	0.648	62.7209
0.047	9.22449	0.039	8.64694	0.685	33.2541	0.685	35.3674	0.685	46.8735	0.685	48.7679	0.649	60.825	0.649	62.7694
0.046	9.14286	0.038	8.54592	0.686	33.252	0.686	35.3622	0.686	46.8719	0.686	48.7602	0.65	60.8219	0.65	62.8138
0.045	9.05612	0.037	8.45051	0.687	33.2556	0.687	35.3622	0.687	46.873	0.687	48.7592	0.651	60.8235	0.651	62.8617
0.044	8.96429	0.036	8.34949	0.688	33.2576	0.688	35.3674	0.688	46.8755	0.688	48.7561	0.652	60.8225	0.652	62.9061
0.043	8.87245	0.035	8.24286	0.689	33.2541	0.689	35.3622	0.689	46.8709	0.689	48.749	0.653	60.8235	0.653	62.9546
0.042	8.78061	0.034	8.13061	0.69	33.2582	0.69	35.3622	0.69	46.8735	0.69	48.748	0.654	60.827	0.654	62.9969
0.041	8.67347	0.033	8.01837	0.691	33.2597	0.691	35.3674	0.691	46.8745	0.691	48.7454	0.655	60.8281	0.655	63.0423
0.04	8.56633	0.032	7.90051	0.692	33.2566	0.692	35.3571	0.692	46.8719	0.692	48.7388	0.656	60.8281	0.656	63.0847
0.039	8.45918	0.031	7.78827	0.693	33.2617	0.693	35.3622	0.693	46.8755	0.693	48.7372	0.657	60.824	0.657	63.1235
0.038	8.33673	0.03	7.6648	0.694	33.2607	0.694	35.3622	0.694	46.8765	0.694	48.7352	0.658	60.8276	0.658	63.1658
0.037	8.21939	0.029	7.54133	0.695	33.2602	0.695	35.3571	0.695	46.8755	0.695	48.7296	0.659	60.8311	0.659	63.2097
0.036	8.09694	0.028	7.41786	0.696	33.2633	0.696	35.3571	0.696	46.8775	0.696	48.7276	0.66	60.8276	0.66	63.2469
0.035	7.96429	0.027	7.28316	0.697	33.2622	0.697	35.3571	0.697	46.876	0.697	48.723	0.661	60.8321	0.661	63.2939
0.034	7.83673	0.026	7.16531	0.698	33.2648	0.698	35.352	0.698	46.877	0.698	48.7194	0.662	60.8332	0.662	63.3357
0.033	7.69898	0.025	7.03061	0.699	33.2658	0.699	35.352	0.699	46.8775	0.699	48.7163	0.663	60.8306	0.663	63.376
0.032	7.56122	0.024	6.90153	0.7	33.2679	0.7	35.352	0.7	46.8791	0.7	48.7128	0.664	60.8357	0.664	63.4219
0.031	7.41837	0.023	6.77806	0.701	33.2714	0.701	35.3571	0.701	46.8837	0.701	48.7102	0.665	60.8357	0.665	63.4674
0.03	7.27551	0.022	6.64337	0.702	33.2679	0.702	35.352	0.702	46.8811	0.702	48.702	0.666	60.8357	0.666	63.5107
0.029	7.12755	0.021	6.50867	0.703	33.2714	0.703	35.3469	0.703	46.8801	0.703	48.7	0.667	60.8388	0.667	63.5597
0.028	6.97449	0.02	6.3852	0.704	33.2745	0.704	35.352	0.704	46.8821	0.704	48.6964	0.668	60.8393	0.668	63.6061
0.027	6.82143	0.019	6.25051	0.705	33.2735	0.705	35.3469	0.705	46.8786	0.705	48.6898	0.669	60.8398	0.669	63.6561
0.026	6.67347	0.018	6.12143	0.706	33.2775	0.706	35.3469	0.706	46.8821	0.706	48.6872	0.67	60.8408	0.67	63.7051
0.025	6.51531	0.017	5.99796	0.707	33.2796	0.707	35.3469	0.707	46.8842	0.707	48.6837	0.671	60.8429	0.671	63.7576
0.024	6.36224	0.016	5.86327	0.708	33.277	0.708	35.3418	0.708	46.8811	0.708	48.6745	0.672	60.8464	0.672	63.8102
0.023	6.20918	0.015	5.73418	0.709	33.2826	0.709	35.3418	0.709	46.8837	0.709	48.6714	0.673	60.8444	0.673	63.8648
0.022	6.05102	0.014	5.61071	0.71	33.2832	0.71	35.3418	0.71	46.8857	0.71	48.6663	0.674	60.8495	0.674	63.9214
0.021	5.89286	0.013	5.48724	0.711	33.2847	0.711	35.3367	0.711	46.8852	0.711	48.6622	0.675	60.8541	0.675	63.9816
0.02	5.7398	0.012	5.36378	0.712	33.2883	0.712	35.3367	0.712	46.8878	0.712	48.6576	0.676	60.8531	0.676	64.0378
0.019	5.58163	0.011	5.24031	0.713	33.2908	0.713	35.3367	0.713	46.8888	0.713	48.6546	0.677	60.8556	0.677	64.102
0.018	5.43367	0.01	5.11684	0.714	33.2929	0.714	35.3367	0.714	46.8888	0.714	48.6485	0.678	60.8561	0.678	64.1638
0.017	5.27551	0.009	4.99337	0.715	33.2944	0.715	35.3316	0.715	46.8908	0.715	48.6454	0.679	60.8556	0.679	64.2301
0.016	5.12755	0.008	4.87551	0.716	33.2949	0.716	35.3316	0.716	46.8924	0.716	48.6388	0.68	60.8628	0.68	64.2964
0.015	4.97449	0.007	4.76327	0.717	33.2995	0.717	35.3316	0.717	46.8918	0.717	48.6362	0.681	60.8633	0.681	64.3663
0.014	4.81633	0.006	4.64541	0.718	33.2974	0.718	35.3265	0.718	46.8934	0.718	48.6291	0.682	60.8653	0.682	64.4372
0.013	4.67347	0.005	4.53878	0.719	33.3031	0.719	35.3316	0.719	46.8964	0.719	48.6281	0.683	60.8704	0.683	64.5138
0.012	4.52041	0.004	4.84745	0.72	33.3082	0.72	35.3316	0.72	46.899	0.72	48.6265	0.684	60.8719	0.684	64.5893
0.011	4.36735	0.005	5.93622	0.721	33.3041	0.721	35.3214	0.721	46.8949	0.721	48.6158	0.685	60.8745	0.685	64.6724
0.01	4.21939	0.006	6.82296	0.722	33.3077	0.722	35.3214	0.722	46.898	0.722	48.6138	0.686	60.877	0.686	64.751
0.009	4.06633	0.007	7.59184	0.723	33.3107	0.723	35.3163	0.723	46.899	0.723	48.6102	0.687	60.8837	0.687	64.8378
0.008	3.91837	0.008	8.29898	0.724	32.9219	0.724	34.925	0.724	46.5536	0.724	48.252	0.688	60.8867	0.688	64.9245
0.007	3.78061	0.009	8.96122	0.723	31.8857	0.723	33.8689	0.723	45.7112	0.723	47.3781	0.689	60.8857	0.689	65.0076
0.006	3.63265	0.01	9.58867	0.722	31.1413	0.722	33.1051	0.722	45.2041	0.722	46.8372	0.69	60.8898	0.69	65.0949
0.005	3.4949	0.011	10.1903	0.721	30.5944	0.721	32.526	0.721	44.8839	0.721	46.4791	0.691	60.8949	0.691	65.1837
0.004	3.7449	0.012	10.765	0.72	30.1781	0.72	32.073	0.72	44.6707	0.72	46.226	0.692	60.8964	0.692	65.2602
0.005	4.7398	0.013	11.3234	0.719	29.8525	0.719	31.7112	0.719	44.5213	0.719	46.0398	0.693	60.9005	0.693	65.352
0.006	5.58163	0.014	11.8571	0.718	29.5971	0.718	31.4184	0.718	44.4184	0.718	45.8995	0.694	60.902	0.694	65.4286
0.007	6.32143	0.015	12.3707	0.717	29.3974	0.717	31.175	0.717	44.3439	0.717	45.7883	0.695	60.9005	0.695	65.5
0.008	7.01531	0.016	12.8674	0.716	29.2316	0.716	30.9658	0.716	44.2847	0.716	45.6893	0.696	60.9061	0.696	65.5765
0.009	7.66837	0.017	13.3388	0.715	29.0949	0.715	30.7857	0.715	44.2362	0.715	45.6046	0.697	60.9087	0.697	65.648
0.01	8.29592	0.018	13.7945	0.714	28.9847	0.714	30.6357	0.714	44.2015	0.714	45.5332	0.698	60.9117	0.698	65.7092
0.011	8.90306	0.019	14.2289	0.713	28.8862	0.713	30.4953	0.713	44.1658	0.713	45.4646	0.699	60.9153	0.699	65.7704
0.012	9.4898	0.02	14.6396	0.712	28.8015	0.712	30.3704	0.712	44.1362	0.712	45.4007	0.7	60.9158	0.7	65.8265
0.013	10.0617	0.021	15.0352	0.711	28.7372	0.711	30.2655	0.711	44.1158	0.711	45.3492	0.701	60.9214	0.701	65.8826
0.014	10.6153	0.022	15.4109	0.71	28.6719	0.71	30.1619	0.71	44.0913	0.71	45.2939	0.702	60.9235	0.702	65.9337
0.015	11.1541	0.023	15.7621	0.709	28.6184	0.709	30.0692	0.709	44.0714	0.709	45.2435	0.703	60.9286	0.703	65.9847
0.016	11.6796	0.024	16.0966	0.708	28.5735	0.708	29.9855	0.708	44.0566	0.708	45.1987	0.704	60.9337	0.704	66.0306
0.017	12.1821	0.025	16.4115	0.707	28.5286	0.707	29.9045	0.707	44.0372	0.707	45.1523	0.705	60.9311	0.705	66.0765
0.018	12.6745	0.026	16.7106	0.706	28.4898	0.706	29.832	0.706	44.023	0.706	45.1106	0.706	60.9362	0.706	66.1275
0.019	13.1495	0.027	16.9901	0.705	28.4556	0.705	29.7619	0.705	44.0071	0.705	45.0714	0.707	60.9418	0.707	66.1786
0.02	13.602	0.028	17.2511	0.704	28.4214	0.704	29.6969	0.704	43.9934	0.704	45.031	0.708	60.9434	0.708	66.2245
0.021	14.0434	0.029	17.5008	0.703	28.3934	0.703	29.6378	0.703	43.9837	0.703	44.9977	0.709	60.9526	0.709	66.2755
0.022	14.4673	0.03	17.7281	0.702	28.3633	0.702	29.5803	0.702	43.9699	0.702	44.9622	0.71	60.9551	0.71	66.3214
0.023	14.8679	0.031	17.9447	0.701	28.3378	0.701	29.5277	0.701	43.9592	0.701	44.928	0.711	60.9566	0.711	66.3725
0.024	15.2558	0.032	18.1485	0.7	28.3117	0.7	29.4724	0.7	43.9475	0.7	44.8924	0.712	60.9638	0.712	66.4235
0.025	15.623	0.033	18.3331	0.699	28.2872	0.699	29.4209	0.699	43.9347	0.699	44.8621	0.713	60.9709	0.713	66.4745
0.026	15.974	0.034	18.5121	0.698	28.2694	0.698	29.3801	0.698	43.9291	0.698	44.8374	0.714	60.9755	0.714	66.5204
0.027	16.3082	0.035	18.6794	0.697	28.2485	0.697	29.3337	0.697	43.9194	0.697	44.8086	0.715	60.9821	0.715	66.5663
0.028	16.625	0.036	18.827	0.696	28.2265	0.696	29.2903	0.696	43.9087	0.696	44.7791	0.716	60.9852	0.716	66.6122
0.029	16.927	0.037	18.969	0.695	28.2148	0.695	29.2556	0.695	43.902	0.695	44.7586	0.717	60.9908	0.717	66.6582
0.03	17.2097	0.038	19.1009	0.694	28.1934	0.694	29.2133	0.694	43.8913	0.694	44.731	0.718	60.9969	0.718	66.699
0.031	17.4816	0.039	19.2204	0.693	28.176	0.693	29.175	0.693	43.8826	0.693	44.7063	0.719	61.0076	0.719	66.7449
0.032	17.7393	0.04	19.3321	0.692	28.1628	0.692	29.1418	0.692	43.8796	0.692	44.6858	0.72	61.0153	0.72	66.7806
0.033	17.975	0.041	19.4354	0.691	28.1474	0.691	29.1051	0.691	43.8684	0.691	44.6624	0.721	61.0174	0.721	66.8112
0.034	18.2066	0.042	19.5313	0.69	28.1337	0.69	29.0724	0.69	43.8617	0.69	44.6415	0.722	61.024	0.722	66.8418
0.035	18.423	0.043	19.6161	0.689	28.1219	0.689	29.0418	0.689	43.8551	0.689	44.6219	0.723	61.0347	0.723	66.8674
0.036	18.623	0.044	19.6969	0.688	28.1066	0.688	29.0102	0.688	43.848	0.688	44.6012	0.724	60.7454	0.724	66.6225
0.037	18.8148	0.045	19.7749	0.687	28.0929	0.687	28.9801	0.687	43.8398	0.687	44.5809	0.723	60.1978	0.723	66.1225
0.038	18.9934	0.046	19.8389	0.686	28.0796	0.686	28.95	0.686	43.8347	0.686	44.5613	0.722	59.9859	0.722	65.8367
0.039	19.1597	0.047	19.9051	0.685	28.0694	0.685	28.9235	0.685	43.8306	0.685	44.5451	0.721	59.884	0.721	65.6071
0.04	19.3194	0.048	19.9635	0.684	28.0607	0.684	28.8974	0.684	43.8255	0.684	44.5271	0.72	59.8199	0.72	65.398
0.041	19.4648	0.049	20.0089	0.683	28.048	0.683	28.8694	0.683	43.8189	0.683	44.5094	0.719	59.7788	0.719	65.2092
0.042	19.6036	0.05	20.0583	0.682	28.0388	0.682	28.848	0.682	43.8173	0.682	44.4964	0.718	59.7472	0.718	65.0316
0.043	19.7301	0.051	20.1015	0.681	28.0281	0.681	28.8214	0.681	43.8092	0.681	44.4791	0.717	59.721	0.717	64.8674
0.044	19.8495	0.052	20.1358	0.68	28.0153	0.68	28.7959	0.68	43.8025	0.68	44.4607	0.716	59.6973	0.716	64.7087
0.045	19.9638	0.053	20.1722	0.679	28.0107	0.679	28.7776	0.679	43.802	0.679	44.4505	0.715	59.6772	0.715	64.5571
0.046	20.0643	0.054	20.2031	0.678	27.999	0.678	28.7536	0.678	43.7939	0.678	44.4327	0.714	59.6613	0.714	64.4179
0.047	20.1633	0.055	20.2284	0.677	27.9893	0.677	28.7326	0.677	43.7888	0.677	44.4194	0.713	59.6453	0.713	64.2821
0.048	20.2602	0.056	20.2525	0.676	27.9832	0.676	28.7133	0.676	43.7867	0.676	44.4076	0.712	59.6304	0.712	64.1495
0.049	20.3367	0.057	20.2682	0.675	27.9714	0.675	28.6913	0.675	43.7806	0.675	44.3934	0.711	59.6214	0.711	64.0316
0.05	20.4184	0.058	20.2856	0.674	27.9592	0.674	28.6719	0.674	43.777	0.674	44.3786	0.71	59.6072	0.71	63.9107
0.051	20.4949	0.059	20.3002	0.673	27.951	0.673	28.6546	0.673	43.773	0.673	44.3684	0.709	59.596	0.709	63.7964
0.052	20.5561	0.06	20.3114	0.672	27.9418	0.672	28.6347	0.672	43.7663	0.672	44.3551	0.708	59.5903	0.708	63.6888
0.053	20.6225	0.061	20.3232	0.671	27.9357	0.671	28.6184	0.671	43.7638	0.671	44.3449	0.707	59.5813	0.707	63.5806
0.054	20.6786	0.062	20.3277	0.67	27.9276	0.67	28.6005	0.67	43.7582	0.67	44.3327	0.706	59.5737	0.706	63.476
0.055	20.7296	0.063	20.3316	0.669	27.9214	0.669	28.5852	0.669	43.7556	0.669	44.3225	0.705	59.5663	0.705	63.3801
0.056	20.7806	0.064	20.3367	0.668	27.9097	0.668	28.5648	0.668	43.75	0.668	44.3092	0.704	59.5566	0.704	63.2821
0.057	20.8214	0.065	20.3322	0.667	27.9015	0.667	28.5454	0.667	43.7429	0.667	44.298	0.703	59.5538	0.703	63.1939
0.058	20.8571	0.066	20.3322	0.666	27.8985	0.666	28.5347	0.666	43.7444	0.666	44.2913	0.702	59.5491	0.702	63.1051
0.059	20.8929	0.067	20.3316	0.665	27.8913	0.665	28.5179	0.665	43.7393	0.665	44.2801	0.701	59.5442	0.701	63.0214
0.06	20.9235	0.068	20.3243	0.664	27.8811	0.664	28.5031	0.664	43.7347	0.664	44.2694	0.7	59.5364	0.7	62.9372
0.061	20.9592	0.069	20.3193	0.663	27.8791	0.663	28.4903	0.663	43.7357	0.663	44.2643	0.699	59.5316	0.699	62.8587
0.062	20.9796	0.07	20.3137	0.662	27.8694	0.662	28.4699	0.662	43.7286	0.662	44.2515	0.698	59.5304	0.698	62.7832
0.063	21	0.071	20.3025	0.661	27.8602	0.661	28.4546	0.661	43.7235	0.661	44.2403	0.697	59.5261	0.697	62.7082
0.064	21.0255	0.072	20.2963	0.66	27.8556	0.66	28.4424	0.66	43.7235	0.66	44.2326	0.696	59.521	0.696	62.6337
0.065	21.0357	0.073	20.2884	0.659	27.8485	0.659	28.4276	0.659	43.7158	0.659	44.2235	0.695	59.5223	0.695	62.5658
0.066	21.051	0.074	20.2761	0.658	27.8444	0.658	28.4158	0.658	43.7138	0.658	44.2158	0.694	59.5151	0.694	62.4939
0.067	21.0612	0.075	20.2632	0.657	27.8413	0.657	28.4036	0.657	43.7102	0.657	44.2087	0.693	59.5129	0.693	62.4265
0.068	21.0663	0.076	20.2519	0.656	27.8347	0.656	28.3913	0.656	43.7056	0.656	44.199	0.692	59.5103	0.692	62.3602
0.069	21.0765	0.077	20.2407	0.655	27.8281	0.655	28.3806	0.655	43.7026	0.655	44.1913	0.691	59.5068	0.691	62.2949
0.07	21.0765	0.078	20.2256	0.654	27.8209	0.654	28.3648	0.654	43.7	0.654	44.1801	0.69	59.5044	0.69	62.2332
0.071	21.0765	0.079	20.2127	0.653	27.8179	0.653	28.3541	0.653	43.6975	0.653	44.176	0.689	59.5033	0.689	62.1745
0.072	21.0816	0.08	20.1981	0.652	27.8092	0.652	28.3429	0.652	43.6949	0.652	44.1709	0.688	59.4981	0.688	62.1133
0.073	21.0765	0.081	20.179	0.651	27.8036	0.651	28.3321	0.651	43.6888	0.651	44.1622	0.687	59.4967	0.687	62.0577
0.074	21.0765	0.082	20.1661	0.65	27.8015	0.65	28.325	0.65	43.6893	0.65	44.1561	0.686	59.4946	0.686	62
0.075	21.0663	0.083	20.1498	0.649	27.7949	0.649	28.3097	0.649	43.6832	0.649	44.1439	0.685	59.4934	0.685	61.9475
0.076	21.0612	0.084	20.1296	0.648	27.7862	0.648	28.2944	0.648	43.6786	0.648	44.1332	0.684	59.4919	0.684	61.8964
0.077	21.0561	0.085	20.1178	0.647	27.7847	0.647	28.2842	0.647	43.6796	0.647	44.1306	0.683	59.4872	0.683	61.8439
0.078	21.0408	0.086	20.101	0.646	27.7765	0.646	28.273	0.646	43.674	0.646	44.1204	0.682	59.4867	0.682	61.7969
0.079	21.0306	0.087	20.0825	0.645	27.7699	0.645	28.2648	0.645	43.6704	0.645	44.1133	0.681	59.4862	0.681	61.749
0.08	21.0204	0.088	20.0656	0.644	27.7658	0.644	28.2551	0.644	43.6709	0.644	44.1076	0.68	59.4832	0.68	61.7015
0.081	21	0.089	20.0454	0.643	27.7592	0.643	28.2439	0.643	43.6648	0.643	44.0995	0.679	59.4832	0.679	61.6597
0.082	20.9898	0.09	20.0286	0.642	27.7536	0.642	28.2301	0.642	43.6622	0.642	44.0939	0.678	59.4786	0.678	61.6112
0.083	20.9745	0.091	20.0106	0.641	27.75	0.641	28.2214	0.641	43.6592	0.641	44.0898	0.677	59.476	0.677	61.5679
0.084	20.9541	0.092	19.9893	0.64	27.7444	0.64	28.2133	0.64	43.6571	0.64	44.0821	0.676	59.4776	0.676	61.527
0.085	20.9439	0.093	19.9719	0.639	27.7393	0.639	28.2041	0.639	43.6556	0.639	44.0781	0.675	59.476	0.675	61.4826
0.086	20.9286	0.094	19.9506	0.638	27.7326	0.638	28.1857	0.638	43.6515	0.638	44.0709	0.674	59.4719	0.674	61.4408
0.087	20.9082	0.095	19.9332	0.637	27.7306	0.637	28.1791	0.637	43.6495	0.637	44.0673	0.673	59.4704	0.673	61.4041
0.088	20.8929	0.096	19.9169	0.636	27.7209	0.636	28.1689	0.636	43.6439	0.636	44.0602	0.672	59.4653	0.672	61.3638
0.089	20.8725	0.097	19.8939	0.635	27.7143	0.635	28.1582	0.635	43.6383	0.635	44.0525	0.671	59.4663	0.671	61.3281
0.09	20.852	0.098	19.8787	0.634	27.7107	0.634	28.1556	0.634	43.6408	0.634	44.05	0.67	59.4648	0.67	61.2908
0.091	20.8316	0.099	19.8641	0.633	27.7041	0.633	28.1434	0.633	43.6367	0.633	44.0434	0.669	59.4638	0.669	61.2561
0.092	20.8112	0.1	19.84	0.632	27.6985	0.632	28.1321	0.632	43.6311	0.632	44.0367	0.668	59.4582	0.668	61.2189
0.093	20.7959	0.101	19.8226	0.631	27.698	0.631	28.1291	0.631	43.6316	0.631	44.0362	0.667	59.4561	0.667	61.1857
0.094	20.7755	0.102	19.8052	0.63	27.6898	0.63	28.1179	0.63	43.626	0.63	44.0275	0.666	59.4551	0.666	61.1541
0.095	20.7551	0.103	19.7867	0.629	27.6862	0.629	28.1087	0.629	43.624	0.629	44.0224	0.665	59.4536	0.665	61.1214
0.096	20.7398	0.104	19.7715	0.628	27.6821	0.628	28.1036	0.628	43.624	0.628	44.0179	0.664	59.4505	0.664	61.0883
0.097	20.7143	0.105	19.7721	0.627	27.676	0.627	28.0949	0.627	43.6184	0.627	44.0112	0.663	59.4526	0.663	61.0617
0.098	20.699	0.106	19.7474	0.626	27.6725	0.626	28.0852	0.626	43.6174	0.626	44.0082	0.662	59.4469	0.662	61.0275
0.099	20.6837	0.107	19.7249	0.625	27.6663	0.625	28.0796	0.625	43.6153	0.625	44.0036	0.661	59.4439	0.661	60.9985
0.1	20.6582	0.108	19.7047	0.624	27.6602	0.624	28.0694	0.624	43.6107	0.624	43.9959	0.66	59.4444	0.66	60.9719
0.101	20.6429	0.109	19.6857	0.623	27.6541	0.623	28.0617	0.623	43.6071	0.623	43.9908	0.659	59.4434	0.659	60.9418
0.102	20.6225	0.11	19.6638	0.622	27.6474	0.622	28.0526	0.622	43.6036	0.622	43.9842	0.658	59.4413	0.658	60.9143
0.103	20.5969	0.111	19.6464	0.621	27.6454	0.621	28.0464	0.621	43.6015	0.621	43.9816	0.657	59.4403	0.657	60.8888
0.104	20.5816	0.112	19.6295	0.62	27.6388	0.62	28.0388	0.62	43.6	0.62	43.976	0.656	59.4357	0.656	60.8602
0.105	20.5816	0.113	19.6054	0.619	27.6337	0.619	28.0296	0.619	43.5964	0.619	43.9699	0.655	59.4357	0.655	60.8367
0.106	20.5561	0.114	19.588	0.618	27.6311	0.618	28.024	0.618	43.5959	0.618	43.9694	0.654	59.4327	0.654	60.8097
0.107	20.5357	0.115	19.5689	0.617	27.6204	0.617	28.0117	0.617	43.5862	0.617	43.9592	0.653	59.4332	0.653	60.7867
0.108	20.5102	0.116	19.5459	0.616	27.6133	0.616	28.001	0.616	43.5806	0.616	43.9536	0.652	59.4301	0.652	60.7628
0.109	20.4949	0.117	19.5291	0.615	27.6133	0.615	27.998	0.615	43.5827	0.615	43.9561	0.651	59.4281	0.651	60.7383
0.11	20.4745	0.118	19.5094	0.614	27.6061	0.614	27.9893	0.614	43.5791	0.614	43.949	0.65	59.4281	0.65	60.7179
0.111	20.4541	0.119	19.4881	0.613	27.6015	0.613	27.9821	0.613	43.577	0.613	43.9434	0.649	59.426	0.649	60.6929
0.112	20.4388	0.12	19.4685	0.612	27.599	0.612	27.9776	0.612	43.5765	0.612	43.9408	0.648	59.423	0.648	60.6679
0.113	20.4133	0.121	19.446	0.611	27.5944	0.611	27.9679	0.611	43.5719	0.611	43.9342	0.647	59.426	0.647	60.6505
0.114	20.398	0.122	19.4264	0.61	27.5888	0.61	27.9571	0.61	43.5679	0.61	43.9275	0.646	59.4204	0.646	60.6265
0.115	20.3775	0.123	19.4045	0.609	27.5852	0.609	27.9531	0.609	43.5668	0.609	43.926	0.645	59.4173	0.645	60.6061
0.116	20.352	0.124	19.3837	0.608	27.5816	0.608	27.9434	0.608	43.5638	0.608	43.9209	0.644	59.4194	0.644	60.5878
0.117	20.3367	0.125	19.3641	0.607	27.5796	0.607	27.9367	0.607	43.5622	0.607	43.9163	0.643	59.4163	0.643	60.5668
0.118	20.3163	0.126	19.3366	0.606	27.5735	0.606	27.9316	0.606	43.5582	0.606	43.9076	0.642	59.4158	0.642	60.5474
0.119	20.2908	0.127	19.3141	0.605	27.5709	0.605	27.924	0.605	43.5571	0.605	43.9061	0.641	59.4148	0.641	60.5306
0.12	20.2755	0.128	19.2928	0.604	27.5638	0.604	27.9153	0.604	43.5536	0.604	43.9015	0.64	59.4102	0.64	60.5102
0.121	20.2551	0.129	19.2625	0.603	27.5587	0.603	27.9087	0.603	43.55	0.603	43.898	0.639	59.4097	0.639	60.4943
0.122	20.2347	0.13	19.2401	0.602	27.5576	0.602	27.9036	0.602	43.55	0.602	43.8974	0.638	59.4066	0.638	60.4755
0.123	20.2143	0.131	19.2165	0.601	27.5515	0.601	27.898	0.601	43.5454	0.601	43.8918	0.637	59.4071	0.637	60.4582
0.124	20.1939	0.132	19.1845	0.6	27.5464	0.6	27.8898	0.6	43.5418	0.6	43.8857	0.636	59.4056	0.636	60.4398
0.125	20.1735	0.133	19.162	0.599	27.5464	0.599	27.8872	0.599	43.5423	0.599	43.8852	0.635	59.4025	0.635	60.4239
0.126	20.148	0.134	19.134	0.598	27.5362	0.598	27.8765	0.598	43.5357	0.598	43.874	0.634	59.4015	0.634	60.4094
0.127	20.1225	0.135	19.1042	0.597	27.5311	0.597	27.8699	0.597	43.5321	0.597	43.8679	0.633	59.399	0.633	60.3925
0.128	20.102	0.136	19.0801	0.596	27.5281	0.596	27.8638	0.596	43.5321	0.596	43.8643	0.632	59.3959	0.632	60.3743
0.129	20.0745	0.137	19.0526	0.595	27.5219	0.595	27.8566	0.595	43.5275	0.595	43.8587	0.631	59.401	0.631	60.3641
0.13	20.05	0.138	19.0234	0.594	27.5199	0.594	27.8515	0.594	43.5265	0.594	43.8571	0.63	59.3959	0.63	60.346
0.131	20.0265	0.139	18.9954	0.593	27.5153	0.593	27.8449	0.593	43.524	0.593	43.8531	0.629	59.3934	0.629	60.3309
0.132	19.9954	0.14	18.9662	0.592	27.5102	0.592	27.8408	0.592	43.5204	0.592	43.8454	0.628	59.3924	0.628	60.3178
0.133	19.9709	0.141	18.9387	0.591	27.5071	0.591	27.8352	0.591	43.5179	0.591	43.8429	0.627	59.3913	0.627	60.3026
0.134	19.9439	0.142	18.9084	0.59	27.499	0.59	27.8265	0.59	43.5138	0.59	43.8378	0.626	59.3918	0.626	60.2896
0.135	19.9122	0.143	18.8797	0.589	27.4985	0.589	27.8235	0.589	43.5117	0.589	43.8352	0.625	59.3918	0.625	60.2777
0.136	19.8872	0.144	18.8522	0.588	27.4918	0.588	27.8158	0.588	43.5087	0.588	43.8316	0.624	59.3872	0.624	60.2625
0.137	19.8576	0.145	18.8186	0.587	27.4847	0.587	27.8092	0.587	43.5051	0.587	43.8265	0.623	59.3867	0.623	60.25
0.138	19.826	0.146	18.7911	0.586	27.4852	0.586	27.8087	0.586	43.5066	0.586	43.8286	0.622	59.3852	0.622	60.2368
0.139	19.7964	0.147	18.7613	0.585	27.4755	0.585	27.7995	0.585	43.5005	0.585	43.8219	0.621	59.3872	0.621	60.2257
0.14	19.7633	0.148	18.7282	0.584	27.4679	0.584	27.7913	0.584	43.4954	0.584	43.8133	0.62	59.3847	0.62	60.2149
0.141	19.7326	0.149	18.7007	0.583	27.4679	0.583	27.7908	0.583	43.4975	0.583	43.8138	0.619	59.3826	0.619	60.2026
0.142	19.6995	0.15	18.6738	0.582	27.4592	0.582	27.7816	0.582	43.4918	0.582	43.8092	0.618	59.3826	0.618	60.1939
0.143	19.6648	0.151	18.6424	0.581	27.4551	0.581	27.7781	0.581	43.4893	0.581	43.8056	0.617	59.3775	0.617	60.1788
0.144	19.6342	0.152	18.6137	0.58	27.451	0.58	27.773	0.58	43.4888	0.58	43.8051	0.616	59.376	0.616	60.1667
0.145	19.5939	0.153	18.5834	0.579	27.4444	0.579	27.7643	0.579	43.4842	0.579	43.7995	0.615	59.3796	0.615	60.1611
0.146	19.5602	0.154	18.5548	0.578	27.4418	0.578	27.7587	0.578	43.4826	0.578	43.7939	0.614	59.377	0.614	60.1485
0.147	19.527	0.155	18.5245	0.577	27.4367	0.577	27.7541	0.577	43.4791	0.577	43.7913	0.613	59.3765	0.613	60.1381
0.148	19.4883	0.156	18.4987	0.576	27.4316	0.576	27.7475	0.576	43.4755	0.576	43.7872	0.612	59.3775	0.612	60.1306
0.149	19.4551	0.157	18.4712	0.575	27.4291	0.575	27.7439	0.575	43.475	0.575	43.7847	0.611	59.3765	0.611	60.118
0.15	19.4204	0.158	18.4392	0.574	27.4214	0.574	27.7342	0.574	43.4704	0.574	43.7801	0.61	59.3755	0.61	60.1084
0.151	19.3781	0.159	18.4117	0.573	27.4189	0.573	27.7316	0.573	43.4679	0.573	43.777	0.609	59.377	0.609	60.1007
0.152	19.3444	0.16	18.387	0.572	27.4107	0.572	27.7245	0.572	43.4633	0.572	43.773	0.608	59.373	0.608	60.0908
0.153	19.3056	0.161	18.3528	0.571	27.4036	0.571	27.7153	0.571	43.4592	0.571	43.7668	0.607	59.373	0.607	60.0831
0.154	19.2679	0.162	18.3303	0.57	27.4046	0.57	27.7138	0.57	43.4607	0.57	43.7663	0.606	59.3735	0.606	60.0734
0.155	19.2296	0.163	18.3051	0.569	27.3985	0.569	27.7071	0.569	43.4556	0.569	43.7633	0.605	59.376	0.605	60.0647
0.156	19.1949	0.164	18.2725	0.568	27.3893	0.568	27.6985	0.568	43.451	0.568	43.7587	0.604	59.3745	0.604	60.0563
0.157	19.1582	0.165	18.2484	0.567	27.3918	0.567	27.6934	0.567	43.4531	0.567	43.7566	0.603	59.3735	0.603	60.0471
0.158	19.1173	0.166	18.2197	0.566	27.3816	0.566	27.6842	0.566	43.4464	0.566	43.7464	0.602	59.375	0.602	60.042
0.159	19.0791	0.167	18.1962	0.565	27.375	0.565	27.6765	0.565	43.4423	0.565	43.7424	0.601	59.374	0.601	60.033
0.16	19.0434	0.168	18.1726	0.564	27.3725	0.564	27.674	0.564	43.4413	0.564	43.7429	0.6	59.3725	0.6	60.0235
0.161	19.0005	0.169	18.1457	0.563	27.3648	0.563	27.6668	0.563	43.4388	0.563	43.7393	0.599	59.3791	0.599	60.0192
0.162	18.9658	0.17	18.1215	0.562	27.3628	0.562	27.6668	0.562	43.4383	0.562	43.7372	0.598	59.3735	0.598	60.0079
0.163	18.9321	0.171	18.0974	0.561	27.3592	0.561	27.6571	0.561	43.4352	0.561	43.7342	0.597	59.3719	0.597	60.0007
0.164	18.8898	0.172	18.0727	0.56	27.3526	0.56	27.651	0.56	43.4316	0.56	43.7296	0.596	59.3735	0.596	59.996
0.165	18.8531	0.173	18.0525	0.559	27.3495	0.559	27.6454	0.559	43.4286	0.559	43.725	0.595	59.374	0.595	59.987
0.166	18.8168	0.174	18.0272	0.558	27.3429	0.558	27.6378	0.558	43.4255	0.558	43.723	0.594	59.3765	0.594	59.9818
0.167	18.7776	0.175	18.0076	0.557	27.3403	0.557	27.6372	0.557	43.4245	0.557	43.7204	0.593	59.3775	0.593	59.9751
0.168	18.7439	0.176	17.9885	0.556	27.3342	0.556	27.6286	0.556	43.4214	0.556	43.7117	0.592	59.3745	0.592	59.9667
0.169	18.7066	0.177	17.9633	0.555	27.3265	0.555	27.6204	0.555	43.4173	0.555	43.7082	0.591	59.377	0.591	59.961
0.17	18.673	0.178	17.9436	0.554	27.3265	0.554	27.6194	0.554	43.4194	0.554	43.7077	0.59	59.3765	0.59	59.9531
0.171	18.6378	0.179	17.9245	0.553	27.3219	0.553	27.6143	0.553	43.4143	0.553	43.7066	0.589	59.3775	0.589	59.9475
0.172	18.6031	0.18	17.9015	0.552	27.3138	0.552	27.6056	0.552	43.4097	0.552	43.7026	0.588	59.3781	0.588	59.9418
0.173	18.5704	0.181	17.8836	0.551	27.3148	0.551	27.6051	0.551	43.4117	0.551	43.7026	0.587	59.3781	0.587	59.9341
0.174	18.5372	0.182	17.8667	0.55	27.3066	0.55	27.5954	0.55	43.4051	0.55	43.6944	0.586	59.3796	0.586	59.93
0.175	18.5066	0.183	17.8465	0.549	27.3015	0.549	27.5903	0.549	43.4031	0.549	43.6898	0.585	59.3791	0.585	59.9211
0.176	18.4791	0.184	17.8308	0.548	27.2995	0.548	27.5862	0.548	43.4025	0.548	43.6888	0.584	59.3791	0.584	59.9134
0.177	18.4434	0.185	17.8123	0.547	27.2908	0.547	27.5791	0.547	43.3969	0.547	43.6837	0.583	59.3857	0.583	59.9112
0.178	18.4143	0.186	17.7966	0.546	27.2862	0.546	27.5719	0.546	43.3929	0.546	43.6781	0.582	59.3821	0.582	59.9029
0.179	18.3852	0.187	17.7803	0.545	27.2827	0.545	27.5694	0.545	43.3908	0.545	43.675	0.581	59.3806	0.581	59.8976
0.18	18.3526	0.188	17.7668	0.544	27.2765	0.544	27.5628	0.544	43.3867	0.544	43.6709	0.58	59.3847	0.58	59.8929
0.181	18.325	0.189	17.7522	0.543	27.2755	0.543	27.5597	0.543	43.3862	0.543	43.6699	0.579	59.3847	0.579	59.8857
0.182	18.2985	0.19	17.7349	0.542	27.2668	0.542	27.552	0.542	43.3826	0.542	43.6648	0.578	59.3867	0.578	59.8806
0.183	18.2689	0.191	17.7203	0.541	27.2648	0.541	27.5485	0.541	43.3821	0.541	43.6648	0.577	59.3888	0.577	59.8758
0.184	18.2434	0.192	17.7107	0.54	27.2602	0.54	27.5393	0.54	43.3786	0.54	43.6602	0.576	59.3852	0.576	59.8687
0.185	18.2148	0.193	17.6922	0.539	27.2515	0.539	27.5321	0.539	43.374	0.539	43.6576	0.575	59.3872	0.575	59.8633
0.186	18.1913	0.194	17.6821	0.538	27.25	0.538	27.5291	0.538	43.374	0.538	43.6546	0.574	59.3878	0.574	59.8562
0.187	18.1658	0.195	17.6703	0.537	27.2454	0.537	27.5235	0.537	43.3714	0.537	43.6495	0.573	59.3913	0.573	59.85
0.188	18.1439	0.196	17.6546	0.536	27.2367	0.536	27.5153	0.536	43.3668	0.536	43.6439	0.572	59.3903	0.572	59.8437
0.189	18.1219	0.197	17.6439	0.535	27.2378	0.535	27.5143	0.535	43.3679	0.535	43.6454	0.571	59.3903	0.571	59.8384
0.19	18.0985	0.198	17.6321	0.534	27.2276	0.534	27.5051	0.534	43.3617	0.534	43.6403	0.57	59.3924	0.57	59.8366
0.191	18.076	0.199	17.6198	0.533	27.2199	0.533	27.4985	0.533	43.3582	0.533	43.6326	0.569	59.3934	0.569	59.8305
0.192	18.0566	0.2	17.6114	0.532	27.2184	0.532	27.4969	0.532	43.3587	0.532	43.6326	0.568	59.3939	0.568	59.8228
0.193	18.0321	0.201	17.6024	0.531	27.2133	0.531	27.4903	0.531	43.3536	0.531	43.6275	0.567	59.4005	0.567	59.8205
0.194	18.0128	0.202	17.5912	0.53	27.2082	0.53	27.4883	0.53	43.3526	0.53	43.626	0.566	59.3959	0.566	59.8118
0.195	17.9949	0.203	17.5794	0.529	27.2056	0.529	27.4781	0.529	43.3505	0.529	43.6245	0.565	59.3949	0.565	59.8048
0.196	17.973	0.204	17.5693	0.528	27.199	0.528	27.4724	0.528	43.348	0.528	43.6194	0.564	59.3995	0.564	59.8015
0.197	17.9566	0.205	17.562	0.527	27.1969	0.527	27.4684	0.527	43.3464	0.527	43.6194	0.563	59.4005	0.563	59.7941
0.198	17.9388	0.206	17.5519	0.526	27.1898	0.526	27.4607	0.526	43.3418	0.526	43.6168	0.562	59.402	0.562	59.7894
0.199	17.9204	0.207	17.548	0.525	27.1857	0.525	27.4582	0.525	43.3408	0.525	43.6163	0.561	59.4046	0.561	59.7843
0.2	17.9051	0.208	17.5429	0.524	27.1816	0.524	27.4515	0.524	43.3372	0.524	43.6112	0.56	59.4031	0.56	59.7775
0.201	17.8908	0.209	17.5266	0.523	27.1755	0.523	27.4459	0.523	43.3332	0.523	43.6066	0.559	59.4025	0.559	59.7715
0.202	17.876	0.21	17.5205	0.522	27.173	0.522	27.4444	0.522	43.3342	0.522	43.6066	0.558	59.4036	0.558	59.7667
0.203	17.8607	0.211	17.5132	0.521	27.1668	0.521	27.4357	0.521	43.3291	0.521	43.6	0.557	59.4071	0.557	59.7616
0.204	17.8464	0.212	17.5019	0.52	27.1592	0.52	27.4291	0.52	43.325	0.52	43.5934	0.556	59.4087	0.556	59.7564
0.205	17.8332	0.213	17.4975	0.519	27.1602	0.519	27.4281	0.519	43.326	0.519	43.5939	0.555	59.4092	0.555	59.75
0.206	17.8179	0.214	17.4924	0.518	27.1536	0.518	27.4199	0.518	43.3214	0.518	43.5883	0.554	59.4107	0.554	59.7467
0.207	17.8087	0.215	17.4817	0.517	27.1485	0.517	27.4179	0.517	43.3204	0.517	43.5852	0.553	59.4107	0.553	59.7403
0.208	17.7985	0.216	17.4761	0.516	27.1459	0.516	27.4133	0.516	43.3194	0.516	43.5857	0.552	59.4112	0.552	59.7331
0.209	17.7806	0.217	17.4677	0.515	27.1372	0.515	27.4036	0.515	43.3122	0.515	43.5786	0.551	59.4179	0.551	59.7317
0.21	17.7694	0.218	17.4598	0.514	27.1173	0.514	27.3857	0.514	43.299	0.514	43.5643	0.55	59.4148	0.55	59.7245
0.211	17.7566	0.219	17.4525	0.513	27.1199	0.513	27.3857	0.513	43.3031	0.513	43.5689	0.549	59.4148	0.549	59.719
0.212	17.7423	0.22	17.4469	0.512	27.1163	0.512	27.3821	0.512	43.3005	0.512	43.5668	0.548	59.4173	0.548	59.7152
0.213	17.7342	0.221	17.4413	0.511	27.1153	0.511	27.3801	0.511	43.302	0.511	43.5689	0.547	59.4179	0.547	59.7078
0.214	17.7255	0.222	17.4323	0.51	27.1112	0.51	27.3745	0.51	43.3	0.51	43.5658	0.546	59.4204	0.546	59.7028
0.215	17.7122	0.223	17.4262	0.509	27.1087	0.509	27.3745	0.509	43.3005	0.509	43.5673	0.545	59.4235	0.545	59.6995
0.216	17.7036	0.224	17.4217	0.508	27.1036	0.508	27.3663	0.508	43.2954	0.508	43.5622	0.544	59.4209	0.544	59.693
0.217	17.6924	0.225	17.4105	0.507	27.098	0.507	27.3597	0.507	43.2918	0.507	43.5587	0.543	59.4245	0.543	59.69
0.218	17.6847	0.226	17.4099	0.506	27.098	0.506	27.3597	0.506	43.2939	0.506	43.5587	0.542	59.424	0.542	59.6838
0.219	17.675	0.227	17.4054	0.505	27.0944	0.505	27.3541	0.505	43.2918	0.505	43.5536	0.541	59.4275	0.541	59.6796
0.22	17.6673	0.228	17.3953	0.504	27.0893	0.504	27.3464	0.504	43.2872	0.504	43.5495	0.54	59.4291	0.54	59.6746
0.221	17.6602	0.229	17.3931	0.503	27.0923	0.503	27.348	0.503	43.2908	0.503	43.552	0.539	59.4286	0.539	59.6695
0.222	17.6505	0.23	17.3863	0.502	27.0857	0.502	27.3408	0.502	43.2852	0.502	43.5469	0.538	59.4311	0.538	59.6668
0.223	17.6434	0.231	17.3802	0.501	27.0786	0.501	27.3337	0.501	43.2821	0.501	43.5444	0.537	59.4327	0.537	59.6624
0.224	17.6378	0.232	17.3785	0.5	27.075	0.5	27.3291	0.5	43.2821	0.5	43.5434	0.536	59.4337	0.536	59.6561
0.225	17.626	0.233	17.3729	0.499	27.0699	0.499	27.3224	0.499	43.2781	0.499	43.5388	0.535	59.4388	0.535	59.656
0.226	17.623	0.234	17.3689	0.498	27.0648	0.498	27.3214	0.498	43.2765	0.498	43.5362	0.534	59.4362	0.534	59.6487
0.227	17.6179	0.235	17.3661	0.497	27.0617	0.497	27.3168	0.497	43.276	0.497	43.5357	0.533	59.4357	0.533	59.6441
0.228	17.6076	0.236	17.3605	0.496	27.0556	0.496	27.3087	0.496	43.2724	0.496	43.5306	0.532	59.4398	0.532	59.6419
0.229	17.6026	0.237	17.3594	0.495	27.049	0.495	27.3041	0.495	43.2689	0.495	43.525	0.531	59.4418	0.531	59.6364
0.23	17.5964	0.238	17.3538	0.494	27.0449	0.494	27.2975	0.494	43.2663	0.494	43.5209	0.53	59.4434	0.53	59.634
0.231	17.5893	0.239	17.3515	0.493	27.0434	0.493	27.2949	0.493	43.2658	0.493	43.5219	0.529	59.4469	0.529	59.6316
0.232	17.5847	0.24	17.3527	0.492	27.0383	0.492	27.2918	0.492	43.2638	0.492	43.5184	0.528	59.4434	0.528	59.6268
0.233	17.5775	0.241	17.3448	0.491	27.0332	0.491	27.2857	0.491	43.2602	0.491	43.5143	0.527	59.4469	0.527	59.6247
0.234	17.5724	0.242	17.3431	0.49	27.0316	0.49	27.2842	0.49	43.2617	0.49	43.5133	0.526	59.4469	0.526	59.6202
0.235	17.5663	0.243	17.342	0.489	27.025	0.489	27.2806	0.489	43.2576	0.489	43.5082	0.525	59.45	0.525	59.6174
0.236	17.5602	0.244	17.3347	0.488	27.0189	0.488	27.2689	0.488	43.2541	0.488	43.5046	0.524	59.4526	0.524	59.6137
0.237	17.5556	0.245	17.3347	0.487	27.0179	0.487	27.2694	0.487	43.2556	0.487	43.5061	0.523	59.452	0.523	59.6095
0.238	17.5485	0.246	17.3313	0.486	27.0128	0.486	27.2628	0.486	43.251	0.486	43.5	0.522	59.4546	0.522	59.6081
0.239	17.5444	0.247	17.3252	0.485	27.0077	0.485	27.2571	0.485	43.2495	0.485	43.4969	0.521	59.4541	0.521	59.6032
0.24	17.5418	0.248	17.3252	0.484	27.0051	0.484	27.2551	0.484	43.25	0.484	43.4975	0.52	59.4546	0.52	59.5988
0.241	17.5321	0.249	17.3212	0.483	27.001	0.483	27.249	0.483	43.2454	0.483	43.4924	0.519	59.4622	0.519	59.599
0.242	17.5301	0.25	17.3184	0.482	26.9949	0.482	27.2423	0.482	43.2418	0.482	43.4878	0.518	59.4592	0.518	59.5939
0.243	17.527	0.251	17.3179	0.481	26.9918	0.481	27.2413	0.481	43.2424	0.481	43.4888	0.517	59.4592	0.517	59.5909
0.244	17.5204	0.252	17.3173	0.48	26.9883	0.48	27.2367	0.48	43.2408	0.48	43.4852	0.516	59.4607	0.516	59.5897
0.245	17.5179	0.253	17.3162	0.479	26.9862	0.479	27.2326	0.479	43.2398	0.479	43.4852	0.515	59.4597	0.515	59.583
0.246	17.5138	0.254	17.3111	0.478	26.9821	0.478	27.226	0.478	43.2372	0.478	43.4801	0.514	59.4541	0.514	59.575
0.247	17.5077	0.255	17.3094	0.477	26.9806	0.477	27.2235	0.477	43.2372	0.477	43.4791	0.513	59.4628	0.513	59.5778
0.248	17.5056	0.256	17.3094	0.476	26.9735	0.476	27.2168	0.476	43.2342	0.476	43.475	0.512	59.4633	0.512	59.5738
0.249	17.5005	0.257	17.3033	0.475	26.9704	0.475	27.2107	0.475	43.2301	0.475	43.4699	0.511	59.4648	0.511	59.5728
0.25	17.4975	0.258	17.3055	0.474	26.9679	0.474	27.2097	0.474	43.2321	0.474	43.4709	0.51	59.4633	0.51	59.5689
0.251	17.4944	0.259	17.3055	0.473	26.9622	0.473	27.2061	0.473	43.2286	0.473	43.4674	0.509	59.4653	0.509	59.566
0.252	17.4934	0.26	17.2977	0.472	26.9577	0.472	27.1969	0.472	43.2245	0.472	43.4633	0.508	59.4674	0.508	59.5616
0.253	17.4893	0.261	17.2982	0.471	26.9582	0.471	27.198	0.471	43.227	0.471	43.4658	0.507	59.4674	0.507	59.5585
0.254	17.4832	0.262	17.2965	0.47	26.9515	0.47	27.1893	0.47	43.2219	0.47	43.4597	0.506	59.4674	0.506	59.5576
0.255	17.4811	0.263	17.292	0.469	26.9464	0.469	27.1832	0.469	43.2184	0.469	43.4556	0.505	59.4679	0.505	59.554
0.256	17.4806	0.264	17.2932	0.468	26.9439	0.468	27.1791	0.468	43.2199	0.468	43.4551	0.504	59.4674	0.504	59.5494
0.257	17.473	0.265	17.2932	0.467	26.9393	0.467	27.176	0.467	43.2168	0.467	43.451	0.503	59.474	0.503	59.5504
0.258	17.475	0.266	17.2915	0.466	26.9372	0.466	27.174	0.466	43.2168	0.466	43.4485	0.502	59.4719	0.502	59.5447
0.259	17.4735	0.267	17.2892	0.465	26.9347	0.465	27.173	0.465	43.2153	0.465	43.448	0.501	59.4699	0.501	59.5415
0.26	17.4668	0.268	17.287	0.464	26.9326	0.464	27.1684	0.464	43.2117	0.464	43.4444	0.5	59.4694	0.5	59.5404
0.261	17.4643	0.269	17.2898	0.463	26.926	0.463	27.1628	0.463	43.2092	0.463	43.4413	0.499	59.4679	0.499	59.5359
0.262	17.4612	0.27	17.2847	0.462	26.9225	0.462	27.1469	0.462	43.2061	0.462	43.4372	0.498	59.4694	0.498	59.5336
0.263	17.4566	0.271	17.2853	0.461	26.9225	0.461	27.1444	0.461	43.2061	0.461	43.4378	0.497	59.4719	0.497	59.532
0.264	17.4561	0.272	17.2887	0.46	26.9179	0.46	27.1413	0.46	43.2046	0.46	43.4347	0.496	59.4699	0.496	59.5273
0.265	17.4546	0.273	17.2825	0.459	26.9133	0.459	27.1372	0.459	43.201	0.459	43.4316	0.495	59.4668	0.495	59.5244
0.266	17.4531	0.274	17.2842	0.458	26.9143	0.458	27.1342	0.458	43.2036	0.458	43.4337	0.494	59.4663	0.494	59.521
0.267	17.4485	0.275	17.2864	0.457	26.9066	0.457	27.1255	0.457	43.1995	0.457	43.4281	0.493	59.4663	0.493	59.5179
0.268	17.4459	0.276	17.2814	0.456	26.902	0.456	27.1189	0.456	43.1954	0.456	43.4235	0.492	59.4658	0.492	59.5153
0.269	17.4444	0.277	17.2847	0.455	26.9036	0.455	27.1199	0.455	43.1995	0.455	43.4265	0.491	59.4648	0.491	59.5104
0.27	17.4398	0.278	17.2864	0.454	26.8964	0.454	27.1133	0.454	43.1959	0.454	43.4219	0.49	59.4643	0.49	59.5099
0.271	17.4378	0.279	17.2836	0.453	26.8959	0.453	27.1112	0.453	43.1939	0.453	43.4209	0.489	59.4607	0.489	59.5055
0.272	17.4393	0.28	17.2842	0.452	26.8949	0.452	27.1092	0.452	43.1949	0.452	43.4209	0.488	59.4582	0.488	59.5008
0.273	17.4316	0.281	17.2825	0.451	26.8913	0.451	27.1046	0.451	43.1908	0.451	43.4168	0.487	59.4612	0.487	59.5019
0.274	17.4321	0.282	17.2825	0.45	26.8893	0.45	27.101	0.45	43.1898	0.45	43.4133	0.486	59.4587	0.486	59.497
0.275	17.4301	0.283	17.2825	0.449	26.8862	0.449	27.0959	0.449	43.1898	0.449	43.4112	0.485	59.4566	0.485	59.494
0.276	17.425	0.284	17.2825	0.448	26.8837	0.448	27.0903	0.448	43.1878	0.448	43.4066	0.484	59.4551	0.484	59.4941
0.277	17.427	0.285	17.2836	0.447	26.8821	0.447	27.0872	0.447	43.1867	0.447	43.4051	0.483	59.451	0.483	59.4888
0.278	17.426	0.286	17.2808	0.446	26.8765	0.446	27.0821	0.446	43.1852	0.446	43.401	0.482	59.449	0.482	59.4852
0.279	17.4209	0.287	17.2814	0.445	26.8786	0.445	27.0806	0.445	43.1847	0.445	43.4	0.481	59.4505	0.481	59.4837
0.28	17.4194	0.288	17.2836	0.444	26.8725	0.444	27.0735	0.444	43.1816	0.444	43.3944	0.48	59.4464	0.48	59.4801
0.281	17.4153	0.289	17.2791	0.443	26.8668	0.443	27.0674	0.443	43.1791	0.443	43.3898	0.479	59.4459	0.479	59.4796
0.282	17.4143	0.29	17.2825	0.442	26.8689	0.442	27.0689	0.442	43.1811	0.442	43.3918	0.478	59.4413	0.478	59.476
0.283	17.4122	0.291	17.2859	0.441	26.8633	0.441	27.0638	0.441	43.177	0.441	43.3893	0.477	59.4388	0.477	59.4735
0.284	17.4092	0.292	17.2803	0.44	26.8602	0.44	27.0566	0.44	43.174	0.44	43.3847	0.476	59.4362	0.476	59.4704
0.285	17.4087	0.293	17.2825	0.439	26.8628	0.439	27.0592	0.439	43.1765	0.439	43.3883	0.475	59.4337	0.475	59.4663
0.286	17.4036	0.294	17.2831	0.438	26.8541	0.438	27.0505	0.438	43.173	0.438	43.3811	0.474	59.4311	0.474	59.4658
0.287	17.402	0.295	17.2819	0.437	26.8531	0.437	27.048	0.437	43.1719	0.437	43.3775	0.473	59.4255	0.473	59.4617
0.288	17.4015	0.296	17.2831	0.436	26.8515	0.436	27.0444	0.436	43.1719	0.436	43.3775	0.472	59.4209	0.472	59.4577
0.289	17.3944	0.297	17.2808	0.435	26.848	0.435	27.0372	0.435	43.1689	0.435	43.3755	0.471	59.4219	0.471	59.4587
0.29	17.3959	0.298	17.2814	0.434	26.8474	0.434	27.0357	0.434	43.1704	0.434	43.3714	0.47	59.4163	0.47	59.4541
0.291	17.3964	0.299	17.2808	0.433	26.8444	0.433	27.0316	0.433	43.1684	0.433	43.3689	0.469	59.4138	0.469	59.4505
0.292	17.3908	0.3	17.2808	0.432	26.8408	0.432	27.0265	0.432	43.1653	0.432	43.3633	0.468	59.4107	0.468	59.451
0.293	17.3908	0.301	17.2814	0.431	26.8372	0.431	27.0224	0.431	43.1638	0.431	43.3607	0.467	59.4051	0.467	59.4469
0.294	17.3878	0.302	17.2808	0.43	26.8316	0.43	27.0158	0.43	43.1607	0.43	43.3566	0.466	59.402	0.466	59.4449
0.295	17.3842	0.303	17.2831	0.429	26.8332	0.429	27.0158	0.429	43.1622	0.429	43.3571	0.465	59.4	0.465	59.4434
0.296	17.3837	0.304	17.2847	0.428	26.8306	0.428	27.0117	0.428	43.1612	0.428	43.3536	0.464	59.3934	0.464	59.4388
0.297	17.3811	0.305	17.2797	0.427	26.8255	0.427	27.0077	0.427	43.1582	0.427	43.35	0.463	59.3872	0.463	59.4362
0.298	17.3801	0.306	17.2825	0.426	26.8291	0.426	27.0077	0.426	43.1607	0.426	43.3526	0.462	59.3821	0.462	59.4342
0.299	17.377	0.307	17.2831	0.425	26.8235	0.425	27.0046	0.425	43.1576	0.425	43.3485	0.461	59.3791	0.461	59.4321
0.3	17.375	0.308	17.2797	0.424	26.8179	0.424	26.9934	0.424	43.1546	0.424	43.3429	0.46	59.375	0.46	59.4291
0.301	17.375	0.309	17.2842	0.423	26.8209	0.423	26.9934	0.423	43.1571	0.423	43.3418	0.459	59.3714	0.459	59.4265
0.302	17.3704	0.31	17.2864	0.422	26.8143	0.422	26.9872	0.422	43.1525	0.422	43.3352	0.458	59.3668	0.458	59.4255
0.303	17.3725	0.311	17.2831	0.421	26.8128	0.421	26.9826	0.421	43.1515	0.421	43.3327	0.457	59.3592	0.457	59.4209
0.304	17.374	0.312	17.2842	0.42	26.8117	0.42	26.9826	0.42	43.1525	0.42	43.3321	0.456	59.3515	0.456	59.4163
0.305	17.3668	0.313	17.2819	0.419	26.8061	0.419	26.9765	0.419	43.149	0.419	43.3276	0.455	59.3505	0.455	59.4184
0.306	17.3689	0.314	17.2825	0.418	26.8031	0.418	26.9694	0.418	43.1464	0.418	43.3225	0.454	59.3439	0.454	59.4133
0.307	17.3679	0.315	17.2825	0.417	26.801	0.417	26.9668	0.417	43.1469	0.417	43.3214	0.453	59.3388	0.453	59.4117
0.308	17.3628	0.316	17.2842	0.416	26.7975	0.416	26.9602	0.416	43.1449	0.416	43.3173	0.452	59.3327	0.452	59.4112
0.309	17.3643	0.317	17.2859	0.415	26.7975	0.415	26.9592	0.415	43.1454	0.415	43.3168	0.451	59.3225	0.451	59.4066
0.31	17.3658	0.318	17.2825	0.414	26.7923	0.414	26.9541	0.414	43.1429	0.414	43.3138	0.45	59.3173	0.45	59.4041
0.311	17.3617	0.319	17.2842	0.413	26.7944	0.413	26.9525	0.413	43.1424	0.413	43.3128	0.449	59.3133	0.449	59.4031
0.312	17.3622	0.32	17.2864	0.412	26.7867	0.412	26.9429	0.412	43.1357	0.412	43.3036	0.448	59.3036	0.448	59.3995
0.313	17.3566	0.321	17.2814	0.411	26.7816	0.411	26.9367	0.411	43.1326	0.411	43.301	0.447	59.2974	0.447	59.399
0.314	17.3556	0.322	17.2847	0.41	26.7837	0.41	26.9372	0.41	43.1357	0.41	43.3025	0.446	59.2898	0.446	59.3954
0.315	17.3531	0.323	17.2875	0.409	26.7796	0.409	26.9342	0.409	43.1337	0.409	43.2995	0.445	59.2826	0.445	59.3929
0.316	17.3536	0.324	17.2578	0.408	26.774	0.408	26.9276	0.408	43.1316	0.408	43.2964	0.444	59.273	0.444	59.3888
0.317	17.352	0.325	17.2758	0.407	26.7791	0.407	26.927	0.407	43.1352	0.407	43.2974	0.443	59.2658	0.443	59.3862
0.318	17.3464	0.326	17.2965	0.406	26.7714	0.406	26.9214	0.406	43.1306	0.406	43.2903	0.442	59.2576	0.442	59.3852
0.319	17.3469	0.327	17.2943	0.405	26.7679	0.405	26.9158	0.405	43.1286	0.405	43.2862	0.441	59.2464	0.441	59.3832
0.32	17.3474	0.328	17.2937	0.404	26.7684	0.404	26.9133	0.404	43.1296	0.404	43.2862	0.44	59.2347	0.44	59.3781
0.321	17.3413	0.329	17.2937	0.403	26.7628	0.403	26.9097	0.403	43.127	0.403	43.2811	0.439	59.2301	0.439	59.3786
0.322	17.3429	0.33	17.2932	0.402	26.7633	0.402	26.9051	0.402	43.127	0.402	43.2811	0.438	59.2214	0.438	59.3725
0.323	17.3408	0.331	17.292	0.401	26.7612	0.401	26.902	0.401	43.1265	0.401	43.2775	0.437	59.2102	0.437	59.3694
0.324	17.3362	0.332	17.2909	0.4	26.7556	0.4	26.898	0.4	43.1255	0.4	43.2719	0.436	59.2	0.436	59.3689
0.325	17.3362	0.333	17.2932	0.399	26.7561	0.399	26.8949	0.399	43.124	0.399	43.2689	0.435	59.1847	0.435	59.3653
0.326	17.3347	0.334	17.2898	0.398	26.751	0.398	26.8908	0.398	43.1214	0.398	43.2638	0.434	59.1755	0.434	59.3622
0.327	17.3327	0.335	17.2932	0.397	26.7505	0.397	26.8893	0.397	43.1225	0.397	43.2643	0.433	59.1673	0.433	59.3607
0.328	17.3347	0.336	17.296	0.396	26.7475	0.396	26.8842	0.396	43.1204	0.396	43.2602	0.432	59.1525	0.432	59.3556
0.329	17.3337	0.337	17.2932	0.395	26.7423	0.395	26.8796	0.395	43.1174	0.395	43.2551	0.431	59.1388	0.431	59.3536
0.33	17.3327	0.338	17.2971	0.394	26.7444	0.394	26.8786	0.394	43.1204	0.394	43.2556	0.43	59.1245	0.43	59.35
0.331	17.3306	0.339	17.2993	0.393	26.7388	0.393	26.8704	0.393	43.1158	0.393	43.2495	0.429	59.1107	0.429	59.3475
0.332	17.3286	0.34	17.2971	0.392	26.7321	0.392	26.8653	0.392	43.1117	0.392	43.2424	0.428	59.099	0.428	59.3439
0.333	17.3296	0.341	17.3021	0.391	26.7357	0.391	26.8673	0.391	43.1148	0.391	43.2439	0.427	59.0847	0.427	59.3393
0.334	17.326	0.342	17.3055	0.39	26.7296	0.39	26.8592	0.39	43.1112	0.39	43.2372	0.426	59.0735	0.426	59.3378
0.335	17.3255	0.343	17.3033	0.389	26.7286	0.389	26.8566	0.389	43.1102	0.389	43.2347	0.425	59.0551	0.425	59.3332
0.336	17.326	0.344	17.3066	0.388	26.7301	0.388	26.8541	0.388	43.1112	0.388	43.2342	0.424	59.0347	0.424	59.3281
0.337	17.3204	0.345	17.3055	0.387	26.7255	0.387	26.848	0.387	43.1082	0.387	43.2311	0.423	59.023	0.423	59.3276
0.338	17.3224	0.346	17.3089	0.386	26.723	0.386	26.8444	0.386	43.1076	0.386	43.2291	0.422	59.0061	0.422	59.3209
0.339	17.3224	0.347	17.3106	0.385	26.7214	0.385	26.8403	0.385	43.1071	0.385	43.2265	0.421	58.9893	0.421	59.3168
0.34	17.3174	0.348	17.3106	0.384	26.7168	0.384	26.8383	0.384	43.1046	0.384	43.2219	0.42	58.9714	0.42	59.3153
0.341	17.3189	0.349	17.315	0.383	26.7158	0.383	26.8332	0.383	43.1046	0.383	43.2184	0.419	58.95	0.419	59.3087
0.342	17.3194	0.35	17.3145	0.382	26.7117	0.382	26.827	0.382	43.1015	0.382	43.2143	0.418	58.9296	0.418	59.3036
0.343	17.3158	0.351	17.3162	0.381	26.7107	0.381	26.8265	0.381	43.1026	0.381	43.2133	0.417	58.9143	0.417	59.301
0.344	17.3158	0.352	17.3212	0.38	26.7056	0.38	26.8224	0.38	43.0985	0.38	43.2077	0.416	58.8949	0.416	59.2949
0.345	17.3117	0.353	17.3201	0.379	26.7015	0.379	26.8097	0.379	43.0954	0.379	43.2041	0.415	58.877	0.415	59.2929
0.346	17.3133	0.354	17.3246	0.378	26.702	0.378	26.8102	0.378	43.0975	0.378	43.2036	0.414	58.8526	0.414	59.2867
0.347	17.3112	0.355	17.3296	0.377	26.7005	0.377	26.8046	0.377	43.0959	0.377	43.199	0.413	58.8332	0.413	59.2821
0.348	17.3107	0.356	17.3263	0.376	26.6944	0.376	26.7995	0.376	43.0929	0.376	43.1939	0.412	58.8092	0.412	59.274
0.349	17.3092	0.357	17.3319	0.375	26.698	0.375	26.801	0.375	43.0959	0.375	43.1964	0.411	58.7888	0.411	59.2694
0.35	17.3061	0.358	17.333	0.374	26.6929	0.374	26.7949	0.374	43.0924	0.374	43.1888	0.41	58.7724	0.41	59.2668
0.351	17.3056	0.359	17.3347	0.373	26.6898	0.373	26.7923	0.373	43.0903	0.373	43.1852	0.409	58.7515	0.409	59.2622
0.352	17.3066	0.36	17.3392	0.372	26.6893	0.372	26.7852	0.372	43.0913	0.372	43.1811	0.408	58.7291	0.408	59.2546
0.353	17.3026	0.361	17.3431	0.371	26.6847	0.371	26.7791	0.371	43.0878	0.371	43.1765	0.407	58.7153	0.407	59.2536
0.354	17.3046	0.362	17.3437	0.37	26.6826	0.37	26.7765	0.37	43.0867	0.37	43.175	0.406	58.6934	0.406	59.2454
0.355	17.3066	0.363	17.3448	0.369	26.6816	0.369	26.7735	0.369	43.0862	0.369	43.1724	0.405	58.6765	0.405	59.2408
0.356	17.3015	0.364	17.3459	0.368	26.6776	0.368	26.7679	0.368	43.0832	0.368	43.1668	0.404	58.6597	0.404	59.2372
0.357	17.3031	0.365	17.3476	0.367	26.674	0.367	26.7633	0.367	43.0816	0.367	43.1638	0.403	58.6408	0.403	59.2311
0.358	17.3015	0.366	17.347	0.366	26.6709	0.366	26.7561	0.366	43.0786	0.366	43.1592	0.402	58.6265	0.402	59.227
0.359	17.2969	0.367	17.3521	0.365	26.6699	0.365	26.7551	0.365	43.0796	0.365	43.1587	0.401	58.6163	0.401	59.2245
0.36	17.2985	0.368	17.3555	0.364	26.6679	0.364	26.7505	0.364	43.0776	0.364	43.1571	0.4	58.6026	0.4	59.2179
0.361	17.298	0.369	17.3521	0.363	26.6638	0.363	26.7439	0.363	43.0755	0.363	43.1525	0.399	58.5908	0.399	59.2163
0.362	17.298	0.37	17.356	0.362	26.6633	0.362	26.7449	0.362	43.077	0.362	43.1505	0.398	58.5765	0.398	59.2112
0.363	17.2964	0.371	17.3577	0.361	26.6582	0.361	26.7367	0.361	43.0719	0.361	43.1429	0.397	58.5653	0.397	59.2077
0.364	17.2939	0.372	17.3566	0.36	26.6526	0.36	26.7281	0.36	43.0689	0.36	43.1367	0.396	58.5592	0.396	59.2056
0.365	17.2944	0.373	17.3628	0.359	26.6551	0.359	26.7301	0.359	43.0719	0.359	43.1393	0.395	58.5541	0.395	59.202
0.366	17.2918	0.374	17.3633	0.358	26.652	0.358	26.7209	0.358	43.0679	0.358	43.1316	0.394	58.551	0.394	59.2026
0.367	17.2934	0.375	17.3644	0.357	26.6495	0.357	26.7143	0.357	43.0668	0.357	43.1311	0.393	58.5418	0.393	59.199
0.368	17.2939	0.376	17.3678	0.356	26.65	0.356	26.7168	0.356	43.0679	0.356	43.1306	0.392	58.5362	0.392	59.1949
0.369	17.2878	0.377	17.3678	0.355	26.6454	0.355	26.724	0.355	43.0643	0.355	43.1245	0.391	58.5388	0.391	59.1995
0.37	17.2893	0.378	17.3717	0.354	26.6403	0.354	26.701	0.354	43.0617	0.354	43.1184	0.39	58.5388	0.39	59.1954
0.371	17.2903	0.379	17.3745	0.353	26.6398	0.353	26.6924	0.353	43.0602	0.353	43.1168	0.389	58.5393	0.389	59.1959
0.372	17.2862	0.38	17.3773	0.352	26.6352	0.352	26.6852	0.352	43.0587	0.352	43.1122	0.388	58.5429	0.388	59.198
0.373	17.2867	0.381	17.3818	0.351	26.6342	0.351	26.6842	0.351	43.0587	0.351	43.1128	0.387	58.5418	0.387	59.1954
0.374	17.2867	0.382	17.3796	0.35	26.6311	0.35	26.677	0.35	43.0561	0.35	43.1082	0.386	58.5454	0.386	59.1975
0.375	17.2827	0.383	17.383	0.349	26.6301	0.349	26.676	0.349	43.0566	0.349	43.1071	0.385	58.5525	0.385	59.1995
0.376	17.2842	0.384	17.3875	0.348	26.625	0.348	26.673	0.348	43.0541	0.348	43.102	0.384	58.5592	0.384	59.1985
0.377	17.2816	0.385	17.3852	0.347	26.6225	0.347	26.6673	0.347	43.05	0.347	43.098	0.383	58.5668	0.383	59.2026
0.378	17.2821	0.386	17.3897	0.346	26.6214	0.346	26.6679	0.346	43.0525	0.346	43.0975	0.382	58.5719	0.382	59.202
0.379	17.2806	0.387	17.3936	0.345	26.6179	0.345	26.6566	0.345	43.049	0.345	43.0924	0.381	58.5801	0.381	59.2046
0.38	17.2811	0.388	17.3914	0.344	26.6122	0.344	26.6505	0.344	43.0449	0.344	43.0898	0.38	58.5867	0.38	59.2041
0.381	17.2827	0.389	17.397	0.343	26.6122	0.343	26.649	0.343	43.0485	0.343	43.0913	0.379	58.5969	0.379	59.2066
0.382	17.2796	0.39	17.3981	0.342	26.6051	0.342	26.6378	0.342	43.0418	0.342	43.0816	0.378	58.6097	0.378	59.2107
0.383	17.2796	0.391	17.3987	0.341	26.6005	0.341	26.6306	0.341	43.0398	0.341	43.0765	0.377	58.6189	0.377	59.2128
0.384	17.2816	0.392	17.4032	0.34	26.599	0.34	26.6286	0.34	43.0408	0.34	43.074	0.376	58.625	0.376	59.2128
0.385	17.276	0.393	17.4071	0.339	26.5959	0.339	26.623	0.339	43.0372	0.339	43.0709	0.375	58.6403	0.375	59.2194
0.386	17.2796	0.394	17.4071	0.338	26.5929	0.338	26.6184	0.338	43.0367	0.338	43.0689	0.374	58.649	0.374	59.2179
0.387	17.2806	0.395	17.4099	0.337	26.5913	0.337	26.6163	0.337	43.0347	0.337	43.0673	0.373	58.6602	0.373	59.2209
0.388	17.2755	0.396	17.4121	0.336	26.5867	0.336	26.6102	0.336	43.0326	0.336	43.0607	0.372	58.6735	0.372	59.224
0.389	17.2776	0.397	17.4172	0.335	26.5837	0.335	26.6051	0.335	43.0301	0.335	43.0592	0.371	58.6816	0.371	59.2255
0.39	17.2781	0.398	17.4178	0.334	26.5796	0.334	26.6005	0.334	43.0286	0.334	43.0531	0.37	58.6939	0.37	59.227
0.391	17.274	0.399	17.4211	0.333	26.5781	0.333	26.5969	0.333	43.027	0.333	43.0505	0.369	58.7071	0.369	59.2306
0.392	17.277	0.4	17.4262	0.332	26.5735	0.332	26.5903	0.332	43.0245	0.332	43.0469	0.368	58.7184	0.368	59.2306
0.393	17.276	0.401	17.4234	0.331	26.5704	0.331	26.5847	0.331	43.0214	0.331	43.0418	0.367	58.7296	0.367	59.2332
0.394	17.2755	0.402	17.4284	0.33	26.5694	0.33	26.5837	0.33	43.0235	0.33	43.0423	0.366	58.7378	0.366	59.2342
0.395	17.2755	0.403	17.4335	0.329	26.5628	0.329	26.5745	0.329	43.0179	0.329	43.0352	0.365	58.7475	0.365	59.2372
0.396	17.2735	0.404	17.4323	0.328	26.5566	0.328	26.5689	0.328	43.0133	0.328	43.0301	0.364	58.7566	0.364	59.2378
0.397	17.2745	0.405	17.4408	0.327	26.5561	0.327	26.5653	0.327	43.0153	0.327	43.0321	0.363	58.7674	0.363	59.2393
0.398	17.273	0.406	17.4447	0.326	26.551	0.326	26.5561	0.326	43.0112	0.326	43.025	0.362	58.7806	0.362	59.2424
0.399	17.273	0.407	17.4441	0.325	26.548	0.325	26.5541	0.325	43.0097	0.325	43.0224	0.361	58.7857	0.361	59.2413
0.4	17.276	0.408	17.4475	0.324	26.5434	0.324	26.551	0.324	43.0097	0.324	43.0209	0.36	58.7913	0.36	59.2398
0.401	17.2704	0.409	17.4509	0.323	26.5372	0.323	26.5464	0.323	43.0056	0.323	43.0174	0.359	58.801	0.359	59.2464
0.402	17.2724	0.41	17.4542	0.322	26.5332	0.322	26.5418	0.322	43.0041	0.322	43.0163	0.358	58.8082	0.358	59.2444
0.403	17.2745	0.411	17.4576	0.321	26.5291	0.321	26.5352	0.321	43.0031	0.321	43.0148	0.357	58.8163	0.357	59.2454
0.404	17.2704	0.412	17.466	0.32	26.523	0.32	26.5296	0.32	43	0.32	43.0097	0.356	58.826	0.356	59.248
0.405	17.273	0.413	17.4705	0.319	26.5194	0.319	26.5255	0.319	42.999	0.319	43.0076	0.355	58.8281	0.355	59.2464
0.406	17.276	0.414	17.4683	0.318	26.5128	0.318	26.5184	0.318	42.9954	0.318	43.001	0.354	58.8321	0.354	59.2459
0.407	17.274	0.415	17.4711	0.317	26.5097	0.317	26.5163	0.317	42.9954	0.317	42.9995	0.353	58.8388	0.353	59.2495
0.408	17.2745	0.416	17.4767	0.316	26.5	0.316	26.5066	0.316	42.9903	0.316	42.9913	0.352	58.8434	0.352	59.2469
0.409	17.2714	0.417	17.4728	0.315	26.4939	0.315	26.498	0.315	42.9857	0.315	42.9888	0.351	58.8526	0.351	59.2495
0.41	17.273	0.418	17.4789	0.314	26.4929	0.314	26.499	0.314	42.9878	0.314	42.9893	0.35	58.8541	0.35	59.2485
0.411	17.274	0.419	17.484	0.313	26.4857	0.313	26.4918	0.313	42.9837	0.313	42.9837	0.349	58.8561	0.349	59.2495
0.412	17.2776	0.42	17.4817	0.312	26.4791	0.312	26.4852	0.312	42.9796	0.312	42.977	0.348	58.8587	0.348	59.248
0.413	17.277	0.421	17.4868	0.311	26.4786	0.311	26.4862	0.311	42.9821	0.311	42.9765	0.347	58.8597	0.347	59.2475
0.414	17.275	0.422	17.4907	0.31	26.4668	0.31	26.4735	0.31	42.975	0.31	42.9684	0.346	58.8668	0.346	59.248
0.415	17.273	0.423	17.4913	0.309	26.4592	0.309	26.4668	0.309	42.9704	0.309	42.9622	0.345	58.8684	0.345	59.2485
0.416	17.2745	0.424	17.4958	0.308	26.4546	0.308	26.4643	0.308	42.973	0.308	42.9628	0.344	58.8668	0.344	59.2454
0.417	17.2684	0.425	17.498	0.307	26.4485	0.307	26.4556	0.307	42.9689	0.307	42.9587	0.343	58.8699	0.343	59.25
0.418	17.2704	0.426	17.5019	0.306	26.4429	0.306	26.4515	0.306	42.9674	0.306	42.9561	0.342	58.8694	0.342	59.2459
0.419	17.2724	0.427	17.5047	0.305	26.4372	0.305	26.4474	0.305	42.9653	0.305	42.9531	0.341	58.8674	0.341	59.2449
0.42	17.2668	0.428	17.5075	0.304	26.4332	0.304	26.4408	0.304	42.9617	0.304	42.949	0.34	58.8694	0.34	59.2454
0.421	17.2679	0.429	17.512	0.303	26.426	0.303	26.4347	0.303	42.9582	0.303	42.9469	0.339	58.8658	0.339	59.2439
0.422	17.2679	0.43	17.5137	0.302	26.4194	0.302	26.427	0.302	42.9556	0.302	42.9439	0.338	58.8648	0.338	59.2429
0.423	17.2658	0.431	17.5199	0.301	26.4189	0.301	26.4245	0.301	42.9551	0.301	42.9423	0.337	58.8628	0.337	59.2439
0.424	17.2684	0.432	17.5261	0.3	26.4128	0.3	26.4189	0.3	42.9541	0.3	42.9388	0.336	58.8592	0.336	59.2403
0.425	17.2658	0.433	17.5233	0.299	26.4077	0.299	26.4112	0.299	42.949	0.299	42.9332	0.335	58.8597	0.335	59.2413
0.426	17.2679	0.434	17.5278	0.298	26.4066	0.298	26.4102	0.298	42.9515	0.298	42.9321	0.334	58.8541	0.334	59.2378
0.427	17.2658	0.435	17.5322	0.297	26.3995	0.297	26.4031	0.297	42.9464	0.297	42.927	0.333	58.848	0.333	59.2378
0.428	17.2633	0.436	17.5317	0.296	26.3934	0.296	26.3964	0.296	42.9418	0.296	42.9209	0.332	58.8418	0.332	59.2347
0.429	17.2648	0.437	17.5362	0.295	26.3918	0.295	26.3959	0.295	42.9434	0.295	42.9224	0.331	58.8342	0.331	59.2321
0.43	17.2643	0.438	17.539	0.294	26.3832	0.294	26.3867	0.294	42.9393	0.294	42.9143	0.33	58.8316	0.33	59.2326
0.431	17.2653	0.439	17.5384	0.293	26.3801	0.293	26.3821	0.293	42.9372	0.293	42.9122	0.329	58.8219	0.329	59.2286
0.432	17.2679	0.44	17.5407	0.292	26.3765	0.292	26.3791	0.292	42.9362	0.292	42.9112	0.328	58.8102	0.328	59.2235
0.433	17.2622	0.441	17.5423	0.291	26.3684	0.291	26.3699	0.291	42.9316	0.291	42.9061	0.327	58.8041	0.327	59.2265
0.434	17.2648	0.442	17.5451	0.29	26.3617	0.29	26.3633	0.29	42.9281	0.29	42.9015	0.326	58.7903	0.326	59.2204
0.435	17.2653	0.443	17.548	0.289	26.3571	0.289	26.3587	0.289	42.927	0.289	42.9005	0.325	58.7811	0.325	59.2184
0.436	17.2622	0.444	17.5513	0.288	26.352	0.288	26.351	0.288	42.924	0.288	42.8974	0.324	58.7724	0.324	59.2168
0.437	17.2648	0.445	17.5553	0.287	26.3485	0.287	26.3505	0.287	42.923	0.287	42.8964	0.323	58.7582	0.323	59.2117
0.438	17.2638	0.446	17.5553	0.286	26.3403	0.286	26.3444	0.286	42.9189	0.286	42.8939	0.322	58.7418	0.322	59.2077
0.439	17.2612	0.447	17.5597	0.285	26.3393	0.285	26.3378	0.285	42.9189	0.285	42.8929	0.321	58.727	0.321	59.2061
0.44	17.2643	0.448	17.5637	0.284	26.3321	0.284	26.3311	0.284	42.9153	0.284	42.8872	0.32	58.7082	0.32	59.1995
0.441	17.2612	0.449	17.5631	0.283	26.3245	0.283	26.3245	0.283	42.9102	0.283	42.8837	0.319	58.6929	0.319	59.1975
0.442	17.2622	0.45	17.5687	0.282	26.3235	0.282	26.324	0.282	42.9117	0.282	42.8852	0.318	58.6719	0.318	59.1908
0.443	17.2648	0.451	17.5743	0.281	26.3168	0.281	26.3179	0.281	42.9076	0.281	42.8811	0.317	58.6485	0.317	59.1872
0.444	17.2638	0.452	17.5732	0.28	26.3102	0.28	26.3071	0.28	42.9041	0.28	42.875	0.316	58.6235	0.316	59.1796
0.445	17.2658	0.453	17.5788	0.279	26.3107	0.279	26.3082	0.279	42.9056	0.279	42.877	0.315	58.5954	0.315	59.174
0.446	17.2633	0.454	17.5811	0.278	26.3	0.278	26.3026	0.278	42.8995	0.278	42.8704	0.314	58.5735	0.314	59.1694
0.447	17.2622	0.455	17.5833	0.277	26.2954	0.277	26.2888	0.277	42.8959	0.277	42.8663	0.313	58.5454	0.313	59.1633
0.448	17.2653	0.456	17.5889	0.276	26.2929	0.276	26.2857	0.276	42.8964	0.276	42.8653	0.312	58.5122	0.312	59.1536
0.449	17.2607	0.457	17.5923	0.275	26.2857	0.275	26.2791	0.275	42.8918	0.275	42.8622	0.311	58.4816	0.311	59.151
0.45	17.2633	0.458	17.5951	0.274	26.2821	0.274	26.276	0.274	42.8918	0.274	42.8607	0.31	58.4413	0.31	59.1388
0.451	17.2648	0.459	17.599	0.273	26.277	0.273	26.2724	0.273	42.8893	0.273	42.8597	0.309	58.4041	0.309	59.1306
0.452	17.2617	0.46	17.6001	0.272	26.2694	0.272	26.2658	0.272	42.8857	0.272	42.8536	0.308	58.3689	0.308	59.1235
0.453	17.2633	0.461	17.6052	0.271	26.2663	0.271	26.2617	0.271	42.8852	0.271	42.852	0.307	58.3291	0.307	59.1148
0.454	17.2622	0.462	17.6069	0.27	26.2577	0.27	26.2577	0.27	42.8816	0.27	42.8475	0.306	58.2872	0.306	59.1046
0.455	17.2602	0.463	17.6119	0.269	26.2551	0.269	26.2531	0.269	42.8801	0.269	42.8444	0.305	58.2418	0.305	59.0969
0.456	17.2628	0.464	17.617	0.268	26.2495	0.268	26.2464	0.268	42.8775	0.268	42.8424	0.304	58.1969	0.304	59.0842
0.457	17.2633	0.465	17.6153	0.267	26.2429	0.267	26.2403	0.267	42.8735	0.267	42.8367	0.303	58.152	0.303	59.0735
0.458	17.2622	0.466	17.6187	0.266	26.2429	0.266	26.2383	0.266	42.8745	0.266	42.8347	0.302	58.1056	0.302	59.0622
0.459	17.2612	0.467	17.6237	0.265	26.2337	0.265	26.2306	0.265	42.8694	0.265	42.8276	0.301	58.0592	0.301	59.0536
0.46	17.2607	0.468	17.6226	0.264	26.225	0.264	26.223	0.264	42.8653	0.264	42.8214	0.3	58.0107	0.3	59.0383
0.461	17.2617	0.469	17.6299	0.263	26.2265	0.263	26.2214	0.263	42.8684	0.263	42.823	0.299	57.9633	0.299	59.0255
0.462	17.2597	0.47	17.6344	0.262	26.2179	0.262	26.2148	0.262	42.8628	0.262	42.8173	0.298	57.9199	0.298	59.0148
0.463	17.2617	0.471	17.6349	0.261	26.2143	0.261	26.2117	0.261	42.8597	0.261	42.8148	0.297	57.874	0.297	59.001
0.464	17.2633	0.472	17.6406	0.26	26.2112	0.26	26.2077	0.26	42.8612	0.26	42.8128	0.296	57.827	0.296	58.9852
0.465	17.2587	0.473	17.6428	0.259	26.2036	0.259	26.201	0.259	42.8556	0.259	42.8102	0.295	57.7852	0.295	58.9765
0.466	17.2607	0.474	17.6456	0.258	26.1985	0.258	26.1908	0.258	42.8526	0.258	42.8046	0.294	57.7403	0.294	58.9602
0.467	17.2622	0.475	17.6501	0.257	26.1934	0.257	26.1862	0.257	42.852	0.257	42.8025	0.293	57.701	0.293	58.9485
0.468	17.2587	0.476	17.6535	0.256	26.1867	0.256	26.1826	0.256	42.848	0.256	42.7995	0.292	57.6658	0.292	58.9372
0.469	17.2607	0.477	17.6591	0.255	26.1862	0.255	26.1786	0.255	42.8459	0.255	42.7974	0.291	57.627	0.291	58.923
0.47	17.2617	0.478	17.6608	0.254	26.1786	0.254	26.1725	0.254	42.8439	0.254	42.7949	0.29	57.5908	0.29	58.9092
0.471	17.2587	0.479	17.6658	0.253	26.1765	0.253	26.1709	0.253	42.8434	0.253	42.7944	0.289	57.5582	0.289	58.9
0.472	17.2602	0.48	17.6726	0.252	26.1689	0.252	26.1607	0.252	42.8388	0.252	42.7898	0.288	57.527	0.288	58.8852
0.473	17.2571	0.481	17.6726	0.251	26.1607	0.251	26.1551	0.251	42.8337	0.251	42.7857	0.287	57.5036	0.287	58.8775
0.474	17.2582	0.482	17.6804	0.25	26.1607	0.25	26.1551	0.25	42.8357	0.25	42.7888	0.286	57.4801	0.286	58.8653
0.475	17.2582	0.483	17.6855	0.249	26.1546	0.249	26.1469	0.249	42.8332	0.249	42.7862	0.285	57.4566	0.285	58.8566
0.476	17.2561	0.484	17.6843	0.248	26.1459	0.248	26.1393	0.248	42.8301	0.248	42.7816	0.284	57.4332	0.284	58.8449
0.477	17.2582	0.485	17.6911	0.247	26.1474	0.247	26.1408	0.247	42.8316	0.247	42.7826	0.283	57.4143	0.283	58.8357
0.478	17.2546	0.486	17.6956	0.246	26.1388	0.246	26.1311	0.246	42.827	0.246	42.776	0.282	57.401	0.282	58.8281
0.479	17.2531	0.487	17.6984	0.245	26.1342	0.245	26.1275	0.245	42.8245	0.245	42.7724	0.281	57.3878	0.281	58.8194
0.48	17.2556	0.488	17.704	0.244	26.1321	0.244	26.1255	0.244	42.824	0.244	42.7709	0.28	57.3745	0.28	58.8092
0.481	17.251	0.489	17.7085	0.243	26.1235	0.243	26.1173	0.243	42.8199	0.243	42.7689	0.279	57.3684	0.279	58.8077
0.482	17.2536	0.49	17.7135	0.242	26.1214	0.242	26.1133	0.242	42.8179	0.242	42.7679	0.278	57.3561	0.278	58.7969
0.483	17.2571	0.491	17.718	0.241	26.1168	0.241	26.1071	0.241	42.8153	0.241	42.7674	0.277	57.3495	0.277	58.7918
0.484	17.2515	0.492	17.7191	0.24	26.1092	0.24	26.1015	0.24	42.8128	0.24	42.7622	0.276	57.35	0.276	58.7878
0.485	17.2525	0.493	17.7253	0.239	26.1061	0.239	26.0959	0.239	42.8102	0.239	42.7602	0.275	57.3485	0.275	58.7837
0.486	17.2531	0.494	17.727	0.238	26.0969	0.238	26.0872	0.238	42.8066	0.238	42.7556	0.274	57.3531	0.274	58.7806
0.487	17.2505	0.495	17.7332	0.237	26.0939	0.237	26.0862	0.237	42.8071	0.237	42.7546	0.273	57.3546	0.273	58.7816
0.488	17.2525	0.496	17.7405	0.236	26.0918	0.236	26.0821	0.236	42.8041	0.236	42.75	0.272	57.3571	0.272	58.7775
0.489	17.2515	0.497	17.7376	0.235	26.0842	0.235	26.0745	0.235	42.8	0.235	42.7464	0.271	57.3658	0.271	58.7796
0.49	17.25	0.498	17.7427	0.234	26.0837	0.234	26.076	0.234	42.8036	0.234	42.7475	0.27	57.3755	0.27	58.7781
0.491	17.25	0.499	17.75	0.233	26.077	0.233	26.0699	0.233	42.799	0.233	42.7444	0.269	57.3888	0.269	58.7826
0.492	17.249	0.5	17.7506	0.232	26.0689	0.232	26.0597	0.232	42.7944	0.232	42.7403	0.268	57.4005	0.268	58.7847
0.493	17.249	0.501	17.759	0.231	26.0704	0.231	26.0602	0.231	42.7954	0.231	42.7413	0.267	57.4128	0.267	58.7888
0.494	17.2475	0.502	17.7651	0.23	26.0607	0.23	26.0536	0.23	42.7903	0.23	42.7347	0.266	57.4367	0.266	58.7974
0.495	17.248	0.503	17.7691	0.229	26.0546	0.229	26.0475	0.229	42.7878	0.229	42.7326	0.265	57.4551	0.265	58.802
0.496	17.2505	0.504	17.7769	0.228	26.0541	0.228	26.0444	0.228	42.7883	0.228	42.7316	0.264	57.4745	0.264	58.8061
0.497	17.2464	0.505	17.7814	0.227	26.0439	0.227	26.0362	0.227	42.7832	0.227	42.727	0.263	57.5005	0.263	58.8214
0.498	17.2485	0.506	17.7848	0.226	26.0378	0.226	26.0311	0.226	42.7806	0.226	42.7225	0.262	57.5224	0.262	58.8276
0.499	17.248	0.507	17.7971	0.225	26.0352	0.225	26.0291	0.225	42.7791	0.225	42.7214	0.261	57.551	0.261	58.8408
0.5	17.2444	0.508	17.805	0.224	26.0276	0.224	26.0224	0.224	42.7755	0.224	42.7179	0.26	57.5852	0.26	58.8541
0.501	17.2454	0.509	17.8123	0.223	26.026	0.223	26.0199	0.223	42.776	0.223	42.7204	0.259	57.6133	0.259	58.8648
0.502	17.2459	0.51	17.8162	0.222	26.0199	0.222	26.0153	0.222	42.7735	0.222	42.7168	0.258	57.6444	0.258	58.8765
0.503	17.2439	0.511	17.8252	0.221	26.0174	0.221	26.0128	0.221	42.7714	0.221	42.7184	0.257	57.6786	0.257	58.8929
0.504	17.2439	0.512	17.8342	0.22	26.0112	0.22	26.0107	0.22	42.7694	0.22	42.7153	0.256	57.7117	0.256	58.9051
0.505	17.2418	0.513	17.837	0.219	26.0041	0.219	26.0031	0.219	42.7643	0.219	42.7128	0.255	57.749	0.255	58.9235
0.506	17.2418	0.514	17.8505	0.218	26.002	0.218	26	0.218	42.7663	0.218	42.7133	0.254	57.7867	0.254	58.9372
0.507	17.2413	0.515	17.8291	0.217	25.9975	0.217	25.9929	0.217	42.7622	0.217	42.7097	0.253	57.826	0.253	58.9541
0.508	17.2429	0.516	17.8752	0.216	25.9893	0.216	25.9862	0.216	42.7587	0.216	42.7066	0.252	57.8597	0.252	58.9674
0.509	17.2423	0.517	17.8813	0.215	25.9893	0.215	25.9847	0.215	42.7602	0.215	42.7092	0.251	57.8954	0.251	58.9842
0.51	17.2398	0.518	17.8477	0.214	25.9801	0.214	25.9781	0.214	42.7546	0.214	42.7041	0.25	57.9362	0.25	59.002
0.511	17.2398	0.519	17.8993	0.213	25.9719	0.213	25.9699	0.213	42.75	0.213	42.7	0.249	57.975	0.249	59.0179
0.512	17.2413	0.52	17.9094	0.212	25.9699	0.212	25.9684	0.212	42.752	0.212	42.701	0.248	58.0133	0.248	59.0311
0.513	17.2367	0.521	17.9116	0.211	25.9633	0.211	25.9617	0.211	42.748	0.211	42.698	0.247	58.0536	0.247	59.051
0.514	17.2459	0.522	17.915	0.21	25.9592	0.21	25.9592	0.21	42.748	0.21	42.6985	0.246	58.0852	0.246	59.0622
0.515	17.252	0.523	17.9189	0.209	25.9571	0.209	25.9566	0.209	42.7454	0.209	42.6969	0.245	58.1194	0.245	59.077
0.516	17.2429	0.524	17.9268	0.208	25.9505	0.208	25.9546	0.208	42.7424	0.208	42.6923	0.244	58.1566	0.244	59.0924
0.517	17.2418	0.525	17.9346	0.207	25.9388	0.207	25.949	0.207	42.7357	0.207	42.6867	0.243	58.1898	0.243	59.1051
0.518	17.2398	0.526	17.9403	0.206	25.9326	0.206	25.9413	0.206	42.7342	0.206	42.6842	0.242	58.224	0.242	59.1179
0.519	17.2357	0.527	17.9498	0.205	25.9286	0.205	25.9326	0.205	42.7337	0.205	42.6862	0.241	58.2551	0.241	59.1321
0.52	17.2372	0.528	17.9599	0.204	25.9245	0.204	25.9291	0.204	42.7316	0.204	42.6832	0.24	58.2816	0.24	59.1403
0.521	17.2362	0.529	17.9633	0.203	25.9189	0.203	25.9225	0.203	42.7286	0.203	42.6806	0.239	58.3092	0.239	59.152
0.522	17.2347	0.53	17.9745	0.202	25.9168	0.202	25.9235	0.202	42.7306	0.202	42.6801	0.238	58.3372	0.238	59.1607
0.523	17.2337	0.531	17.9863	0.201	25.9087	0.201	25.9153	0.201	42.725	0.201	42.6781	0.237	58.3638	0.237	59.1719
0.524	17.2321	0.532	17.993	0.2	25.8995	0.2	25.9092	0.2	42.7209	0.2	42.676	0.236	58.3872	0.236	59.1796
0.525	17.2321	0.533	18.0065	0.199	25.8995	0.199	25.9092	0.199	42.723	0.199	42.6801	0.235	58.4056	0.235	59.1878
0.526	17.2291	0.534	18.02	0.198	25.8924	0.198	25.9041	0.198	42.7189	0.198	42.673	0.234	58.4296	0.234	59.1969
0.527	17.2286	0.535	18.0284	0.197	25.8862	0.197	25.9	0.197	42.7158	0.197	42.6719	0.233	58.4459	0.233	59.2046
0.528	17.2301	0.536	18.0424	0.196	25.8847	0.196	25.9	0.196	42.7163	0.196	42.673	0.232	58.4643	0.232	59.2082
0.529	17.225	0.537	18.0542	0.195	25.877	0.195	25.8949	0.195	42.7112	0.195	42.6694	0.231	58.4867	0.231	59.2194
0.53	17.2265	0.538	18.066	0.194	25.8719	0.194	25.8913	0.194	42.7107	0.194	42.6684	0.23	58.5005	0.23	59.2214
0.531	17.2276	0.539	18.0794	0.193	25.8684	0.193	25.8862	0.193	42.7087	0.193	42.6668	0.229	58.5128	0.229	59.2291
0.532	17.2235	0.54	18.0918	0.192	25.8622	0.192	25.8832	0.192	42.7051	0.192	42.6648	0.228	58.5306	0.228	59.2342
0.533	17.2255	0.541	18.1064	0.191	25.8561	0.191	25.8791	0.191	42.7046	0.191	42.6648	0.227	58.5423	0.227	59.2378
0.534	17.2276	0.542	18.1165	0.19	25.85	0.19	25.874	0.19	42.702	0.19	42.6617	0.226	58.5536	0.226	59.2408
0.535	17.224	0.543	18.13	0.189	25.8464	0.189	25.8725	0.189	42.701	0.189	42.6622	0.225	58.5658	0.225	59.248
0.536	17.2235	0.544	18.1473	0.188	25.8378	0.188	25.8663	0.188	42.6959	0.188	42.6582	0.224	58.576	0.224	59.2495
0.537	17.2219	0.545	18.1558	0.187	25.8327	0.187	25.8597	0.187	42.6913	0.187	42.6556	0.223	58.5872	0.223	59.2551
0.538	17.2209	0.546	18.1737	0.186	25.8296	0.186	25.8617	0.186	42.6939	0.186	42.6571	0.222	58.598	0.222	59.2576
0.539	17.2199	0.547	18.1917	0.185	25.823	0.185	25.8546	0.185	42.6893	0.185	42.6556	0.221	58.6097	0.221	59.2628
0.54	17.2199	0.548	18.2018	0.184	25.8153	0.184	25.851	0.184	42.6862	0.184	42.651	0.22	58.6174	0.22	59.2653
0.541	17.2189	0.549	18.2181	0.183	25.8148	0.183	25.852	0.183	42.6888	0.183	42.6566	0.219	58.6219	0.219	59.2674
0.542	17.2158	0.55	18.2338	0.182	25.8102	0.182	25.8449	0.182	42.6827	0.182	42.6515	0.218	58.6321	0.218	59.2714
0.543	17.2153	0.551	18.2495	0.181	25.8041	0.181	25.8418	0.181	42.6796	0.181	42.6495	0.217	58.6398	0.217	59.275
0.544	17.2163	0.552	18.2663	0.18	25.8	0.18	25.8388	0.18	42.6806	0.18	42.649	0.216	58.6469	0.216	59.274
0.545	17.2107	0.553	18.2815	0.179	25.7959	0.179	25.8332	0.179	42.675	0.179	42.6459	0.215	58.6566	0.215	59.2801
0.546	17.2138	0.554	18.3006	0.178	25.7923	0.178	25.8332	0.178	42.674	0.178	42.6464	0.214	58.6587	0.214	59.2786
0.547	17.2143	0.555	18.3163	0.177	25.7893	0.177	25.8286	0.177	42.6719	0.177	42.6454	0.213	58.6628	0.213	59.2811
0.548	17.2097	0.556	18.3337	0.176	25.7832	0.176	25.8265	0.176	42.6694	0.176	42.6434	0.212	58.6704	0.212	59.2837
0.549	17.2107	0.557	18.3544	0.175	25.7755	0.175	25.8199	0.175	42.6643	0.175	42.6393	0.211	58.676	0.211	59.2857
0.55	17.2097	0.558	18.369	0.174	25.7709	0.174	25.8143	0.174	42.6633	0.174	42.6367	0.21	58.6827	0.21	59.2878
0.551	17.2087	0.559	18.3926	0.173	25.7699	0.173	25.8153	0.173	42.6628	0.173	42.6372	0.209	58.6852	0.209	59.2908
0.552	17.2097	0.56	18.4145	0.172	25.7643	0.172	25.8112	0.172	42.6607	0.172	42.6347	0.208	58.6867	0.208	59.2888
0.553	17.2082	0.561	18.4268	0.171	25.7597	0.171	25.8051	0.171	42.6566	0.171	42.6316	0.207	58.6893	0.207	59.2898
0.554	17.2077	0.562	18.4499	0.17	25.7592	0.17	25.8082	0.17	42.6576	0.17	42.6342	0.206	58.6934	0.206	59.2908
0.555	17.2056	0.563	18.4712	0.169	25.7525	0.169	25.8	0.169	42.6531	0.169	42.6311	0.205	58.699	0.205	59.2949
0.556	17.2051	0.564	18.4874	0.168	25.7475	0.168	25.7944	0.168	42.6495	0.168	42.6275	0.204	58.7026	0.204	59.2949
0.557	17.2066	0.565	18.5133	0.167	25.7464	0.167	25.7954	0.167	42.6505	0.167	42.6316	0.203	58.7015	0.203	59.2954
0.558	17.2031	0.566	18.5363	0.166	25.7403	0.166	25.7888	0.166	42.6454	0.166	42.6265	0.202	58.7056	0.202	59.298
0.559	17.2051	0.567	18.5548	0.165	25.7372	0.165	25.7867	0.165	42.6418	0.165	42.626	0.201	58.7046	0.201	59.2985
0.56	17.2071	0.568	18.5778	0.164	25.7337	0.164	25.7852	0.164	42.6418	0.164	42.624	0.2	58.7056	0.2	59.2969
0.561	17.2005	0.569	18.598	0.163	25.7296	0.163	25.7786	0.163	42.6362	0.163	42.6209	0.199	58.7133	0.199	59.3036
0.562	17.2025	0.57	18.6233	0.162	25.723	0.162	25.7765	0.162	42.6332	0.162	42.6184	0.198	58.7112	0.198	59.301
0.563	17.2031	0.571	18.6468	0.161	25.7199	0.161	25.7724	0.161	42.6296	0.161	42.6168	0.197	58.7112	0.197	59.3031
0.564	17.2	0.572	18.6704	0.16	25.7168	0.16	25.7735	0.16	42.6281	0.16	42.6148	0.196	58.7133	0.196	59.3046
0.565	17.201	0.573	18.6962	0.159	25.7158	0.159	25.7704	0.159	42.6265	0.159	42.6138	0.195	58.7122	0.195	59.3036
0.566	17.2025	0.574	18.7181	0.158	25.7107	0.158	25.7607	0.158	42.6225	0.158	42.6107	0.194	58.7133	0.194	59.3036
0.567	17.1985	0.575	18.7428	0.157	25.7092	0.157	25.7582	0.157	42.6219	0.157	42.6107	0.193	58.7143	0.193	59.3061
0.568	17.1985	0.576	18.7697	0.156	25.701	0.156	25.7531	0.156	42.6168	0.156	42.6056	0.192	58.7117	0.192	59.3036
0.569	17.1959	0.577	18.7911	0.155	25.6974	0.155	25.7464	0.155	42.6102	0.155	42.6005	0.191	58.7117	0.191	59.3066
0.57	17.1959	0.578	18.813	0.154	25.6969	0.154	25.749	0.154	42.6112	0.154	42.6015	0.19	58.7112	0.19	59.3056
0.571	17.1949	0.579	18.8382	0.153	25.6913	0.153	25.751	0.153	42.6061	0.153	42.598	0.189	58.7117	0.189	59.3071
0.572	17.1944	0.58	18.8607	0.152	25.6872	0.152	25.7372	0.152	42.6015	0.152	42.5939	0.188	58.7107	0.188	59.3051
0.573	17.1944	0.581	18.8898	0.151	25.6867	0.151	25.7357	0.151	42.6031	0.151	42.5959	0.187	58.7077	0.187	59.3056
0.574	17.1918	0.582	18.914	0.15	25.6801	0.15	25.7301	0.15	42.5975	0.15	42.5883	0.186	58.7087	0.186	59.3061
0.575	17.1924	0.583	18.9376	0.149	25.6745	0.149	25.7219	0.149	42.5908	0.149	42.5857	0.185	58.7056	0.185	59.3071
0.576	17.1929	0.584	18.9651	0.148	25.6719	0.148	25.723	0.148	42.5918	0.148	42.5862	0.184	58.7056	0.184	59.3051
0.577	17.1878	0.585	18.9948	0.147	25.6689	0.147	25.7184	0.147	42.5852	0.147	42.5827	0.183	58.7077	0.183	59.3102
0.578	17.1888	0.586	19.0201	0.146	25.6673	0.146	25.7148	0.146	42.5832	0.146	42.5816	0.182	58.702	0.182	59.3061
0.579	17.1888	0.587	19.0459	0.145	25.6628	0.145	25.7133	0.145	42.5796	0.145	42.5811	0.181	58.699	0.181	59.3077
0.58	17.1842	0.588	19.0717	0.144	25.6602	0.144	25.7082	0.144	42.5755	0.144	42.5765	0.18	58.7	0.18	59.3071
0.581	17.1862	0.589	19.0992	0.143	25.6571	0.143	25.7061	0.143	42.5735	0.143	42.576	0.179	58.6969	0.179	59.3066
0.582	17.1847	0.59	19.1228	0.142	25.6515	0.142	25.7015	0.142	42.5679	0.142	42.5714	0.178	58.698	0.178	59.3071
0.583	17.1821	0.591	19.1508	0.141	25.6505	0.141	25.6985	0.141	42.5638	0.141	42.5704	0.177	58.6954	0.177	59.3092
0.584	17.1826	0.592	19.1789	0.14	25.6439	0.14	25.6954	0.14	42.5602	0.14	42.5653	0.176	58.6903	0.176	59.3061
0.585	17.1826	0.593	19.2008	0.139	25.6378	0.139	25.6893	0.139	42.5531	0.139	42.5612	0.175	58.6872	0.175	59.3077
0.586	17.1796	0.594	19.2294	0.138	25.6388	0.138	25.6883	0.138	42.5531	0.138	42.5612	0.174	58.6837	0.174	59.3071
0.587	17.1781	0.595	19.2535	0.137	25.6291	0.137	25.6811	0.137	42.5454	0.137	42.5551	0.173	58.6847	0.173	59.3092
0.588	17.1776	0.596	19.2749	0.136	25.624	0.136	25.675	0.136	42.5378	0.136	42.5495	0.172	58.6837	0.172	59.3082
0.589	17.1776	0.597	19.3046	0.135	25.623	0.135	25.6745	0.135	42.5357	0.135	42.551	0.171	58.6791	0.171	59.3077
0.59	17.1735	0.598	19.3304	0.134	25.6153	0.134	25.6709	0.134	42.5301	0.134	42.5459	0.17	58.6775	0.17	59.3087
0.591	17.1745	0.599	19.3529	0.133	25.6112	0.133	25.6668	0.133	42.5255	0.133	42.5413	0.169	58.6714	0.169	59.3087
0.592	17.1755	0.6	19.3792	0.132	25.6066	0.132	25.6643	0.132	42.5219	0.132	42.5393	0.168	58.6694	0.168	59.3061
0.593	17.1694	0.601	19.3994	0.131	25.5995	0.131	25.6592	0.131	42.5138	0.131	42.5332	0.167	58.6714	0.167	59.3102
0.594	17.1709	0.602	19.4241	0.13	25.5954	0.13	25.6531	0.13	42.5092	0.13	42.5296	0.166	58.6673	0.166	59.3071
0.595	17.1709	0.603	19.4483	0.129	25.5878	0.129	25.6464	0.129	42.5031	0.129	42.526	0.165	58.6628	0.165	59.3071
0.596	17.1684	0.604	19.469	0.128	25.5816	0.128	25.6459	0.128	42.4975	0.128	42.5204	0.164	58.6612	0.164	59.3087
0.597	17.1689	0.605	19.492	0.127	25.5765	0.127	25.6378	0.127	42.4913	0.127	42.5179	0.163	58.6561	0.163	59.3071
0.598	17.1684	0.606	19.5106	0.126	25.5674	0.126	25.6388	0.126	42.4852	0.126	42.5102	0.162	58.6531	0.162	59.3061
0.599	17.1653	0.607	19.5319	0.125	25.5638	0.125	25.624	0.125	42.4786	0.125	42.5071	0.161	58.652	0.161	59.3077
0.6	17.1658	0.608	19.5543	0.124	25.5531	0.124	25.6087	0.124	42.4694	0.124	42.5	0.16	58.6469	0.16	59.3041
0.601	17.1628	0.609	19.5695	0.123	25.5434	0.123	25.6031	0.123	42.4607	0.123	42.4944	0.159	58.6449	0.159	59.3061
0.602	17.1622	0.61	19.5925	0.122	25.5413	0.122	25.6026	0.122	42.4587	0.122	42.4944	0.158	58.6393	0.158	59.3041
0.603	17.1607	0.611	19.6155	0.121	25.5311	0.121	25.5929	0.121	42.448	0.121	42.4903	0.157	58.6367	0.157	59.3046
0.604	17.1592	0.612	19.6262	0.12	25.5224	0.12	25.5867	0.12	42.4408	0.12	42.4842	0.156	58.6332	0.156	59.3036
0.605	17.1597	0.613	19.6453	0.119	25.5194	0.119	25.5827	0.119	42.4367	0.119	42.4837	0.155	58.6296	0.155	59.3036
0.606	17.1597	0.614	19.6598	0.118	25.5071	0.118	25.5704	0.118	42.426	0.118	42.4735	0.154	58.627	0.154	59.3046
0.607	17.1592	0.615	19.6767	0.117	25.499	0.117	25.5622	0.117	42.4179	0.117	42.4684	0.153	58.6219	0.153	59.3036
0.608	17.1602	0.616	19.6918	0.116	25.4923	0.116	25.5571	0.116	42.4117	0.116	42.4633	0.152	58.6179	0.152	59.301
0.609	17.1541	0.617	19.7109	0.115	25.4786	0.115	25.549	0.115	42.4005	0.115	42.4546	0.151	58.6199	0.151	59.3061
0.61	17.1561	0.618	19.7216	0.114	25.4724	0.114	25.5439	0.114	42.3949	0.114	42.4485	0.15	58.6122	0.15	59.302
0.611	17.1566	0.619	19.7339	0.113	25.4607	0.113	25.5332	0.113	42.3837	0.113	42.4423	0.149	58.6082	0.149	59.3025
0.612	17.152	0.62	19.744	0.112	25.45	0.112	25.5235	0.112	42.3745	0.112	42.4342	0.148	58.6056	0.148	59.3041
0.613	17.1546	0.621	19.7547	0.111	25.4393	0.111	25.5122	0.111	42.3643	0.111	42.427	0.147	58.6	0.147	59.3025
0.614	17.1536	0.622	19.7642	0.11	25.4255	0.11	25.5046	0.11	42.352	0.11	42.4189	0.146	58.5985	0.146	59.3025
0.615	17.1536	0.623	19.776	0.109	25.4179	0.109	25.501	0.109	42.3434	0.109	42.4138	0.145	58.5964	0.145	59.3036
0.616	17.1541	0.624	19.7828	0.108	25.4051	0.108	25.4903	0.108	42.3347	0.108	42.4061	0.144	58.5918	0.144	59.301
0.617	17.1566	0.625	19.785	0.107	25.3893	0.107	25.476	0.107	42.3225	0.107	42.3974	0.143	58.5878	0.143	59.3036
0.618	17.1541	0.626	19.7968	0.106	25.3832	0.106	25.4689	0.106	42.3143	0.106	42.3939	0.142	58.5832	0.142	59.3015
0.619	17.1515	0.627	19.8069	0.105	25.3536	0.105	25.4413	0.105	42.2893	0.105	42.375	0.141	58.5806	0.141	59.3025
0.62	17.149	0.628	19.8108	0.104	25.3316	0.104	25.4214	0.104	42.2709	0.104	42.3602	0.14	58.5781	0.14	59.3015
0.621	17.1495	0.629	19.822	0.103	25.326	0.103	25.4184	0.103	42.2663	0.103	42.3617	0.139	58.573	0.139	59.301
0.622	17.1454	0.63	19.8249	0.102	25.3102	0.102	25.4051	0.102	42.2546	0.102	42.3526	0.138	58.5714	0.138	59.302
0.623	17.148	0.631	19.8276	0.101	25.298	0.101	25.3949	0.101	42.2429	0.101	42.3459	0.137	58.5633	0.137	59.301
0.624	17.149	0.632	19.8327	0.1	25.2878	0.1	25.3867	0.1	42.2342	0.1	42.3398	0.136	58.5566	0.136	59.298
0.625	17.1429	0.633	19.8338	0.099	25.2689	0.099	25.3699	0.099	42.2184	0.099	42.3291	0.135	58.5582	0.135	59.302
0.626	17.1444	0.634	19.8366	0.098	25.2541	0.098	25.3592	0.098	42.2046	0.098	42.3194	0.134	58.552	0.134	59.299
0.627	17.1439	0.635	19.8378	0.097	25.2362	0.097	25.3474	0.097	42.1923	0.097	42.3102	0.133	58.5459	0.133	59.299
0.628	17.1393	0.636	19.8389	0.096	25.2173	0.096	25.3327	0.096	42.1745	0.096	42.301	0.132	58.5434	0.132	59.2995
0.629	17.1408	0.637	19.84	0.095	25.2015	0.095	25.3214	0.095	42.1607	0.095	42.2934	0.131	58.5326	0.131	59.2974
0.63	17.1408	0.638	19.8355	0.094	25.1821	0.094	25.3046	0.094	42.1459	0.094	42.2816	0.13	58.5306	0.13	59.2964
0.631	17.1393	0.639	19.8344	0.093	25.1653	0.093	25.2923	0.093	42.1291	0.093	42.273	0.129	58.5265	0.129	59.2974
0.632	17.1398	0.64	19.8338	0.092	25.1449	0.092	25.2791	0.092	42.1133	0.092	42.2607	0.128	58.5224	0.128	59.2949
0.633	17.1367	0.641	19.826	0.091	25.1194	0.091	25.2592	0.091	42.0949	0.091	42.249	0.127	58.5194	0.127	59.2959
0.634	17.1372	0.642	19.8276	0.09	25.1031	0.09	25.2475	0.09	42.0811	0.09	42.2403	0.126	58.5122	0.126	59.2949
0.635	17.1367	0.643	19.826	0.089	25.0786	0.089	25.2286	0.089	42.0622	0.089	42.2286	0.125	58.5076	0.125	59.2954
0.636	17.1378	0.644	19.8142	0.088	25.0541	0.088	25.2097	0.088	42.0418	0.088	42.2148	0.124	58.501	0.124	59.2923
0.637	17.1388	0.645	19.8131	0.087	25.0357	0.087	25.199	0.087	42.0275	0.087	42.2077	0.123	58.4969	0.123	59.2929
0.638	17.1347	0.646	19.8108	0.086	25.0056	0.086	25.1765	0.086	42.0066	0.086	42.1913	0.122	58.4939	0.122	59.2934
0.639	17.1352	0.647	19.8035	0.085	24.9781	0.085	25.1561	0.085	41.9852	0.085	42.1786	0.121	58.4878	0.121	59.2923
0.64	17.1367	0.648	19.8001	0.084	24.9566	0.084	25.1408	0.084	41.9689	0.084	42.1679	0.12	58.4811	0.12	59.2903
0.641	17.1321	0.649	19.7968	0.083	24.9265	0.083	25.1173	0.083	41.9469	0.083	42.1531	0.119	58.4791	0.119	59.2939
0.642	17.1337	0.65	19.7901	0.082	24.9031	0.082	25.1005	0.082	41.9286	0.082	42.1408	0.118	58.4725	0.118	59.2898
0.643	17.1342	0.651	19.785	0.081	24.8725	0.081	25.0821	0.081	41.9061	0.081	42.1275	0.117	58.4668	0.117	59.2898
0.644	17.1301	0.652	19.7777	0.08	24.8418	0.08	25.0617	0.08	41.8852	0.08	42.1117	0.116	58.4628	0.116	59.2898
0.645	17.1327	0.653	19.7721	0.079	24.8163	0.079	25.0357	0.079	41.8628	0.079	42.098	0.115	58.4541	0.115	59.2878
0.646	17.1321	0.654	19.7631	0.078	24.7806	0.078	25.0143	0.078	41.8403	0.078	42.0821	0.114	58.45	0.114	59.2867
0.647	17.1301	0.655	19.7564	0.077	24.75	0.077	24.9969	0.077	41.8189	0.077	42.0699	0.113	58.4444	0.113	59.2878
0.648	17.1311	0.656	19.7513	0.076	24.7194	0.076	24.9709	0.076	41.7949	0.076	42.0551	0.112	58.4378	0.112	59.2852
0.649	17.1306	0.657	19.7373	0.075	24.6837	0.075	24.9408	0.075	41.7689	0.075	42.0372	0.111	58.4327	0.111	59.2842
0.65	17.1306	0.658	19.7311	0.074	24.6582	0.074	24.9184	0.074	41.7485	0.074	42.026	0.11	58.4245	0.11	59.2821
0.651	17.1301	0.659	19.7238	0.073	24.6173	0.073	24.8878	0.073	41.7189	0.073	42.0046	0.109	58.4194	0.109	59.2832
0.652	17.1275	0.66	19.7104	0.072	24.5765	0.072	24.8673	0.072	41.6903	0.072	41.9867	0.108	58.4133	0.108	59.2816
0.653	17.1301	0.661	19.7036	0.071	24.551	0.071	24.8367	0.071	41.6684	0.071	41.9735	0.107	58.4061	0.107	59.2801
0.654	17.1255	0.662	19.6958	0.07	24.5102	0.07	24.8112	0.07	41.6393	0.07	41.9531	0.106	58.4036	0.106	59.2806
0.655	17.1255	0.663	19.684	0.069	24.4694	0.069	24.7857	0.069	41.6107	0.069	41.9332	0.105	58.3847	0.105	59.2709
0.656	17.127	0.664	19.6744	0.068	24.4388	0.068	24.7602	0.068	41.5852	0.068	41.9163	0.104	58.374	0.104	59.2694
0.657	17.1209	0.665	19.6638	0.067	24.3929	0.067	24.7296	0.067	41.5515	0.067	41.8949	0.103	58.3775	0.103	59.276
0.658	17.123	0.666	19.6559	0.066	24.3571	0.066	24.699	0.066	41.523	0.066	41.8745	0.102	58.3719	0.102	59.274
0.659	17.1235	0.667	19.6464	0.065	24.3163	0.065	24.6735	0.065	41.4908	0.065	41.8546	0.101	58.3689	0.101	59.273
0.66	17.1184	0.668	19.6408	0.064	24.2704	0.064	24.6327	0.064	41.4577	0.064	41.8321	0.1	58.3638	0.1	59.274
0.661	17.1194	0.669	19.6318	0.063	24.2296	0.063	24.602	0.063	41.4235	0.063	41.8117	0.099	58.3546	0.099	59.2714
0.662	17.1194	0.67	19.6166	0.062	24.1786	0.062	24.5714	0.062	41.3867	0.062	41.7862	0.098	58.3475	0.098	59.2694
0.663	17.1163	0.671	19.6099	0.061	24.1327	0.061	24.5357	0.061	41.3505	0.061	41.7648	0.097	58.3434	0.097	59.2714
0.664	17.1158	0.672	19.5992	0.06	24.0867	0.06	24.5	0.06	41.3097	0.06	41.7383	0.096	58.3378	0.096	59.2674
0.665	17.1133	0.673	19.5813	0.059	24.0306	0.059	24.4694	0.059	41.2663	0.059	41.7102	0.095	58.3306	0.095	59.2674
0.666	17.1128	0.674	19.5762	0.058	23.9847	0.058	24.449	0.058	41.2286	0.058	41.6872	0.094	58.3225	0.094	59.2663
0.667	17.1117	0.675	19.5695	0.057	23.9337	0.057	24.3878	0.057	41.1837	0.057	41.6597	0.093	58.3143	0.093	59.2663
0.668	17.1133	0.676	19.5549	0.056	23.8775	0.056	24.3418	0.056	41.1367	0.056	41.6291	0.092	58.3082	0.092	59.2638
0.669	17.1138	0.677	19.547	0.055	23.8265	0.055	24.3112	0.055	41.0924	0.055	41.6026	0.091	58.301	0.091	59.2622
0.67	17.1092	0.678	19.5381	0.054	23.7653	0.054	24.2704	0.054	41.0398	0.054	41.5673	0.09	58.2974	0.09	59.2622
0.671	17.1097	0.679	19.5274	0.053	23.699	0.053	24.2245	0.053	40.9852	0.053	41.5332	0.089	58.2893	0.089	59.2602
0.672	17.1117	0.68	19.5195	0.052	23.6429	0.052	24.1786	0.052	40.9347	0.052	41.502	0.088	58.2786	0.088	59.2561
0.673	17.1082	0.681	19.5072	0.051	23.5714	0.051	24.1275	0.051	40.875	0.051	41.4638	0.087	58.2765	0.087	59.2587
0.674	17.1107	0.682	19.4948	0.05	23.5051	0.05	24.0867	0.05	40.8158	0.05	41.4275	0.086	58.2658	0.086	59.2525
0.675	17.1138	0.683	19.4831	0.049	23.4388	0.049	24.0357	0.049	40.7531	0.049	41.3888	0.085	58.2597	0.085	59.2515
0.676	17.1097	0.684	19.473	0.048	23.3673	0.048	23.9898	0.048	40.6878	0.048	41.3469	0.084	58.2536	0.084	59.252
0.677	17.1128	0.685	19.4645	0.047	23.2857	0.047	23.9388	0.047	40.6163	0.047	41.3041	0.083	58.2439	0.083	59.2485
0.678	17.1112	0.686	19.4511	0.046	23.2092	0.046	23.8878	0.046	40.5454	0.046	41.2592	0.082	58.2383	0.082	59.2464
0.679	17.1102	0.687	19.4415	0.045	23.1275	0.045	23.8163	0.045	40.4709	0.045	41.2158	0.081	58.2321	0.081	59.2459
0.68	17.1122	0.688	19.4342	0.044	23.0459	0.044	23.7602	0.044	40.3929	0.044	41.1668	0.08	58.224	0.08	59.2424
0.681	17.1107	0.689	19.4202	0.043	22.9541	0.043	23.6939	0.043	40.3077	0.043	41.1143	0.079	58.2163	0.079	59.2413
0.682	17.1092	0.69	19.4123	0.042	22.8622	0.042	23.6327	0.042	40.226	0.042	41.0653	0.078	58.2071	0.078	59.2388
0.683	17.1112	0.691	19.4045	0.041	22.7653	0.041	23.5663	0.041	40.1337	0.041	41.0076	0.077	58.1995	0.077	59.2383
0.684	17.1097	0.692	19.3927	0.04	22.6633	0.04	23.4949	0.04	40.0388	0.04	40.9475	0.076	58.1908	0.076	59.2347
0.685	17.1138	0.693	19.3854	0.039	22.5561	0.039	23.4337	0.039	39.9418	0.039	40.8888	0.075	58.1816	0.075	59.2316
0.686	17.1092	0.694	19.3764	0.038	22.449	0.038	23.352	0.038	39.8367	0.038	40.8204	0.074	58.1781	0.074	59.2321
0.687	17.1138	0.695	19.3663	0.037	22.3316	0.037	23.2755	0.037	39.7296	0.037	40.7495	0.073	58.1673	0.073	59.2281
0.688	17.1189	0.696	19.3585	0.036	22.2143	0.036	23.199	0.036	39.6174	0.036	40.6796	0.072	58.1556	0.072	59.224
0.689	17.1133	0.697	19.3484	0.035	22.0918	0.035	23.1122	0.035	39.4949	0.035	40.602	0.071	58.1536	0.071	59.2245
0.69	17.1133	0.698	19.3405	0.034	21.9592	0.034	23.0306	0.034	39.3725	0.034	40.525	0.07	58.1424	0.07	59.2194
0.691	17.1122	0.699	19.331	0.033	21.8316	0.033	22.9337	0.033	39.2449	0.033	40.4444	0.069	58.1326	0.069	59.2163
0.692	17.1071	0.7	19.3225	0.032	21.6888	0.032	22.8367	0.032	39.1122	0.032	40.3592	0.068	58.125	0.068	59.2163
0.693	17.1087	0.701	19.3153	0.031	21.5408	0.031	22.7449	0.031	38.9745	0.031	40.2704	0.067	58.1148	0.067	59.2102
0.694	17.1071	0.702	19.3018	0.03	21.3929	0.03	22.6378	0.03	38.8316	0.03	40.176	0.066	58.1041	0.066	59.2071
0.695	17.1056	0.703	19.2945	0.029	21.2347	0.029	22.5306	0.029	38.6837	0.029	40.0816	0.065	58.0959	0.065	59.2046
0.696	17.1066	0.704	19.2878	0.028	21.0714	0.028	22.4184	0.028	38.5306	0.028	39.9791	0.064	58.0842	0.064	59.199
0.697	17.1046	0.705	19.2777	0.027	20.9031	0.027	22.2959	0.027	38.3674	0.027	39.8725	0.063	58.0745	0.063	59.1969
0.698	17.1056	0.706	19.2687	0.026	20.7245	0.026	22.1837	0.026	38.2041	0.026	39.7653	0.062	58.0628	0.062	59.1913
0.699	17.1066	0.707	19.2586	0.025	20.5408	0.025	22.0561	0.025	38.0357	0.025	39.6531	0.061	58.0525	0.061	59.1872
0.7	17.1071	0.708	19.2451	0.024	20.352	0.024	21.9235	0.024	37.8571	0.024	39.5357	0.06	58.0378	0.06	59.1816
0.701	17.1107	0.709	19.2378	0.023	20.1582	0.023	21.7908	0.023	37.6837	0.023	39.4184	0.059	58.0245	0.059	59.1765
0.702	17.1066	0.71	19.2271	0.022	19.9541	0.022	21.6429	0.022	37.4949	0.022	39.2959	0.058	58.0158	0.058	59.1735
0.703	17.1071	0.711	19.2165	0.021	19.7398	0.021	21.4898	0.021	37.301	0.021	39.1684	0.057	58.002	0.057	59.1673
0.704	17.1102	0.712	19.212	0.02	19.5255	0.02	21.3469	0.02	37.1122	0.02	39.0459	0.056	57.9867	0.056	59.1607
0.705	17.1082	0.713	19.2053	0.019	19.3061	0.019	21.1837	0.019	36.9133	0.019	38.9184	0.055	57.977	0.055	59.1576
0.706	17.1107	0.714	19.1991	0.018	19.0765	0.018	21.0204	0.018	36.7143	0.018	38.7857	0.054	57.9577	0.054	59.148
0.707	17.1133	0.715	19.1912	0.017	18.8418	0.017	20.8571	0.017	36.5204	0.017	38.6531	0.053	57.9403	0.053	59.1408
0.708	17.1082	0.716	19.1811	0.016	18.602	0.016	20.6888	0.016	36.3163	0.016	38.5153	0.052	57.9281	0.052	59.1362
0.709	17.1138	0.717	19.1778	0.015	18.352	0.015	20.4949	0.015	36.1122	0.015	38.3775	0.051	57.9092	0.051	59.127
0.71	17.1128	0.718	19.1688	0.014	18.102	0.014	20.3112	0.014	35.9133	0.014	38.2398	0.05	57.8898	0.05	59.1204
0.711	17.1102	0.719	19.1649	0.013	17.8418	0.013	20.1173	0.013	35.7143	0.013	38.1122	0.049	57.8699	0.049	59.1133
0.712	17.1122	0.72	19.1604	0.012	17.5714	0.012	19.9235	0.012	35.5204	0.012	37.9796	0.048	57.8485	0.048	59.1041
0.713	17.1148	0.721	19.148	0.011	17.3061	0.011	19.7143	0.011	35.3316	0.011	37.852	0.047	57.8301	0.047	59.0954
0.714	17.1153	0.722	19.1418	0.01	17.0306	0.01	19.5102	0.01	35.148	0.01	37.7296	0.046	57.8061	0.046	59.0862
0.715	17.1179	0.723	19.1362	0.009	16.7449	0.009	19.2908	0.009	34.9643	0.009	37.6071	0.045	57.7832	0.045	59.0765
0.716	17.1179	0.724	18.7321	0.008	16.4592	0.008	19.0714	0.008	34.7908	0.008	37.4949	0.044	57.7576	0.044	59.0668
0.717	17.1225	0.723	17.7259	0.007	16.1735	0.007	18.852	0.007	34.6378	0.007	37.3929	0.043	57.7291	0.043	59.0546
0.718	17.1225	0.722	17.0838	0.006	15.8826	0.006	18.6275	0.006	34.4847	0.006	37.2959	0.042	57.7046	0.042	59.0459
0.719	17.1281	0.721	16.6545	0.005	15.5867	0.005	18.398	0.005	34.3418	0.005	37.2092	0.041	57.674	0.041	59.0326
0.72	17.1321	0.72	16.3481	0.04	22.6582	0.04	23.5255					0.04	57.6403	0.04	59.0199
0.721	17.1301	0.719	16.118									0.039	57.6107	0.039	59.0102
0.722	17.1332	0.718	15.9406									0.038	57.5735	0.038	58.9949
0.723	17.1367	0.717	15.7997									0.037	57.5383	0.037	58.9791
0.724	16.7776	0.716	15.6802									0.036	57.5025	0.036	58.9668
0.723	15.8826	0.715	15.5758									0.035	57.4602	0.035	58.9485
0.722	15.3223	0.714	15.4871									0.034	57.4184	0.034	58.9327
0.721	14.9621	0.713	15.4026									0.033	57.3745	0.033	58.9173
0.72	14.7126	0.712	15.3261									0.032	57.3265	0.032	58.8985
0.719	14.5392	0.711	15.2632									0.031	57.2806	0.031	58.8811
0.718	14.4153	0.71	15.1977									0.03	57.2281	0.03	58.8617
0.717	14.3255	0.709	15.1392									0.029	57.177	0.029	58.8413
0.716	14.2536	0.708	15.0871									0.028	57.1174	0.028	58.8189
0.715	14.1923	0.707	15.0327									0.027	57.0587	0.027	58.7954
0.714	14.1474	0.706	14.9849									0.026	57.0005	0.026	58.7755
0.713	14.1046	0.705	14.9397									0.025	56.9352	0.025	58.7495
0.712	14.0663	0.704	14.8939									0.024	56.8648	0.024	58.724
0.711	14.0424	0.703	14.8548									0.023	56.7974	0.023	58.7015
0.71	14.0122	0.702	14.8137									0.022	56.7204	0.022	58.6714
0.709	13.9878	0.701	14.7779									0.021	56.6444	0.021	58.6424
0.708	13.9673	0.7	14.7423									0.02	56.5694	0.02	58.6174
0.707	13.9454	0.699	14.7035									0.019	56.4857	0.019	58.5847
0.706	13.9265	0.698	14.6751									0.018	56.4005	0.018	58.5546
0.705	13.9092	0.697	14.6428									0.017	56.3097	0.017	58.5235
0.704	13.8908	0.696	14.6121									0.016	56.2153	0.016	58.4883
0.703	13.8786	0.695	14.5873									0.015	56.1209	0.015	58.4546
0.702	13.8617	0.694	14.558									0.014	56.0163	0.014	58.4184
0.701	13.8505	0.693	14.53									0.013	55.9102	0.013	58.3806
0.7	13.8347	0.692	14.507									0.012	55.7888	0.012	58.3429
0.699	13.8199	0.691	14.4797									0.011	55.6582	0.011	58.301
0.698	13.8117	0.69	14.4577									0.01	55.5235	0.01	58.2633
0.697	13.8005	0.689	14.4371									0.009	55.3668	0.009	58.2184
0.696	13.7867	0.688	14.4141									0.008	55.199	0.008	58.174
0.695	13.7816	0.687	14.3916									0.007	55.0275	0.007	58.1337
0.694	13.7684	0.686	14.3709									0.006	54.8418	0.006	58.0867
0.693	13.7582	0.685	14.3523									0.005	54.6582	0.005	58.0393
0.692	13.7515	0.684	14.3333									0.004	54.7959	0.004	58.2628
0.691	13.7424	0.683	14.3136									0.005	55.4959	0.005	58.7531
0.69	13.7372	0.682	14.3007									0.006	56.0337	0.006	58.998
0.689	13.7321	0.681	14.2828									0.007	56.4826	0.007	59.1653
0.688	13.7194	0.68	14.2614									0.008	56.8878	0.008	59.3036
0.687	13.7097	0.679	14.2496									0.009	57.252	0.009	59.4214
0.686	13.7026	0.678	14.2289									0.01	57.5872	0.01	59.5262
0.685	13.699	0.677	14.2137									0.011	57.9112	0.011	59.6223
0.684	13.6944	0.676	14.2019									0.012	58.2168	0.012	59.7115
0.683	13.6872	0.675	14.1845									0.013	58.5082	0.013	59.7942
0.682	13.6832	0.674	14.1688									0.014	58.7781	0.014	59.8719
0.681	13.6745	0.673	14.1576									0.015	59.0388	0.015	59.9443
0.68	13.6638	0.672	14.143									0.016	59.2867	0.016	60.0148
0.679	13.6612	0.671	14.1318									0.017	59.516	0.017	60.0756
0.678	13.6536	0.67	14.1217									0.018	59.7353	0.018	60.1376
0.677	13.6505	0.669	14.1093									0.019	59.9423	0.019	60.1963
0.676	13.6439	0.668	14.0903									0.02	60.1319	0.02	60.2492
0.675	13.6352	0.667	14.0773									0.021	60.3169	0.021	60.3015
0.674	13.6281	0.666	14.0723									0.022	60.4849	0.022	60.3515
0.673	13.6255	0.665	14.0538									0.023	60.6362	0.023	60.3936
0.672	13.6199	0.664	14.0386									0.024	60.7791	0.024	60.4391
0.671	13.6194	0.663	14.033									0.025	60.9107	0.025	60.4779
0.67	13.6143	0.662	14.0179									0.026	61.0306	0.026	60.5153
0.669	13.6138	0.661	14.0083									0.027	61.1413	0.027	60.551
0.668	13.6076	0.66	14.0027									0.028	61.2383	0.028	60.5832
0.667	13.601	0.659	13.9915									0.029	61.3291	0.029	60.6148
0.666	13.5964	0.658	13.9842									0.03	61.4087	0.03	60.6439
0.665	13.5908	0.657	13.9774									0.031	61.4811	0.031	60.6699
0.664	13.5847	0.656	13.9668									0.032	61.5459	0.032	60.6964
0.663	13.5857	0.655	13.9595									0.033	61.5969	0.033	60.7153
0.662	13.5781	0.654	13.9511									0.034	61.6449	0.034	60.7398
0.661	13.5745	0.653	13.9438									0.035	61.6867	0.035	60.7587
0.66	13.5745	0.652	13.9359									0.036	61.7153	0.036	60.773
0.659	13.5704	0.651	13.9264									0.037	61.7439	0.037	60.7903
0.658	13.5684	0.65	13.9219									0.038	61.7653	0.038	60.8051
0.657	13.5658	0.649	13.9118									0.039	61.7786	0.039	60.8153
0.656	13.5597	0.648	13.9034									0.04	61.7862	0.04	60.8291
0.655	13.5577	0.647	13.9011
0.654	13.5536	0.646	13.8916
0.653	13.5515	0.645	13.8843
0.652	13.5505	0.644	13.8809
0.651	13.5439	0.643	13.8725
0.65	13.5418	0.642	13.8658
0.649	13.5367	0.641	13.8602
0.648	13.5321	0.64	13.8523
0.647	13.5327	0.639	13.8461
0.646	13.527	0.638	13.8388
0.645	13.5245	0.637	13.8355
0.644	13.524	0.636	13.8237
0.643	13.5194	0.635	13.8147
0.642	13.5148	0.634	13.8125
0.641	13.5133	0.633	13.8035
0.64	13.5082	0.632	13.7939
0.639	13.5066	0.631	13.7934
0.638	13.5025	0.63	13.7827
0.637	13.5005	0.629	13.776
0.636	13.4939	0.628	13.7726
0.635	13.4888	0.627	13.7631
0.634	13.4883	0.626	13.758
0.633	13.4842	0.625	13.7518
0.632	13.4786	0.624	13.7451
0.631	13.4796	0.623	13.7384
0.63	13.474	0.622	13.7322
0.629	13.4714	0.621	13.7294
0.628	13.4704	0.62	13.7255
0.627	13.4653	0.619	13.7182
0.626	13.4628	0.618	13.7187
0.625	13.4612	0.617	13.7092
0.624	13.4571	0.616	13.6985
0.623	13.4541	0.615	13.6991
0.622	13.45	0.614	13.6963
0.621	13.449	0.613	13.6873
0.62	13.4474	0.612	13.6862
0.619	13.4434	0.611	13.68
0.618	13.4423	0.61	13.675
0.617	13.4337	0.609	13.6721
0.616	13.4265	0.608	13.6677
0.615	13.4286	0.607	13.666
0.614	13.4255	0.606	13.6587
0.613	13.424	0.605	13.6553
0.612	13.4235	0.604	13.6508
0.611	13.4189	0.603	13.6441
0.61	13.4122	0.602	13.6418
0.609	13.4107	0.601	13.634
0.608	13.4077	0.6	13.6278
0.607	13.4066	0.599	13.6284
0.606	13.4036	0.598	13.6199
0.605	13.4036	0.597	13.6149
0.604	13.398	0.596	13.6132
0.603	13.3939	0.595	13.6065
0.602	13.3954	0.594	13.6059
0.601	13.3924	0.593	13.6026
0.6	13.3872	0.592	13.5981
0.599	13.3878	0.591	13.5964
0.598	13.3811	0.59	13.5924
0.597	13.3755	0.589	13.5924
0.596	13.373	0.588	13.5863
0.595	13.3684	0.587	13.5784
0.594	13.3658	0.586	13.5807
0.593	13.3633	0.585	13.5739
0.592	13.3602	0.584	13.5672
0.591	13.3576	0.583	13.5694
0.59	13.3541	0.582	13.5649
0.589	13.3515	0.581	13.561
0.588	13.348	0.58	13.5593
0.587	13.3444	0.579	13.5504
0.586	13.3439	0.578	13.547
0.585	13.3378	0.577	13.5447
0.584	13.3326	0.576	13.5391
0.583	13.3342	0.575	13.5363
0.582	13.3291	0.574	13.5318
0.581	13.3255	0.573	13.529
0.58	13.3245	0.572	13.5217
0.579	13.3199	0.571	13.5167
0.578	13.3168	0.57	13.5178
0.577	13.3143	0.569	13.5111
0.576	13.3092	0.568	13.5055
0.575	13.3071	0.567	13.506
0.574	13.3031	0.566	13.4982
0.573	13.301	0.565	13.492
0.572	13.2934	0.564	13.4914
0.571	13.2888	0.563	13.4841
0.57	13.2883	0.562	13.4813
0.569	13.2837	0.561	13.4768
0.568	13.2796	0.56	13.4729
0.567	13.2811	0.559	13.4667
0.566	13.2735	0.558	13.4622
0.565	13.2679	0.557	13.4606
0.564	13.2674	0.556	13.4572
0.563	13.2622	0.555	13.4505
0.562	13.2576	0.554	13.451
0.561	13.2536	0.553	13.4454
0.56	13.25	0.552	13.4404
0.559	13.2449	0.551	13.4426
0.558	13.2418	0.55	13.4359
0.557	13.2424	0.549	13.4303
0.556	13.2378	0.548	13.4291
0.555	13.2316	0.547	13.4207
0.554	13.2301	0.546	13.4145
0.553	13.2235	0.545	13.4129
0.552	13.2179	0.544	13.4061
0.551	13.2173	0.543	13.4033
0.55	13.2102	0.542	13.3983
0.549	13.2076	0.541	13.3943
0.548	13.2051	0.54	13.3893
0.547	13.199	0.539	13.3826
0.546	13.1954	0.538	13.3814
0.545	13.1939	0.537	13.3764
0.544	13.1893	0.536	13.3696
0.543	13.1893	0.535	13.3685
0.542	13.1857	0.534	13.3612
0.541	13.1852	0.533	13.3556
0.54	13.1806	0.532	13.3528
0.539	13.1776	0.531	13.3478
0.538	13.1786	0.53	13.3461
0.537	13.174	0.529	13.3416
0.536	13.1719	0.528	13.336
0.535	13.174	0.527	13.332
0.534	13.1674	0.526	13.3259
0.533	13.1638	0.525	13.3231
0.532	13.1633	0.524	13.3197
0.531	13.1607	0.523	13.313
0.53	13.1587	0.522	13.3135
0.529	13.1556	0.521	13.3062
0.528	13.1525	0.52	13.2989
0.527	13.15	0.519	13.2989
0.526	13.1464	0.518	13.2911
0.525	13.1454	0.517	13.2871
0.524	13.1424	0.516	13.2871
0.523	13.1383	0.515	13.2776
0.522	13.1408	0.514	13.2613
0.521	13.1342	0.513	13.2658
0.52	13.1306	0.512	13.2636
0.519	13.1337	0.511	13.2619
0.518	13.1296	0.51	13.2596
0.517	13.1275	0.509	13.2596
0.516	13.126	0.508	13.2546
0.515	13.1189	0.507	13.2512
0.514	13.1026	0.506	13.2535
0.513	13.1056	0.505	13.249
0.512	13.1051	0.504	13.2411
0.511	13.1036	0.503	13.2411
0.51	13.1015	0.502	13.2366
0.509	13.1015	0.501	13.2333
0.508	13.0949	0.5	13.2321
0.507	13.0908	0.499	13.2265
0.506	13.0923	0.498	13.2243
0.505	13.0878	0.497	13.2215
0.504	13.0826	0.496	13.2175
0.503	13.0847	0.495	13.2108
0.502	13.0786	0.494	13.2052
0.501	13.076	0.493	13.2041
0.5	13.074	0.492	13.1996
0.499	13.0684	0.491	13.1934
0.498	13.0653	0.49	13.1934
0.497	13.0612	0.489	13.1867
0.496	13.0582	0.488	13.1822
0.495	13.0536	0.487	13.1816
0.494	13.049	0.486	13.1732
0.493	13.0495	0.485	13.1693
0.492	13.048	0.484	13.1654
0.491	13.0424	0.483	13.1564
0.49	13.0434	0.482	13.1519
0.489	13.0367	0.481	13.1474
0.488	13.0327	0.48	13.1418
0.487	13.0352	0.479	13.1401
0.486	13.0291	0.478	13.1362
0.485	13.0275	0.477	13.135
0.484	13.0265	0.476	13.1322
0.483	13.023	0.475	13.1244
0.482	13.0204	0.474	13.125
0.481	13.0174	0.473	13.121
0.48	13.0143	0.472	13.1143
0.479	13.0133	0.471	13.1149
0.478	13.0112	0.47	13.1075
0.477	13.0112	0.469	13.1014
0.476	13.0071	0.468	13.1025
0.475	13.0036	0.467	13.0952
0.474	13.0066	0.466	13.0924
0.473	13.002	0.465	13.0885
0.472	12.9969	0.464	13.084
0.471	12.999	0.463	13.0756
0.47	12.9939	0.462	13.0728
0.469	12.9893	0.461	13.0711
0.468	12.9903	0.46	13.0649
0.467	12.9862	0.459	13.061
0.466	12.9867	0.458	13.0615
0.465	12.9837	0.457	13.0554
0.464	12.9811	0.456	13.0492
0.463	12.9776	0.455	13.0497
0.462	12.974	0.454	13.0436
0.461	12.975	0.453	13.043
0.46	12.9735	0.452	13.0447
0.459	12.9689	0.451	13.0396
0.458	12.9709	0.45	13.0385
0.457	12.9643	0.449	13.034
0.456	12.9592	0.448	13.029
0.455	12.9617	0.447	13.0279
0.454	12.9561	0.446	13.0234
0.453	12.9531	0.445	13.0217
0.452	12.9531	0.444	13.0161
0.451	12.9495	0.443	13.0088
0.45	12.9495	0.442	13.0099
0.449	12.9469	0.441	13.0037
0.448	12.9444	0.44	12.997
0.447	12.9454	0.439	12.9987
0.446	12.9423	0.438	12.9886
0.445	12.9429	0.437	12.9841
0.444	12.9413	0.436	12.9835
0.443	12.9383	0.435	12.9745
0.442	12.9388	0.434	12.9717
0.441	12.9327	0.433	12.9684
0.44	12.9281	0.432	12.9633
0.439	12.9316	0.431	12.956
0.438	12.926	0.43	12.9521
0.437	12.9245	0.429	12.9504
0.436	12.924	0.428	12.9476
0.435	12.9184	0.427	12.942
0.434	12.9194	0.426	12.9414
0.433	12.9184	0.425	12.9353
0.432	12.9143	0.424	12.9302
0.431	12.9117	0.423	12.9296
0.43	12.9087	0.422	12.9229
0.429	12.9071	0.421	12.919
0.428	12.9051	0.42	12.9184
0.427	12.9005	0.419	12.9134
0.426	12.9031	0.418	12.9038
0.425	12.899	0.417	12.896
0.424	12.8939	0.416	12.8887
0.423	12.898	0.415	12.8825
0.422	12.8929	0.414	12.8758
0.421	12.8888	0.413	12.873
0.42	12.8893	0.412	12.8629
0.419	12.8852	0.411	12.8556
0.418	12.8832	0.41	12.8572
0.417	12.8806	0.409	12.8522
0.416	12.8791	0.408	12.8471
0.415	12.8791	0.407	12.8494
0.414	12.8765	0.406	12.8393
0.413	12.8765	0.405	12.8325
0.412	12.8709	0.404	12.8331
0.411	12.8658	0.403	12.8264
0.41	12.8684	0.402	12.8236
0.409	12.8658	0.401	12.8219
0.408	12.8633	0.4	12.8174
0.407	12.8658	0.399	12.8168
0.406	12.8607	0.398	12.8084
0.405	12.8566	0.397	12.805
0.404	12.8587	0.396	12.8017
0.403	12.8531	0.395	12.7955
0.402	12.8536	0.394	12.795
0.401	12.8526	0.393	12.7871
0.4	12.85	0.392	12.7792
0.399	12.848	0.391	12.7787
0.398	12.8434	0.39	12.7731
0.397	12.8429	0.389	12.7663
0.396	12.8408	0.388	12.7624
0.395	12.8362	0.387	12.7562
0.394	12.8383	0.386	12.7523
0.393	12.8332	0.385	12.7478
0.392	12.8286	0.384	12.7433
0.391	12.8306	0.383	12.7388
0.39	12.827	0.382	12.7343
0.389	12.8255	0.381	12.7326
0.388	12.827	0.38	12.7276
0.387	12.8214	0.379	12.7164
0.386	12.8199	0.378	12.7158
0.385	12.8173	0.377	12.7108
0.384	12.8153	0.376	12.7063
0.383	12.8143	0.375	12.7063
0.382	12.8117	0.374	12.6951
0.381	12.8112	0.373	12.6872
0.38	12.8077	0.372	12.6838
0.379	12.8041	0.371	12.6754
0.378	12.8066	0.37	12.672
0.377	12.8026	0.369	12.6664
0.376	12.799	0.368	12.6608
0.375	12.802	0.367	12.6552
0.374	12.798	0.366	12.6479
0.373	12.7944	0.365	12.6462
0.372	12.7964	0.364	12.6406
0.371	12.7898	0.363	12.6311
0.37	12.7878	0.362	12.6299
0.369	12.7862	0.361	12.6227
0.368	12.7832	0.36	12.6148
0.367	12.7786	0.359	12.617
0.366	12.776	0.358	12.6075
0.365	12.775	0.357	12.5991
0.364	12.7745	0.356	12.5996
0.363	12.7694	0.355	12.5912
0.362	12.7704	0.354	12.5839
0.361	12.7643	0.353	12.5789
0.36	12.7592	0.352	12.5721
0.359	12.7617	0.351	12.5665
0.358	12.7571	0.35	12.5609
0.357	12.7541	0.349	12.557
0.356	12.7561	0.348	12.5547
0.355	12.75	0.347	12.5452
0.354	12.7469	0.346	12.5424
0.353	12.7469	0.345	12.5345
0.352	12.7439	0.344	12.53
0.351	12.7429	0.343	12.53
0.35	12.7393	0.342	12.5199
0.349	12.7378	0.341	12.5138
0.348	12.7352	0.34	12.5099
0.347	12.7301	0.339	12.5048
0.346	12.7306	0.338	12.5009
0.345	12.7265	0.337	12.4947
0.344	12.7235	0.336	12.488
0.343	12.725	0.335	12.484
0.342	12.7189	0.334	12.4762
0.341	12.7143	0.333	12.4711
0.34	12.7163	0.332	12.4661
0.339	12.7122	0.331	12.4571
0.338	12.7107	0.33	12.4576
0.337	12.7076	0.329	12.452
0.336	12.7036	0.328	12.4346
0.335	12.7005	0.327	12.4358
0.334	12.698	0.326	12.4301
0.333	12.6959	0.325	12.4245
0.332	12.6939	0.324	12.4279
0.331	12.6888	0.323	12.4144
0.33	12.6888	0.322	12.4105
0.329	12.6827	0.321	12.406
0.328	12.6776	0.32	12.3999
0.327	12.6791	0.319	12.3942
0.326	12.6745	0.318	12.3892
0.325	12.6704	0.317	12.3847
0.324	12.6714	0.316	12.3768
0.323	12.6658	0.315	12.3701
0.322	12.6633	0.314	12.3707
0.321	12.6607	0.313	12.3634
0.32	12.6577	0.312	12.3572
0.319	12.6556	0.311	12.3572
0.318	12.6525	0.31	12.3471
0.317	12.6495	0.309	12.3398
0.316	12.6434	0.308	12.3387
0.315	12.6372	0.307	12.3319
0.314	12.6393	0.306	12.3286
0.313	12.6347	0.305	12.3224
0.312	12.6301	0.304	12.319
0.311	12.6306	0.303	12.3117
0.31	12.6255	0.302	12.305
0.309	12.6184	0.301	12.3056
0.308	12.6168	0.3	12.3005
0.307	12.6117	0.299	12.2932
0.306	12.6097	0.298	12.2949
0.305	12.6076	0.297	12.287
0.304	12.6036	0.296	12.2803
0.303	12.598	0.295	12.2792
0.302	12.5954	0.294	12.2713
0.301	12.5929	0.293	12.2668
0.3	12.5903	0.292	12.2646
0.299	12.5852	0.291	12.2562
0.298	12.5857	0.29	12.25
0.297	12.5806	0.289	12.2472
0.296	12.576	0.288	12.2421
0.295	12.576	0.287	12.2393
0.294	12.5714	0.286	12.2348
0.293	12.5663	0.285	12.2315
0.292	12.5663	0.284	12.2264
0.291	12.5597	0.283	12.2197
0.29	12.5566	0.282	12.2191
0.289	12.5551	0.281	12.2141
0.288	12.552	0.28	12.2057
0.287	12.5495	0.279	12.2051
0.286	12.5444	0.278	12.1978
0.285	12.5418	0.277	12.1888
0.284	12.5378	0.276	12.1843
0.283	12.5332	0.275	12.1765
0.282	12.5327	0.274	12.1709
0.281	12.527	0.273	12.1647
0.28	12.5219	0.272	12.1585
0.279	12.5219	0.271	12.1529
0.278	12.5148	0.27	12.1467
0.277	12.5082	0.269	12.1428
0.276	12.5071	0.268	12.1372
0.275	12.502	0.267	12.131
0.274	12.5	0.266	12.1305
0.273	12.4964	0.265	12.1192
0.272	12.4929	0.264	12.1136
0.271	12.4898	0.263	12.1147
0.27	12.4878	0.262	12.1069
0.269	12.4842	0.261	12.1035
0.268	12.4806	0.26	12.1013
0.267	12.4765	0.259	12.0934
0.266	12.476	0.258	12.0917
0.265	12.4704	0.257	12.085
0.264	12.4653	0.256	12.0811
0.263	12.4668	0.255	12.0805
0.262	12.4633	0.254	12.076
0.261	12.4566	0.253	12.0715
0.26	12.4556	0.252	12.067
0.259	12.45	0.251	12.0581
0.258	12.4454	0.25	12.0609
0.257	12.4439	0.249	12.0553
0.256	12.4408	0.248	12.0485
0.255	12.4378	0.247	12.048
0.254	12.4352	0.246	12.0379
0.253	12.4332	0.245	12.0294
0.252	12.4276	0.244	12.0278
0.251	12.4235	0.243	12.0193
0.25	12.425	0.242	12.0148
0.249	12.4204	0.241	12.0109
0.248	12.4163	0.24	12.0042
0.247	12.4153	0.239	11.9963
0.246	12.4117	0.238	11.9913
0.245	12.4077	0.237	11.9885
0.244	12.4061	0.236	11.9829
0.243	12.4	0.235	11.9772
0.242	12.3985	0.234	11.9767
0.241	12.3954	0.233	11.9694
0.24	12.3924	0.232	11.9632
0.239	12.3872	0.231	11.9643
0.238	12.3847	0.23	11.957
0.237	12.3826	0.229	11.9537
0.236	12.3791	0.228	11.9514
0.235	12.375	0.227	11.9453
0.234	12.3755	0.226	11.943
0.233	12.3694	0.225	11.9402
0.232	12.3653	0.224	11.9374
0.231	12.3663	0.223	11.9363
0.23	12.3617	0.222	11.9312
0.229	12.3587	0.221	11.9329
0.228	12.3576	0.22	11.9295
0.227	12.3526	0.219	11.9228
0.226	12.349	0.218	11.9245
0.225	12.3459	0.217	11.92
0.224	12.3403	0.216	11.9155
0.223	12.3383	0.215	11.9178
0.222	12.3337	0.214	11.9099
0.221	12.3311	0.213	11.9048
0.22	12.3281	0.212	11.9071
0.219	12.323	0.211	11.902
0.218	12.3235	0.21	11.9015
0.217	12.3173	0.209	11.8998
0.216	12.3153	0.208	11.8947
0.215	12.3179	0.207	11.8852
0.214	12.3138	0.206	11.8835
0.213	12.3071	0.205	11.8807
0.212	12.3051	0.204	11.8762
0.211	12.2995	0.203	11.8706
0.21	12.298	0.202	11.8712
0.209	12.2924	0.201	11.8644
0.208	12.2862	0.2	11.8583
0.207	12.273	0.199	11.8588
0.206	12.2689	0.198	11.8543
0.205	12.2684	0.197	11.8493
0.204	12.2638	0.196	11.847
0.203	12.2587	0.195	11.8403
0.202	12.2587	0.194	11.8386
0.201	12.251	0.193	11.8353
0.2	12.2429	0.192	11.8313
0.199	12.2393	0.191	11.828
0.198	12.2326	0.19	11.8207
0.197	12.2286	0.189	11.8201
0.196	12.2265	0.188	11.8139
0.195	12.2209	0.187	11.8078
0.194	12.2173	0.186	11.8094
0.193	12.2128	0.185	11.8033
0.192	12.2107	0.184	11.7988
0.191	12.2071	0.183	11.8005
0.19	12.2031	0.182	11.7926
0.189	12.2015	0.181	11.7898
0.188	12.1949	0.18	11.7892
0.187	12.1898	0.179	11.7842
0.186	12.1893	0.178	11.7831
0.185	12.1827	0.177	11.7797
0.184	12.177	0.176	11.7724
0.183	12.177	0.175	11.7679
0.182	12.1699	0.174	11.7634
0.181	12.1648	0.173	11.76
0.18	12.1612	0.172	11.7572
0.179	12.1551	0.171	11.75
0.178	12.152	0.17	11.7483
0.177	12.1444	0.169	11.741
0.176	12.1403	0.168	11.7325
0.175	12.1342	0.167	11.7314
0.174	12.1275	0.166	11.7241
0.173	12.1255	0.165	11.7185
0.172	12.1194	0.164	11.7168
0.171	12.1122	0.163	11.709
0.17	12.1133	0.162	11.7011
0.169	12.1046	0.161	11.6972
[truncated: 164 more rows]

## Sheet: b
1	128.8
1.1	85.6
1.2	67.2

## Sheet: c
9.88625e-05	0.13851	0.000343477	0.24636	0.00080053	0.45211	0.000339575	0.02712
-0.000860678	0.15556	-0.000463905	0.38452	-0.000185743	0.45987	-0.000513758	0.03884
-0.00182	0.17321	-0.00136	0.45701	-0.00117	0.46884	-0.00135	0.05199
-0.00276	0.19787	-0.0023	0.50179	-0.00215	0.47864	-0.00221	0.06279
-0.00371	0.21857	-0.00326	0.53376	-0.00313	0.48884	-0.00311	0.07133
-0.00465	0.24384	-0.00422	0.55864	-0.00411	0.50067	-0.00402	0.07842
-0.00557	0.27823	-0.00519	0.57885	-0.00509	0.51332	-0.00495	0.08373
-0.00645	0.32694	-0.00617	0.59543	-0.00607	0.52719	-0.00589	0.08904
-0.00728	0.39909	-0.00714	0.61564	-0.00703	0.54637	-0.0068	0.09597
-0.00803	0.50502	-0.00811	0.63689	-0.00799	0.57004	-0.00771	0.10272
-0.00869	0.64718	-0.00906	0.67731	-0.00893	0.60431	-0.00859	0.11299
-0.00927	0.82405	-0.00998	0.72861	-0.00983	0.65858	-0.00951	0.1187
-0.00981	1.01979	-0.01091	0.77836	-0.0107	0.73407	-0.01041	0.12684
-0.01035	1.21248	-0.01182	0.84676	-0.01154	0.8271	-0.01137	0.13007
-0.01092	1.39604	-0.01264	0.97735	-0.01236	0.92789	-0.01223	0.14173
-0.01146	1.58782	-0.01337	1.16702	-0.01317	1.03521	-0.01317	0.14583
-0.01204	1.76469	-0.01415	1.32767	-0.01396	1.15027	-0.01406	0.15471
-0.0126	1.95008	-0.01499	1.44167	-0.01476	1.26412	-0.01495	0.16412
-0.01321	2.11385	-0.01583	1.55879	-0.01554	1.38653	-0.01579	0.17618
-0.01372	2.31963	-0.01667	1.67176	-0.01633	1.5069	-0.01674	0.18063
-0.01421	2.53577	-0.01751	1.78473	-0.0171	1.63625	-0.01764	0.18842
-0.01473	2.73668	-0.01834	1.91066	-0.01787	1.7656	-0.01856	0.19517
-0.01525	2.94064	-0.01916	2.03814	-0.01863	1.90107	-0.01944	0.2044
-0.01585	3.11111	-0.01996	2.17702	-0.01939	2.04022	-0.02031	0.21519
-0.01638	3.30898	-0.02076	2.32523	-0.02014	2.17977	-0.02122	0.22229
-0.01688	3.51903	-0.02151	2.50194	-0.02088	2.32503	-0.02214	0.2287
-0.01735	3.74125	-0.02222	2.71389	-0.02161	2.47805	-0.023	0.23954
-0.0179	3.92999	-0.02288	2.95279	-0.02234	2.62984	-0.02386	0.25086
-0.01856	4.07306	-0.02362	3.13935	-0.02308	2.77918	-0.02479	0.25605
-0.01907	4.28006	-0.02432	3.35752	-0.02381	2.9322	-0.02567	0.26597
-0.01965	4.45662	-0.02511	3.51039	-0.02455	3.08032	-0.02658	0.27325
-0.02023	4.63318	-0.02584	3.6985	-0.02528	3.22844	-0.02748	0.28138
-0.02068	4.86758	-0.02659	3.88195	-0.02594	3.42185	-0.02836	0.29096
-0.02129	5.03196	-0.02737	4.04104	-0.02643	3.71156	-0.02926	0.29864
-0.02189	5.19939	-0.02811	4.22449	-0.027	3.95109	-0.03012	0.30995
-0.02241	5.40031	-0.02882	4.43333	-0.02763	4.16204	-0.03099	0.32062
-0.02291	5.61339	-0.02956	4.61782	-0.02833	4.32934	-0.03184	0.33234
-0.02337	5.83866	-0.03033	4.7852	-0.02904	4.49664	-0.03269	0.34405
-0.02386	6.0548	-0.03105	4.98316	-0.02976	4.65578	-0.03363	0.34867
-0.02449	6.21005	-0.03181	5.15831	-0.03047	4.81899	-0.03451	0.3586
-0.02492	6.45053	-0.03257	5.33244	-0.03111	5.02302	-0.03534	0.3721
-0.02528	6.71842	-0.03333	5.49826	-0.03176	5.21888	-0.03624	0.37989
-0.02594	6.86454	-0.03402	5.72628	-0.03244	5.39842	-0.03711	0.39068
-0.02657	7.01979	-0.03473	5.92838	-0.03315	5.56163	-0.03799	0.39991
-0.02711	7.21157	-0.03545	6.13049	-0.03378	5.77382	-0.03886	0.41076
-0.02749	7.47336	-0.03622	6.29632	-0.03443	5.96968	-0.03974	0.41982
-0.02791	7.7169	-0.037	6.45178	-0.03505	6.18594	-0.04058	0.43327
-0.02838	7.94216	-0.03769	6.67461	-0.03571	6.37364	-0.04148	0.44094
-0.029	8.10046	-0.03841	6.8819	-0.03633	6.5899	-0.04235	0.45122
-0.02943	8.34399	-0.03913	7.07882	-0.03701	6.77352	-0.04326	0.45866
-0.02999	8.52968	-0.03987	7.26538	-0.03759	7.01019	-0.04418	0.46524
-0.03044	8.75799	-0.04061	7.45194	-0.03826	7.19381	-0.04501	0.47834
-0.03092	8.98021	-0.04132	7.65922	-0.03893	7.38151	-0.04585	0.49098
-0.03142	9.18722	-0.04201	7.88205	-0.03963	7.55289	-0.04677	0.49744
-0.03205	9.34551	-0.04274	8.07379	-0.04027	7.75283	-0.04764	0.50783
-0.03278	9.45814	-0.04349	8.25517	-0.04088	7.97317	-0.04852	0.51764
-0.03314	9.72907	-0.04424	8.43136	-0.04159	8.13639	-0.0494	0.52687
-0.03358	9.96347	-0.04495	8.64383	-0.04226	8.32409	-0.05032	0.53322
-0.03421	10.1218	-0.04562	8.88221	-0.0429	8.52811	-0.05118	0.54476
-0.03478	10.3014	-0.04635	9.07395	-0.04362	8.68725	-0.05206	0.55457
-0.03527	10.5175	-0.04699	9.33306	-0.04419	8.92799	-0.05293	0.56438
-0.03571	10.7519	-0.04775	9.50407	-0.04482	9.13609	-0.05377	0.57708
-0.03623	10.9559	-0.04848	9.69581	-0.04543	9.35644	-0.0546	0.59093
-0.03678	11.1446	-0.04916	9.92382	-0.04612	9.5319	-0.05546	0.60247
-0.03722	11.379	-0.04983	10.1622	-0.04669	9.77672	-0.05632	0.61343
-0.03783	11.5464	-0.05059	10.3332	-0.04732	9.98482	-0.05718	0.6244
-0.03827	11.7808	-0.05134	10.5146	-0.04799	10.1725	-0.05805	0.63478
-0.03863	12.0518	-0.05212	10.6752	-0.04861	10.3888	-0.05889	0.64748
-0.03927	12.2009	-0.05285	10.867	-0.04932	10.5479	-0.05976	0.65787
-0.03982	12.3896	-0.0535	11.1157	-0.0499	10.7887	-0.06059	0.67172
-0.04034	12.5936	-0.05421	11.3282	-0.05056	10.9764	-0.06146	0.68211
-0.04065	12.8858	-0.05492	11.5355	-0.05115	11.209	-0.0624	0.6873
-0.04118	13.0807	-0.05556	11.7894	-0.05186	11.3763	-0.06324	0.69942
-0.04171	13.2785	-0.05612	12.1055	-0.0525	11.5762	-0.06407	0.71327
-0.04214	13.5221	-0.05674	12.3802	-0.05308	11.8169	-0.06495	0.72308
-0.04261	13.7443	-0.05744	12.5978	-0.05377	11.9883	-0.06584	0.73173
-0.04287	14.0548	-0.0582	12.7688	-0.05442	12.1883	-0.06665	0.74674
-0.0435	14.2131	-0.059	12.9139	-0.05499	12.4331	-0.06749	0.75943
-0.04403	14.411	-0.0595	13.2663	-0.05562	12.6371	-0.06835	0.77098
-0.04456	14.6058	-0.06012	13.541	-0.05623	12.8615	-0.06918	0.78425
-0.04478	14.9345	-0.06069	13.8519	-0.0568	13.1023	-0.07006	0.79406
-0.04529	15.1416	-0.06148	14.0022	-0.05745	13.3022	-0.0709	0.80675
-0.04585	15.3272	-0.0622	14.1991	-0.05798	13.5674	-0.07173	0.8206
-0.04656	15.449	-0.06286	14.4478	-0.05867	13.7429	-0.07259	0.83157
-0.04703	15.6743	-0.06342	14.7639	-0.05925	13.9796	-0.07344	0.84369
-0.04739	15.9452	-0.06411	14.9816	-0.05989	14.1795	-0.07434	0.85177
-0.04792	16.1431	-0.06478	15.22	-0.06052	14.3917	-0.07515	0.86677
-0.0485	16.3196	-0.06554	15.391	-0.061	14.6814	-0.07598	0.88004
-0.04927	16.414	-0.06627	15.5879	-0.06163	14.8936	-0.07681	0.89389
-0.0499	16.5723	-0.06697	15.8004	-0.06216	15.1588	-0.07767	0.90486
-0.05054	16.7215	-0.0676	16.0647	-0.06249	15.5342	-0.07852	0.91698
-0.05056	17.1355	-0.06834	16.2564	-0.06294	15.8484	-0.0794	0.92679
-0.05114	17.312	-0.06898	16.5103	-0.06354	16.0728	-0.08027	0.93717
-0.05152	17.5738	-0.06971	16.7021	-0.06411	16.3136	-0.0811	0.95045
-0.05241	17.6195	-0.07032	16.9871	-0.06485	16.4646	-0.08193	0.9643
-0.05274	17.9026	-0.07093	17.2617	-0.06547	16.6767	-0.08279	0.97526
-0.05314	18.1552	-0.07162	17.4846	-0.06585	17.0277	-0.08361	0.98969
-0.05403	18.2009	-0.07227	17.7385	-0.0665	17.2276	-0.08449	0.99892
-0.05439	18.4718	-0.07302	17.9147	-0.06719	17.4031	-0.08533	1.01162
-0.05461	18.8006	-0.07369	18.1531	-0.06769	17.6805	-0.08618	1.02431
-0.05503	19.0441	-0.07411	18.5677	-0.0682	17.958	-0.087	1.03816
-0.05559	19.2298	-0.07492	18.7076	-0.06878	18.1947	-0.08783	1.05201
-0.05634	19.3333	-0.0754	19.0755	-0.06941	18.4068	-0.08866	1.06528
-0.05659	19.653	-0.0762	19.2206	-0.06998	18.6476	-0.08956	1.07336
-0.05764	19.6317	-0.07662	19.6352	-0.07069	18.8108	-0.09034	1.09125
-0.0579	19.9422	-0.07743	19.7751	-0.07121	19.0842	-0.09122	1.10049
-0.05883	19.9696	-0.07802	20.0653	-0.07167	19.3862	-0.09207	1.1126
-0.05859	20.4931	-0.07843	20.4954	-0.07241	19.5371	-0.0929	1.12588
-0.05919	20.6636	-0.07891	20.8634	-0.07296	19.7901	-0.09378	1.13569
-0.06081	20.4018	-0.07983	20.9255	-0.07358	20.0023	-0.09462	1.14838
-0.05997	21.1781	-0.08043	21.2106	-0.07421	20.2145	-0.0955	1.15819
-0.06039	21.4216	-0.08116	21.4023	-0.07443	20.6552	-0.09629	1.17493
-0.06157	21.3455	-0.08192	21.5785	-0.07514	20.8184	-0.09715	1.18647
-0.06114	21.9452	-0.0826	21.8013	-0.07585	20.9816	-0.09797	1.20032
-0.06212	21.9543	-0.08336	21.9775	-0.07616	21.3692	-0.09878	1.2159
-0.06217	22.3562	-0.08392	22.2936	-0.07687	21.5325	-0.09963	1.22802
-0.06284	22.4962	-0.08461	22.5164	-0.07727	21.8711	-0.10048	1.23956
-0.06297	22.8615	-0.0853	22.7393	-0.07788	22.0956	-0.1013	1.25399
-0.06344	23.0868	-0.08594	22.9984	-0.07845	22.3363	-0.10209	1.27072
-0.06386	23.3303	-0.08662	23.2212	-0.07894	22.626	-0.10295	1.28169
-0.06446	23.4977	-0.08723	23.5062	-0.07939	22.9361	-0.10381	1.29323
-0.06513	23.6378	-0.08805	23.6358	-0.08001	23.1524	-0.10462	1.30823
-0.06506	24.0883	-0.08856	23.983	-0.08056	23.4013	-0.10547	1.32035
-0.06563	24.2679	-0.08952	24.0141	-0.08112	23.6543	-0.10635	1.33016
-0.06588	24.5845	-0.08956	24.7033	-0.08188	23.7889	-0.10717	1.34401
-0.06651	24.7428	-0.09052	24.7344	-0.08263	23.9277	-0.108	1.35786
-0.06714	24.895	-0.09167	24.6204	-0.08312	24.2174	-0.10886	1.3694
-0.06733	25.239	-0.09245	24.7811	-0.08363	24.4948	-0.10968	1.38325
-0.06777	25.4734	-0.09307	25.0505	-0.08388	24.9192	-0.11057	1.39249
-0.06848	25.5951	-0.09285	25.9263	-0.08472	25.009	-0.11141	1.40518
-0.06897	25.8113	-0.09289	26.6155	-0.08485	25.4986	-0.1122	1.42134
-0.0697	25.9239	-0.09387	26.6311	-0.08558	25.6496	-0.11301	1.43692
-0.07026	26.1096	-0.09468	26.771	-0.08583	26.074	-0.11386	1.44904
-0.07033	26.5023	-0.09529	27.0456	-0.08636	26.3392	-0.11474	1.45885
-0.07142	26.4658	-0.09623	27.0923	-0.08705	26.5147	-0.1156	1.46982
-0.07219	26.5601	-0.09667	27.4913	-0.08759	26.7758	-0.11647	1.4802
-0.07164	27.2146	-0.09723	27.8074	-0.08834	26.9145	-0.11718	1.50329
-0.07255	27.2511	-0.09805	27.937	-0.08872	27.2655	-0.11803	1.5154
-0.07315	27.4216	-0.09859	28.2686	-0.08894	27.7062	-0.11884	1.53041
-0.07324	27.8052	-0.0992	28.5433	-0.08986	27.7551	-0.11974	1.53849
-0.07341	28.1522	-0.10043	28.3827	-0.0903	28.0693	-0.1205	1.55753
-0.07441	28.1522	-0.10012	29.3206	-0.09083	28.3345	-0.12145	1.56157
-0.07446	28.554	-0.10092	29.4657	-0.09137	28.5957	-0.12224	1.57831
-0.07453	28.9467	-0.10148	29.7818	-0.09188	28.8732	-0.12302	1.5962
-0.07482	29.2451	-0.10199	30.1342	-0.09297	28.8201	-0.12385	1.60947
-0.07489	29.6378	-0.10278	30.2793	-0.09317	29.273	-0.1247	1.62159
-0.07575	29.6956	-0.10343	30.5332	-0.09403	29.3506	-0.1256	1.62909
-0.07639	29.8478	-0.10421	30.6939	-0.09443	29.6893	-0.12638	1.64698
-0.0771	29.9696	-0.10465	31.0929	-0.09508	29.8892	-0.12713	1.6666
-0.07651	30.6393	-0.10521	31.409	-0.09533	30.3135	-0.12799	1.67814
-0.07729	30.7306	-0.10565	31.8081	-0.09604	30.4768	-0.12884	1.69026
-0.07764	31.0046	-0.1065	31.9169	-0.09648	30.791	-0.12968	1.70295
-0.07799	31.2785	-0.10723	32.1086	-0.09719	30.9542	-0.13048	1.71911
-0.07899	31.2785	-0.10803	32.2537	-0.09761	31.2806	-0.1313	1.73296
-0.07941	31.5221	-0.10861	32.5543	-0.0983	31.4561	-0.1321	1.74912
-0.07991	31.7352	-0.10956	32.5906	-0.09899	31.6315	-0.13297	1.75951
-0.08033	31.9787	-0.10985	33.0984	-0.09997	31.6438	-0.13373	1.77913
-0.08097	32.1309	-0.11007	33.6581	-0.10048	31.9212	-0.13457	1.79182
-0.08132	32.4049	-0.11105	33.6736	-0.10104	32.1701	-0.13537	1.80741
-0.08232	32.4049	-0.11215	33.6063	-0.10121	32.6353	-0.13619	1.82183
-0.08245	32.7702	-0.11197	34.4509	-0.10234	32.5619	-0.1371	1.82876
-0.08201	33.379	-0.11279	34.5805	-0.1027	32.925	-0.13788	1.84665
-0.08236	33.653	-0.11327	34.9484	-0.1027	33.4881	-0.13877	1.8553
-0.08314	33.7443	-0.11456	34.7411	-0.10323	33.7534	-0.13957	1.87146
-0.08335	34.0791	-0.11527	34.9484	-0.10361	34.1043	-0.14042	1.88358
-0.08406	34.2009	-0.11608	35.0884	-0.10404	34.4307	-0.14119	1.90147
-0.0847	34.3531	-0.11694	35.1868	-0.10486	34.5286	-0.14197	1.91936
-0.08548	34.4445	-0.11781	35.2801	-0.10504	34.9938	-0.14284	1.92975
-0.08496	35.0837	-0.11808	35.8087	-0.10546	35.3203	-0.14364	1.9459
-0.08567	35.2055	-0.11814	36.4772	-0.10692	35.0591	-0.14444	1.96206
-0.08609	35.449	-0.11877	36.7466	-0.10711	35.5202	-0.14522	1.97937
-0.08659	35.6621	-0.11979	36.7311	-0.10749	35.8711	-0.14602	1.99553
-0.08701	35.9056	-0.11893	38.0681	-0.10788	36.2139	-0.14686	2.00823
-0.08808	35.8752	-0.11981	38.151	-0.10855	36.4016	-0.14766	2.02381
-0.08851	36.1187	-0.12141	37.7209	-0.1089	36.7647	-0.14842	2.04343
-0.089	36.3318	-0.12154	38.3428	-0.10953	36.9769	-0.14926	2.05613
-0.08892	36.7884	-0.12168	38.9646	-0.10993	37.3156	-0.15006	2.07171
-0.08977	36.8493	-0.12259	39.0268	-0.11053	37.54	-0.15088	2.08613
-0.08954	37.3668	-0.12292	39.5035	-0.11133	37.6543	-0.15175	2.09652
-0.09083	37.2451	-0.12337	39.9026	-0.11297	37.2911	-0.15264	2.10575
-0.09075	37.7017	-0.12401	40.1565	-0.11399	37.2789	-0.15339	2.12538
-0.09059	38.1887	-0.12464	40.426	-0.114	37.842	-0.1543	2.1323
-0.09138	38.2801	-0.12599	40.172	-0.11335	38.7723	-0.15508	2.15019
-0.09201	38.4323	-0.12654	40.4933	-0.1135	39.2497	-0.15599	2.15711
-0.09193	38.8889	-0.12684	41.0012	-0.11398	39.5476	-0.15677	2.175
-0.09221	39.1933	-0.12732	41.3691	-0.11448	39.825	-0.1576	2.18885
-0.09256	39.4673	-0.12863	41.1463	-0.11506	40.0617	-0.15846	2.19982
-0.09327	39.5891	-0.12979	41.0323	-0.11518	40.5636	-0.15926	2.2154
-0.0934	39.9543	-0.12915	42.2138	-0.11568	40.8452	-0.16017	2.2229
-0.09498	39.7108	-0.12999	42.3226	-0.11661	40.886	-0.16086	2.24772
-0.09569	39.8326	-0.13092	42.3745	-0.1171	41.1716	-0.16175	2.25637
-0.09539	40.3805	-0.12937	44.2038	-0.11803	41.2124	-0.1625	2.27599
-0.0961	40.5023	-0.13031	44.2504	-0.11838	41.5796	-0.1634	2.28465
-0.09681	40.624	-0.13094	44.5095	-0.11858	42.0285	-0.16437	2.28638
-0.09673	41.0807	-0.13215	44.3644	-0.11958	42.0285	-0.16515	2.30427
-0.09831	40.8371	-0.13263	44.7323	-0.11957	42.5997	-0.16595	2.32043
-0.09743	41.6286	-0.13337	44.9189	-0.11992	42.967	-0.16686	2.32735
-0.09821	41.7199	-0.13377	45.3542	-0.12085	43.0078	-0.16755	2.35217
-0.09943	41.6286	-0.13484	45.3024	-0.12055	43.7423	-0.16833	2.37006
-0.0984	42.481	-0.13611	45.1106	-0.12169	43.6607	-0.16922	2.37871
-0.09904	42.6332	-0.13577	46.0693	-0.12161	44.2727	-0.17004	2.39314
-0.09932	42.9376	-0.13635	46.3699	-0.12311	43.9871	-0.17084	2.4093
-0.09902	43.4856	-0.13719	46.4839	-0.12289	44.6808	-0.17168	2.42142
-0.10053	43.2725	-0.13824	46.4528	-0.1241	44.5583	-0.17246	2.43931
-0.10037	43.7595	-0.13804	47.313	-0.12452	44.8848	-0.17329	2.45315
-0.10101	43.9117	-0.13837	47.7898	-0.12552	44.8848	-0.17417	2.46239
-0.1015	44.1248	-0.13933	47.8209	-0.12573	45.3336	-0.17497	2.47855
-0.1025	44.1248	-0.13899	48.7796	-0.12637	45.5377	-0.1758	2.4924
-0.103	44.3379	-0.13968	49.0024	-0.12571	46.4762	-0.17666	2.50336
-0.10328	44.6423	-0.14088	48.8573	-0.12808	45.7009	-0.17751	2.51548
-0.10362	44.9163	-0.14162	49.0491	-0.12764	46.517	-0.1783	2.53164
-0.10441	45.0076	-0.14262	49.0491	-0.12842	46.6394	-0.17908	2.54953
-0.10483	45.2512	-0.14322	49.3341	-0.12812	47.3738	-0.17995	2.55991
-0.10504	45.586	-0.14339	49.9249	-0.12861	47.6595	-0.18075	2.57607
-0.1051	45.9817	-0.14357	50.5156	-0.13026	47.2922	-0.18168	2.58127
-0.10602	46.0122	-0.14533	49.9715	-0.13011	47.9451	-0.18239	2.60435
-0.10572	46.5601	-0.14486	51.0235	-0.12959	48.802	-0.18333	2.60954
-0.10672	46.5601	-0.14555	51.2463	-0.12979	49.2508	-0.1841	2.62743
-0.10751	46.6514	-0.14597	51.6609	-0.13043	49.4549	-0.18495	2.63955
-0.10692	47.3212	-0.14737	51.3759	-0.13122	49.5773	-0.18577	2.65398
-0.10712	47.656	-0.1482	51.5002	-0.13157	49.9445	-0.18659	2.6684
-0.10848	47.5038	-0.14861	51.9252	-0.13192	50.3118	-0.18744	2.68052
-0.10724	48.4475	-0.14867	52.5988	-0.13248	50.5566	-0.18835	2.68745
-0.10781	48.6301	-0.14822	53.6353	-0.13276	50.9646	-0.18909	2.7088
-0.10881	48.6301	-0.14792	54.5681	-0.13347	51.1279	-0.18995	2.71976
-0.10887	49.0259	-0.14921	54.3608	-0.13375	51.5359	-0.19068	2.74112
-0.11023	48.8737	-0.15035	54.2571	-0.13468	51.5767	-0.19144	2.76016
-0.11044	49.2085	-0.15143	54.2053	-0.13452	52.2296	-0.19231	2.77112
-0.11072	49.5129	-0.1517	54.7235	-0.13523	52.3928	-0.19318	2.78151
-0.11215	49.3303	-0.15241	54.9308	-0.13609	52.4744	-0.19386	2.80633
-0.11315	49.3303	-0.15269	55.449	-0.13665	52.7192	-0.19475	2.81556
-0.11372	49.5129	-0.1534	55.6563	-0.1365	53.3721	-0.19562	2.82595
-0.115	49.3912	-0.1552	55.0863	-0.13706	53.6169	-0.1964	2.84384
-0.11376	50.3349	-0.15511	55.8636	-0.13749	53.9434	-0.19727	2.85422
-0.11411	50.6088	-0.15575	56.1227	-0.13784	54.3106	-0.19813	2.86519
-0.11483	50.7306	-0.15762	55.5009	-0.13826	54.637	-0.19884	2.88827
-0.11496	51.0959	-0.15674	56.8482	-0.13846	55.0859	-0.19977	2.89346
-0.11459	51.6743	-0.15716	57.2628	-0.13917	55.2491	-0.20057	2.90962
-0.11566	51.6438	-0.1573	57.8847	-0.14046	55.0859	-0.20135	2.92694
-0.11601	51.9178	-0.15902	57.3664	-0.1424	54.5554	-0.2022	2.93963
-0.11715	51.8569	-0.1606	56.9519	-0.14239	55.1267	-0.20291	2.96271
-0.11663	52.4962	-0.15914	58.7138	-0.14158	56.1468	-0.20378	2.9731
-0.11662	52.9224	-0.16122	57.9365	-0.14208	56.4324	-0.20464	2.98407
-0.11683	53.2572	-0.16085	58.9211	-0.14236	56.8405	-0.20547	2.99792
-0.11805	53.1659	-0.16127	59.3357	-0.14379	56.5956	-0.20622	3.01754
-0.12006	52.7397	-0.16227	59.3357	-0.14436	56.8405	-0.20716	3.02273
-0.11882	53.6834	-0.16262	59.802	-0.14449	57.3301	-0.20797	3.03716
-0.11866	54.1705	-0.16283	60.3721	-0.14484	57.6974	-0.20879	3.05158
-0.11959	54.2009	-0.16246	61.3567	-0.14541	57.9422	-0.20969	3.06024
-0.12016	54.3836	-0.16374	61.1494	-0.14778	57.1669	-0.21053	3.07294
-0.12014	54.8098	-0.1633	62.1858	-0.14986	56.5548	-0.21138	3.08505
-0.12085	54.9315	-0.16452	62.0304	-0.14812	58.1054	-0.21235	3.08679
-0.12193	54.9011	-0.16508	62.3413	-0.14875	58.3094	-0.21324	3.09602
-0.12322	54.7793	-0.16536	62.8595	-0.1478	59.4111	-0.21393	3.12083
-0.12349	55.0837	-0.16614	63.015	-0.14808	59.8192	-0.21473	3.13641
-0.12377	55.3881	-0.16758	62.7041	-0.1485	60.1456	-0.21562	3.14565
-0.1226	56.3014	-0.16786	63.2223	-0.1495	60.1456	-0.21638	3.16469
-0.12324	56.4536	-0.16842	63.5332	-0.15036	60.2272	-0.21744	3.1595
-0.12439	56.3927	-0.1692	63.6887	-0.15049	60.7169	-0.21815	3.18258
-0.12466	56.6971	-0.16955	64.1551	-0.15034	61.3697	-0.21895	3.19874
-0.12429	57.2755	-0.16933	65.036	-0.15069	61.737	-0.21975	3.2149
-0.12428	57.7017	-0.17018	65.1397	-0.15089	62.1858	-0.22058	3.22875
-0.12449	58.0365	-0.17154	64.8805	-0.15131	62.5123	-0.22129	3.25183
-0.12592	57.8539	-0.17218	65.1397	-0.15282	62.2266	-0.22222	3.25702
-0.12547	58.4627	-0.17174	66.1761	-0.15295	62.7163	-0.22308	3.26799
-0.12539	58.9193	-0.17317	65.8652	-0.1528	63.3692	-0.2238	3.29107
-0.12545	59.3151	-0.17273	66.9016	-0.15394	63.2876	-0.22475	3.29453
-0.12638	59.3455	-0.17373	66.9016	-0.1535	64.1036	-0.22544	3.31935
-0.12723	59.4064	-0.17516	66.5907	-0.15543	63.5732	-0.22631	3.32974
-0.12845	59.3151	-0.17544	67.1089	-0.15578	63.9404	-0.22713	3.34416
-0.12866	59.6499	-0.1755	67.7826	-0.15657	64.0628	-0.22778	3.37244
-0.12727	60.6545	-0.1757	68.3526	-0.15569	65.1238	-0.22868	3.37994
-0.12798	60.7763	-0.17706	68.0935	-0.15676	65.0829	-0.22964	3.3834
-0.12877	60.8676	-0.17626	69.389	-0.15675	65.6542	-0.23044	3.39898
-0.1294	61.0198	-0.17733	69.3372	-0.15696	66.103	-0.23133	3.40822
-0.12954	61.3851	-0.1792	68.7153	-0.15817	65.9806	-0.23224	3.41514
-0.12873	62.1461	-0.17926	69.389	-0.15859	66.3071	-0.23289	3.44342
-0.13024	61.933	-0.1778	71.151	-0.15793	67.2456	-0.23371	3.45785
-0.13095	62.0548	-0.17822	71.5655	-0.15835	67.572	-0.2346	3.4665
-0.13173	62.1461	-0.17987	71.0991	-0.15921	67.6536	-0.23531	3.48959
-0.13244	62.2679	-0.18152	70.6327	-0.16007	67.7352	-0.23606	3.50921
-0.13344	62.2679	-0.18036	72.1874	-0.16005	68.3065	-0.23711	3.50574
-0.13271	62.9985	-0.1823	71.5137	-0.16141	68.1025	-0.2378	3.53056
-0.13226	63.6073	-0.18329	71.5137	-0.16429	67.0416	-0.23862	3.54441
-0.13247	63.9422	-0.18437	71.4619	-0.16298	68.3473	-0.2394	3.5623
-0.13347	63.9422	-0.18154	74.2084	-0.16304	68.8778	-0.24034	3.56749
-0.13425	64.0335	-0.18297	73.8975	-0.16238	69.8162	-0.24115	3.58192
-0.13619	63.6377	-0.18296	74.623	-0.16287	70.1019	-0.242	3.59461
-0.13488	64.6119	-0.18331	75.0894	-0.16315	70.5099	-0.24282	3.60846
-0.13552	64.7641	-0.18474	74.7785	-0.16372	70.7548	-0.24371	3.6177
-0.13659	64.7336	-0.1843	75.8149	-0.16349	71.4484	-0.24453	3.63155
-0.13477	65.9209	-0.1853	75.8149	-0.16435	71.53	-0.24535	3.64597
-0.13678	65.4947	-0.18608	75.9704	-0.16549	71.4484	-0.24627	3.6529
-0.13641	66.0731	-0.18831	75.0894	-0.16721	71.0404	-0.24711	3.66559
-0.13597	66.6819	-0.18808	75.9704	-0.16735	71.53	-0.24785	3.68637
-0.13711	66.621	-0.18807	76.6959	-0.16553	73.1214	-0.24856	3.70945
-0.13854	66.4384	-0.18907	76.6959	-0.16653	73.1214	-0.2494	3.72215
-0.13969	66.3775	-0.19007	76.6959	-0.16681	73.5294	-0.25022	3.73657
-0.13874	67.1994	-0.19223	75.8667	-0.16708	73.9375	-0.25117	3.74004
		-0.1933	75.8149	-0.16837	73.7743	-0.25189	3.76312
		-0.1922	77.3177	-0.1706	73.0806

## Sheet: d
1.00196	1.68146	1.00364	1.64865	1.00355	1.91062
0.99944	0.98672	1.00098	0.97866	1.00089	1.36504
0.99702	0.6722	0.99836	0.62148	0.99833	1.10549
0.99455	0.47571	0.99586	0.40054	0.99586	0.93873
0.9921	0.32795	0.99332	0.23643	0.99339	0.81557
0.98966	0.20774	0.99091	0.11249	0.99094	0.72059
0.98719	0.10405	0.98841	0.0116	0.98841	0.64056
0.98476	0.02433	0.98597	-0.07267	0.98606	0.57599
0.98232	-0.05197	0.9835	-0.14289	0.98356	0.51854
0.9799	-0.11774	0.98109	-0.20596	0.98106	0.47047
0.97742	-0.17373	0.97875	-0.25764	0.97877	0.42764
0.975	-0.22283	0.97625	-0.30555	0.97631	0.39112
0.97258	-0.2678	0.97382	-0.34599	0.97385	0.35601
0.97009	-0.30819	0.97138	-0.38458	0.97139	0.3269
0.96762	-0.34438	0.96889	-0.41657	0.96894	0.29963
0.96515	-0.37617	0.96644	-0.44507	0.96648	0.27676
0.96271	-0.40522	0.96398	-0.46935	0.96406	0.25828
0.96027	-0.43038	0.96154	-0.49256	0.96158	0.23563
0.95781	-0.4552	0.95907	-0.51329	0.95916	0.22046
0.95539	-0.47678	0.95674	-0.53071	0.95672	0.20797
0.95292	-0.49882	0.9543	-0.55126	0.95425	0.19251
0.95049	-0.51773	0.95186	-0.56481	0.95181	0.17802
0.948	-0.53316	0.9494	-0.57913	0.94935	0.16733
0.94557	-0.54725	0.94697	-0.59081	0.94691	0.1571
0.9431	-0.56524	0.94453	-0.60405	0.94445	0.14501
0.94067	-0.57461	0.94207	-0.61432	0.94201	0.13883
0.93729	-0.58816	0.93963	-0.62304	0.93958	0.12825
0.93473	-0.60018	0.9372	-0.63192	0.93714	0.12364
0.93235	-0.61077	0.93476	-0.64001	0.93469	0.1145
0.93092	-0.62246	0.93228	-0.65154	0.93219	0.10733
0.92847	-0.63102	0.92989	-0.65107	0.92982	0.10583
0.92609	-0.64036	0.92742	-0.6615	0.92735	0.09693
0.92356	-0.64613	0.92496	-0.66757	0.9249	0.09222
0.92112	-0.65827	0.92255	-0.67349	0.92257	0.08455
0.91877	-0.66388	0.92009	-0.68003	0.92013	0.08066
0.91627	-0.67104	0.91766	-0.68314	0.91768	0.07863
0.91389	-0.68163	0.9152	-0.69077	0.91523	0.07349
0.91135	-0.6849	0.91275	-0.69544	0.91277	0.06726
0.90888	-0.69393	0.91031	-0.69996	0.91031	0.06384
0.9065	-0.69315	0.90787	-0.70354	0.90791	0.06166
0.90412	-0.70202	0.90543	-0.70712	0.90545	0.05886
0.90159	-0.7056	0.90297	-0.71179	0.90301	0.0545
0.89921	-0.71744	0.90054	-0.71335	0.90057	0.05092
0.89677	-0.72008	0.89811	-0.71833	0.89812	0.04951
0.89436	-0.71977	0.89564	-0.72269	0.89566	0.04438
0.89185	-0.72896	0.8932	-0.72908	0.8932	0.0408
0.88944	-0.73145	0.89074	-0.72658	0.8908	0.04064
0.887	-0.73441	0.88834	-0.73017	0.88835	0.03737
0.88456	-0.74282	0.88586	-0.73406	0.88588	0.0341
0.88212	-0.74827	0.88341	-0.7367	0.88344	0.0299
0.87965	-0.75216	0.88084	-0.74091	0.88104	0.02896
0.8772	-0.75543	0.87843	-0.74184	0.87852	0.02725
0.87485	-0.75636	0.87595	-0.74667	0.87608	0.02445
0.87235	-0.75932	0.87351	-0.74916	0.87363	0.0204
0.86991	-0.76866	0.87107	-0.75056	0.87119	0.01728
0.86744	-0.76882	0.86863	-0.75414	0.86869	0.01542
0.865	-0.77411	0.86619	-0.75679	0.86622	0.01604
0.86259	-0.77832	0.86378	-0.76053	0.8639	0.01246
0.86018	-0.78252	0.86137	-0.7624	0.86143	0.00919
0.8577	-0.78626	0.85892	-0.76551	0.85899	0.00716
0.85526	-0.78221	0.85648	-0.76738	0.85648	0.00436
0.85279	-0.78797	0.85395	-0.77283	0.85407	0.000780254
0.85038	-0.79793	0.8516	-0.7694	0.85166	0.00296
0.84791	-0.79607	0.8491	-0.77407	0.84925	-0.00233
0.84556	-0.80385	0.84675	-0.77672	0.84681	-0.00374
0.84306	-0.80541	0.84422	-0.78077	0.84434	-0.00498
0.84058	-0.80915	0.8418	-0.78388	0.84187	-0.0095
0.83817	-0.81335	0.83933	-0.78404	0.83945	-0.01059
0.83573	-0.816	0.83695	-0.79042	0.83701	-0.01386
0.83332	-0.81849	0.83451	-0.79198	0.83457	-0.01744
0.83082	-0.82861	0.83207	-0.79463	0.83204	-0.01868
0.82841	-0.82316	0.82966	-0.79805	0.82969	-0.02149
0.826	-0.8311	0.82709	-0.8007	0.82719	-0.02273
0.82352	-0.83157	0.82474	-0.80319	0.82484	-0.02678
0.82108	-0.83888	0.82227	-0.80661	0.82236	-0.02974
0.81867	-0.83779	0.8198	-0.80848	0.81992	-0.0288
0.81626	-0.84278	0.81736	-0.81144	0.81748	-0.03316
0.81373	-0.84963	0.81498	-0.8186	0.81501	-0.03799
0.81141	-0.85243	0.81254	-0.81565	0.81257	-0.03597
0.80885	-0.85399	0.81004	-0.82016	0.81019	-0.03752
0.80647	-0.85757	0.80762	-0.82296	0.80775	-0.04266
0.80402	-0.86146	0.80518	-0.82608	0.80518	-0.04515
0.80152	-0.86613	0.80274	-0.82857	0.80277	-0.04562
0.79908	-0.86816	0.80033	-0.82888	0.80036	-0.04842
0.79673	-0.87236	0.79786	-0.83698	0.79795	-0.05356
0.7942	-0.87625	0.79548	-0.83853	0.79548	-0.05621
0.79173	-0.88279	0.79301	-0.84118	0.7931	-0.05683
0.78928	-0.88077	0.79047	-0.84445	0.79066	-0.06197
0.7869	-0.88715	0.78812	-0.84756	0.78818	-0.06166
0.78443	-0.89058	0.78565	-0.85099	0.78574	-0.06695
0.78202	-0.89478	0.78327	-0.85473	0.78339	-0.06882
0.77961	-0.89805	0.78086	-0.85722	0.78092	-0.07256
0.77717	-0.90023	0.77836	-0.86064	0.77845	-0.07505
0.77467	-0.90848	0.77589	-0.86687	0.77595	-0.07894
0.77222	-0.91129	0.77348	-0.8664	0.77354	-0.08034
0.76984	-0.91456	0.77103	-0.87154	0.77113	-0.08143
0.7674	-0.92047	0.76865	-0.87466	0.76871	-0.08595
0.76496	-0.92203	0.76615	-0.87964	0.76621	-0.08859
0.76252	-0.9239	0.76368	-0.88322	0.76383	-0.09124
0.76005	-0.9281	0.76124	-0.88447	0.76133	-0.09264
0.75764	-0.93495	0.7588	-0.89101	0.75892	-0.09856
0.75513	-0.94056	0.75642	-0.89427	0.75648	-0.10245
0.75269	-0.94398	0.75397	-0.89848	0.75404	-0.10338
0.75031	-0.94679	0.7515	-0.90237	0.75169	-0.10961
0.74787	-0.94928	0.749	-0.90549	0.74921	-0.10992
0.7454	-0.95551	0.74659	-0.9086	0.74674	-0.11444
0.74293	-0.96002	0.74412	-0.9142	0.74421	-0.11849
0.74052	-0.9594	0.7418	-0.91779	0.7418	-0.11958
0.73811	-0.96407	0.73923	-0.92168	0.73942	-0.12565
0.73566	-0.9745	0.73685	-0.92744	0.73688	-0.1297
0.73325	-0.97746	0.73435	-0.929	0.73453	-0.13094
0.73069	-0.98166	0.73197	-0.93429	0.73203	-0.13312
0.72831	-0.98556	0.7295	-0.93787	0.72956	-0.13702
0.7259	-0.98836	0.727	-0.94332	0.72718	-0.14293
0.72343	-0.99194	0.72465	-0.94644	0.72474	-0.14247
0.72102	-0.99848	0.72218	-0.94846	0.7223	-0.14574
0.71848	-1.00237	0.71973	-0.95796	0.71986	-0.15414
0.71616	-1.00517	0.71729	-0.96092	0.71738	-0.15648
0.71363	-1.01654	0.71485	-0.96434	0.71497	-0.1585
0.71128	-1.01202	0.71238	-0.97057	0.71256	-0.16411
0.70884	-1.02355	0.71	-0.97197	0.71009	-0.1666
0.70634	-1.02479	0.70759	-0.97976	0.70762	-0.1708
0.70393	-1.0318	0.70515	-0.98474	0.70518	-0.17345
0.70148	-1.03351	0.70271	-0.98801	0.70277	-0.17999
0.69904	-1.03663	0.70017	-0.99299	0.70029	-0.1831
0.6966	-1.04893	0.69779	-1.00031	0.69782	-0.18793
0.69419	-1.05017	0.69532	-1.00295	0.69544	-0.19136
0.69178	-1.05251	0.69294	-1.00638	0.693	-0.19431
0.68928	-1.06138	0.69053	-1.01245	0.69059	-0.1993
0.68684	-1.06652	0.68803	-1.01806	0.68812	-0.20008
0.68436	-1.07104	0.68558	-1.02242	0.68558	-0.20786
0.68192	-1.07555	0.68308	-1.02491	0.6832	-0.20739
0.67957	-1.07773	0.6807	-1.03332	0.68076	-0.21347
0.67704	-1.08894	0.67826	-1.0383	0.67841	-0.21985
0.67466	-1.09065	0.67588	-1.04313	0.67594	-0.22187
0.67219	-1.10031	0.67344	-1.04904	0.67344	-0.22779
0.66962	-1.10124	0.67094	-1.05465	0.67106	-0.23013
0.66727	-1.10576	0.66853	-1.05854	0.66856	-0.23464
0.66486	-1.11136	0.66602	-1.06352	0.66618	-0.23791
0.66242	-1.11899	0.66364	-1.06882	0.6637	-0.24398
0.65995	-1.12086	0.66111	-1.07364	0.66132	-0.24741
0.65745	-1.13098	0.65867	-1.08158	0.65879	-0.25208
0.6551	-1.13612	0.65632	-1.08096	0.65641	-0.25301
0.65266	-1.13596	0.65382	-1.08875	0.65394	-0.25986
0.65015	-1.14313	0.65141	-1.09388	0.65156	-0.26547
0.64774	-1.15029	0.64902	-1.10027	0.64909	-0.26781
0.64527	-1.15449	0.64655	-1.10587	0.64658	-0.27481
0.64286	-1.16243	0.64411	-1.10883	0.64426	-0.27606
0.64036	-1.16461	0.64164	-1.11926	0.64176	-0.2854
0.63795	-1.16913	0.63917	-1.12503	0.63926	-0.29023
0.63554	-1.18096	0.63676	-1.12798	0.63685	-0.29256
0.63309	-1.17364	0.63432	-1.13483	0.63447	-0.29817
0.63068	-1.18408	0.63193	-1.14091	0.63197	-0.3005
0.62824	-1.19435	0.62946	-1.14651	0.62955	-0.30876
0.62577	-1.20447	0.62699	-1.15149	0.62711	-0.30907
0.62336	-1.19996	0.62452	-1.15772	0.62473	-0.31732
0.62095	-1.21008	0.62211	-1.16317	0.62226	-0.32199
0.61854	-1.22331	0.61973	-1.17236	0.61979	-0.33009
0.616	-1.22409	0.61719	-1.18263	0.61726	-0.33725
0.61359	-1.23063	0.61475	-1.18606	0.61491	-0.33865
0.61115	-1.23374	0.61231	-1.18933	0.61243	-0.34426
0.60871	-1.24854	0.60987	-1.19712	0.60996	-0.34394
0.60627	-1.2448	0.60737	-1.20007	0.60761	-0.35391
0.6038	-1.25087	0.60499	-1.2035	0.60505	-0.355
0.60136	-1.25554	0.60255	-1.21269	0.60261	-0.36372
0.59895	-1.26348	0.6001	-1.22031	0.60023	-0.36761
0.59647	-1.27687	0.59763	-1.22358	0.59776	-0.37322
0.59406	-1.27843	0.59519	-1.2309	0.59531	-0.37664
0.59159	-1.28824	0.59275	-1.23713	0.59284	-0.38131
0.58915	-1.28964	0.59031	-1.24414	0.59043	-0.38925
0.58671	-1.29789	0.58787	-1.24834	0.58799	-0.39252
0.5843	-1.29976	0.58546	-1.25566	0.58552	-0.39673
0.58189	-1.30163	0.58302	-1.26282	0.58311	-0.40327
0.57938	-1.31378	0.58051	-1.27232	0.58063	-0.41199
0.57697	-1.32296	0.5781	-1.2703	0.57825	-0.40856
0.57453	-1.33448	0.57569	-1.27824	0.57578	-0.41806
0.57206	-1.33697	0.57331	-1.28587	0.57337	-0.42709
0.56968	-1.34227	0.57084	-1.29443	0.57093	-0.42989
0.56715	-1.34959	0.56846	-1.30268	0.56852	-0.43705
0.56477	-1.35223	0.56593	-1.30548	0.56608	-0.44032
0.56232	-1.36438	0.56348	-1.31576	0.56361	-0.45138
0.55982	-1.36796	0.5611	-1.32401	0.56113	-0.45449
0.55741	-1.38151	0.5586	-1.32853	0.55872	-0.46041
0.55491	-1.38337	0.55616	-1.33569	0.55628	-0.4671
0.5525	-1.38571	0.55375	-1.34223	0.55381	-0.47162
0.55009	-1.38991	0.55134	-1.3497	0.55143	-0.47738
0.54761	-1.40268	0.54884	-1.35484	0.54896	-0.48096
0.5452	-1.40486	0.54642	-1.3634	0.54652	-0.48812
0.54276	-1.41124	0.54401	-1.37057	0.54411	-0.49388
0.54035	-1.42635	0.54148	-1.37975	0.54157	-0.50432
0.53788	-1.43538	0.53904	-1.38302	0.53922	-0.50447
0.53547	-1.43553	0.53663	-1.39112	0.53675	-0.51148
0.53303	-1.4388	0.53422	-1.39719	0.53431	-0.52004
0.53056	-1.44752	0.53168	-1.40358	0.5319	-0.52331
0.52814	-1.45749	0.52933	-1.41121	0.5294	-0.52689
0.52561	-1.46247	0.5268	-1.41572	0.52705	-0.53219
0.52317	-1.46776	0.52442	-1.42491	0.52451	-0.54573
0.52076	-1.47602	0.52195	-1.43285	0.52219	-0.54636
0.51832	-1.4891	0.51954	-1.44001	0.51966	-0.5529
0.51585	-1.48801	0.51707	-1.44702	0.51722	-0.55679
0.5135	-1.49486	0.51463	-1.45278	0.51481	-0.56239
0.51102	-1.50077	0.51224	-1.46072	0.51237	-0.57018
0.50855	-1.50965	0.50977	-1.46586	0.5099	-0.57345
0.50611	-1.51806	0.5073	-1.4738	0.50742	-0.58123
0.5037	-1.51992	0.50492	-1.48236	0.50498	-0.58699
0.5012	-1.53472	0.50239	-1.49139	0.50254	-0.59758
0.49882	-1.5369	0.50001	-1.49357	0.50019	-0.59898
0.49631	-1.5425	0.4976	-1.50198	0.49772	-0.60412
0.49387	-1.55433	0.49509	-1.50992	0.49528	-0.61004
0.49149	-1.55683	0.49268	-1.51303	0.49281	-0.6158
0.48902	-1.5643	0.49021	-1.52207	0.49036	-0.62234
0.48655	-1.57084	0.4878	-1.5244	0.48801	-0.62405
0.48411	-1.57785	0.48539	-1.53437	0.48545	-0.63588
0.48176	-1.58423	0.48286	-1.53997	0.48307	-0.63744
0.47929	-1.5956	0.48045	-1.54667	0.4806	-0.64632
0.47678	-1.59684	0.47813	-1.55305	0.47816	-0.65348
0.47434	-1.60291	0.47559	-1.55866	0.47572	-0.65722
0.47193	-1.60852	0.47318	-1.56597	0.47321	-0.6608
0.4694	-1.6149	0.47071	-1.5708	0.4708	-0.66391
0.46711	-1.62004	0.46818	-1.57796	0.46845	-0.67014
0.46467	-1.62253	0.4658	-1.5845	0.46604	-0.67403
0.4621	-1.63437	0.46333	-1.594	0.46354	-0.68384
0.45975	-1.64184	0.46098	-1.59353	0.46101	-0.68244
0.45734	-1.64807	0.45844	-1.60038	0.45869	-0.69007
0.4549	-1.64791	0.45603	-1.60755	0.45621	-0.69443
0.4524	-1.65507	0.45365	-1.6105	0.45377	-0.70019
0.45002	-1.66224	0.45121	-1.61891	0.45121	-0.70564
0.44752	-1.66878	0.44874	-1.62094	0.44892	-0.70611
0.44514	-1.67127	0.44627	-1.62841	0.44645	-0.71716
0.44267	-1.67812	0.44385	-1.63386	0.44398	-0.71934
0.44019	-1.68824	0.44141	-1.64055	0.44157	-0.7237
0.43775	-1.68544	0.439	-1.64476	0.43909	-0.72853
0.43528	-1.69307	0.43656	-1.64912	0.43668	-0.73429
0.43287	-1.6982	0.43409	-1.65394	0.43424	-0.73647
0.43043	-1.70599	0.43162	-1.65877	0.43183	-0.74021
0.42802	-1.70723	0.42918	-1.66407	0.42933	-0.74674
0.42561	-1.71331	0.42673	-1.6706	0.42695	-0.74861
0.4231	-1.71626	0.42423	-1.67839	0.42445	-0.75655
0.42066	-1.72592	0.42179	-1.67777	0.42203	-0.75811
0.41819	-1.7295	0.41944	-1.68368	0.41953	-0.76263
0.41584	-1.72794	0.41697	-1.68898	0.41712	-0.76434
0.41334	-1.73495	0.41453	-1.69178	0.41468	-0.7715
0.41087	-1.74258	0.41212	-1.69707	0.41221	-0.77617
0.40845	-1.74523	0.40964	-1.69848	0.40983	-0.77446
0.40598	-1.75192	0.4072	-1.70766	0.40733	-0.78551
0.40363	-1.75317	0.40473	-1.71078	0.40491	-0.78878
0.4011	-1.76251	0.40238	-1.71467	0.40244	-0.79221
0.39863	-1.76111	0.39985	-1.72136	0.40009	-0.79501
0.39631	-1.76687	0.39747	-1.72276	0.39762	-0.79984
0.39381	-1.77714	0.395	-1.7279	0.39515	-0.80389
0.39136	-1.77995	0.39259	-1.73289	0.39271	-0.80482
0.38889	-1.78026	0.39008	-1.736	0.39024	-0.81198
0.38648	-1.78259	0.3877	-1.74207	0.38786	-0.81401
0.38404	-1.79645	0.38523	-1.75079	0.38529	-0.82055
0.38157	-1.79879	0.38285	-1.7497	0.38297	-0.82117
0.3791	-1.80112	0.38032	-1.75453	0.38056	-0.82693
0.37669	-1.81778	0.37797	-1.76044	0.37809	-0.82896
0.37428	-1.8128	0.37553	-1.76309	0.37568	-0.8344
0.37186	-1.82635	0.37305	-1.76854	0.37315	-0.83923
0.36942	-1.83055	0.37061	-1.76994	0.37077	-0.83908
0.36701	-1.83242	0.36814	-1.77913	0.36832	-0.84562
0.36448	-1.84067	0.3657	-1.78193	0.36585	-0.85262
0.36201	-1.84565	0.36323	-1.78894	0.36347	-0.85776
0.35966	-1.83787	0.36085	-1.79423	0.361	-0.85994
0.35725	-1.84612	0.35838	-1.79781	0.35859	-0.86617
0.3548	-1.85484	0.35599	-1.80264	0.35612	-0.87146
0.35236	-1.86029	0.35355	-1.80902	0.35368	-0.87333
0.34989	-1.87259	0.35102	-1.81307	0.35126	-0.88003
0.34748	-1.8729	0.34864	-1.81868	0.34873	-0.88548
0.34498	-1.87586	0.34617	-1.83004	0.34635	-0.89124
0.34257	-1.88364	0.34367	-1.83316	0.34385	-0.89497
0.34016	-1.89127	0.34122	-1.83845	0.34144	-0.90198
0.33772	-1.89953	0.33887	-1.84359	0.33897	-0.90494
0.33521	-1.91089	0.33643	-1.85013	0.33656	-0.91008
0.33277	-1.91183	0.33393	-1.85449	0.33414	-0.91553
0.33036	-1.91463	0.33152	-1.85745	0.33167	-0.9188
0.32786	-1.92459	0.32908	-1.87006	0.32926	-0.92642
0.32551	-1.92786	0.32664	-1.87442	0.32682	-0.9325
0.32298	-1.94141	0.32423	-1.8822	0.32435	-0.93904
0.32063	-1.9467	0.32178	-1.88905	0.32188	-0.94215
0.31815	-1.95044	0.31928	-1.89419	0.31947	-0.9476
0.31568	-1.95636	0.31684	-1.90151	0.31699	-0.95601
0.3133	-1.96835	0.31446	-1.91023	0.31452	-0.96052
0.31083	-1.97551	0.31193	-1.91677	0.31208	-0.96504
0.30836	-1.98454	0.30958	-1.92097	0.3097	-0.97314
0.30595	-1.99248	0.30708	-1.93359	0.30723	-0.9817
0.30347	-1.99123	0.30466	-1.93545	0.30485	-0.97936
0.30109	-1.99824	0.30222	-1.9423	0.30234	-0.98824
0.29859	-2.01179	0.29978	-1.95134	0.29996	-0.99493
0.29621	-2.01724	0.29734	-1.95943	0.29752	-0.99992
0.29368	-2.02113	0.2949	-1.96597	0.29505	-1.0063
0.29127	-2.04059	0.29252	-1.96924	0.29261	-1.0105
0.2888	-2.03857	0.29002	-1.98341	0.29023	-1.02062
0.28635	-2.05165	0.28757	-1.98855	0.28779	-1.02405
0.28391	-2.05787	0.28504	-1.99602	0.28529	-1.02981
0.28144	-2.05772	0.28269	-2.00505	0.28278	-1.03822
0.27915	-2.06706	0.28031	-2.01128	0.2804	-1.04382
0.27656	-2.0778	0.27781	-2.01066	0.27793	-1.05067
0.27412	-2.08606	0.27537	-2.02685	0.27552	-1.05581
0.27168	-2.09228	0.27293	-2.03697	0.27308	-1.05971
0.26936	-2.0996	0.27048	-2.04227	0.27055	-1.06578
0.26682	-2.1105	0.26801	-2.05472	0.26813	-1.07294
0.26444	-2.12125	0.2656	-2.0583	0.26578	-1.0787
0.262	-2.12919	0.26313	-2.06624	0.26331	-1.08726
0.25947	-2.13355	0.26069	-2.07325	0.26087	-1.09271
0.25709	-2.14585	0.25828	-2.08337	0.25843	-1.09739
0.25459	-2.15457	0.25587	-2.08898	0.25596	-1.10315
0.25214	-2.16033	0.25336	-2.0938	0.25364	-1.10813
0.24973	-2.1692	0.25095	-2.10875	0.25108	-1.11794
0.24729	-2.17948	0.24851	-2.11389	0.24866	-1.12167
0.24488	-2.19287	0.2461	-2.12089	0.24625	-1.12806
0.24241	-2.19225	0.2436	-2.13102	0.24378	-1.13584
0.24009	-2.20143	0.24125	-2.13833	0.24134	-1.13865
0.2375	-2.21155	0.23869	-2.14238	0.2389	-1.14316
0.23557	-2.21918	0.2363	-2.15328	0.23649	-1.15344
0.23283	-2.2307	0.2338	-2.16293	0.23402	-1.15655
0.23069	-2.23522	0.23142	-2.16776	0.23154	-1.16153
0.22825	-2.25204	0.22895	-2.17866	0.22913	-1.17197
0.22611	-2.25873	0.22654	-2.18177	0.22669	-1.17119
0.22245	-2.26091	0.22413	-2.18909	0.22425	-1.17835
0.22062	-2.27368	0.22163	-2.1961	0.22178	-1.18333
0.21818	-2.2785	0.21918	-2.20793	0.2194	-1.19003
0.21604	-2.28831	0.21671	-2.21432	0.21696	-1.19268
0.21329	-2.29516	0.21433	-2.2165	0.21452	-1.19719
0.21116	-2.29984	0.2118	-2.22911	0.21204	-1.20638
0.20811	-2.31229	0.20945	-2.23565	0.20957	-1.21058
0.20628	-2.32895	0.20695	-2.2411	0.2071	-1.21525
0.20383	-2.31759	0.20457	-2.24935	0.20472	-1.22179
0.20109	-2.32957	0.20206	-2.25776	0.20231	-1.22086
0.19895	-2.35293	0.19971	-2.26212	0.19984	-1.22818
0.19651	-2.34561	0.19721	-2.26912	0.19736	-1.23487
0.19407	-2.35558	0.19477	-2.27597	0.19498	-1.23736
0.19163	-2.36492	0.19233	-2.28049	0.19251	-1.24079
0.18919	-2.37021	0.18983	-2.29045	0.18998	-1.25075
0.18644	-2.38656	0.18745	-2.2931	0.18763	-1.25091
0.18369	-2.38532	0.185	-2.29855	0.18522	-1.24919
0.18186	-2.39917	0.18253	-2.3026	0.18275	-1.25714
0.17942	-2.39917	0.18018	-2.31132	0.18018	-1.26259
0.17728	-2.40727	0.17805	-2.31506	0.17805	-1.26368
0.17362	-2.42331	0.17622	-2.31412	0.17561	-1.26399
0.1721	-2.42798	0.17316	-2.32455	0.17347	-1.27286
0.16965	-2.4149	0.17072	-2.33047	0.17103	-1.27457
0.16721	-2.43078	0.16859	-2.33094	0.16828	-1.27535
0.16447	-2.44511	0.16615	-2.33545	0.16645	-1.27987
0.16233	-2.44448	0.16309	-2.34043	0.1634	-1.28111
0.15928	-2.46441	0.16126	-2.3423	0.16126	-1.28189
0.15684	-2.47344	0.15913	-2.33981	0.15821	-1.28672
0.1547	-2.46831	0.15546	-2.35149	0.15668	-1.28905
0.15256	-2.46924	0.15363	-2.35414	0.15333	-1.28874
0.14982	-2.48683	0.1515	-2.35834	0.15119	-1.29186
0.14768	-2.49929	0.14814	-2.35476	0.14844	-1.29186
0.14524	-2.50583	0.14661	-2.35818	0.14631	-1.29201
0.14249	-2.51439	0.14356	-2.35927	0.14387	-1.29341
0.14036	-2.52202	0.14112	-2.36223	0.14112	-1.29871
0.13731	-2.53059	0.13929	-2.36426	0.13868	-1.29855
0.13517	-2.54413	0.13715	-2.36005	0.13685	-1.29575
0.13273	-2.55238	0.13441	-2.36722	0.13471	-1.30431
0.13029	-2.56126	0.13166	-2.37329	0.13197	-1.30665
0.12785	-2.58103	0.12891	-2.37266	0.12952	-1.30649
0.1254	-2.58633	0.12647	-2.3736	0.12708	-1.30961
0.12296	-2.60704	0.12464	-2.3778	0.12403	-1.3163
0.12052	-2.61404	0.1225	-2.37998	0.1225	-1.31864
0.11839	-2.63179	0.11945	-2.3831	0.11945	-1.32269
0.11564	-2.64409	0.11671	-2.3901	0.11762	-1.33032
0.1132	-2.66418	0.11457	-2.39618	0.11427	-1.33468
0.11076	-2.67835	0.11213	-2.40272	0.11213	-1.34324
0.10862	-2.69641	0.10938	-2.40412	0.10969	-1.35025
0.10648	-2.71649	0.10694	-2.40739	0.10664	-1.35834
0.10374	-2.74795	0.1048	-2.42591	0.10511	-1.36644
0.10099	-2.7618	0.10236	-2.4351	0.10206	-1.38092
0.09885	-2.79652	0.09962	-2.44522	0.09962	-1.39213
0.09641	-2.81832	0.09809	-2.45316	0.09718	-1.40038
0.09367	-2.85351	0.09504	-2.46904	0.09473	-1.41938
0.09092	-2.87142	0.0926	-2.48742	0.0929	-1.43931
0.08848	-2.90832	0.08985	-2.50096	0.09046	-1.45239
0.08634	-2.93479	0.08771	-2.51622	0.08771	-1.47185
0.08421	-2.96795	0.08558	-2.53584	0.08497	-1.49271
0.08115	-3.00423	0.08283	-2.55639	0.08314	-1.51295
0.07932	-3.03428	0.07948	-2.57383	0.08039	-1.53117
0.07627	-3.07181	0.07795	-2.59937	0.07795	-1.55281
0.07413	-3.12537	0.0752	-2.62506	0.07581	-1.5852
0.072	-3.16912	0.07307	-2.65122	0.07337	-1.6098
0.06925	-3.21054	0.07063	-2.67379	0.07063	-1.63362
0.06651	-3.25242	0.06879	-2.70524	0.06818	-1.66492
0.06437	-3.30411	0.06544	-2.73374	0.06605	-1.69201
0.06223	-3.34257	0.06422	-2.7641	0.063	-1.72471
0.05888	-3.4117	0.06086	-2.80085	0.06025	-1.75959
0.05766	-3.46386	0.05842	-2.83448	0.05811	-1.79119
0.05491	-3.5168	0.05628	-2.87387	0.05567	-1.82981
0.05216	-3.58064	0.05384	-2.90127	0.05384	-1.87185
0.05003	-3.64759	0.05109	-2.95764	0.05048	-1.91311
0.04758	-3.72233	0.04835	-3.00123	0.04865	-1.95639
0.04545	-3.79862	0.04591	-3.059	0.04621	-2.0084
0.0427	-3.87959	0.04377	-3.11614	0.04377	-2.06336
0.04026	-4.00415	0.04133	-3.17064	0.04133	-2.11396
0.03751	-4.09134	0.03889	-3.23121	0.03858	-2.1792
0.03568	-4.16919	0.03614	-3.30392	0.03736	-2.2488
0.03294	-4.29531	0.03461	-3.3841	0.034	-2.33101
0.03019	-4.43856	0.03187	-3.45573	0.03187	-2.40326
0.02775	-4.57402	0.02943	-3.54915	0.02912	-2.49995
0.02561	-4.73128	0.02668	-3.65191	0.02668	-2.60022
0.02317	-4.90099	0.02424	-3.75623	0.02454	-2.70672
0.02073	-5.08005	0.0218	-3.87612	0.0218	-2.83082
0.01859	-5.27468	0.01905	-4.0038	0.01966	-2.9616
0.01615	-5.49733	0.01691	-4.14549	0.01691	-3.10329
0.0134	-5.7231	0.01478	-4.29807	0.01508	-3.26211
0.01096	-5.96599	0.01142	-4.46935	0.01234	-3.43805
0.00883	-6.22602	0.0099	-4.64529	0.0099	-3.61867
0.00578	-6.52029	0.00745	-4.83525	0.00745	-3.81952
0.00394	-6.81924	0.00471	-5.04856	0.00471	-4.04373
0.0015	-7.14621	0.00227	-5.27121	0.00257	-4.27573
0.00364	-6.20733	-0.000175781	-5.50788	-0.000786133	-4.52641
0.00608	-5.51601	0.00196	-4.75117	0.00257	-3.78994
0.00852	-4.91968	0.00471	-4.24514	0.00471	-3.31972
0.01096	-4.31555	0.00684	-3.83875	0.00745	-2.93046
0.01402	-3.72077	0.0099	-3.4822	0.00959	-2.58169
0.01554	-3.17581	0.01203	-3.14744	0.01203	-2.2407
0.01829	-2.64347	0.01447	-2.81735	0.01386	-1.90361
0.02103	-2.13915	0.01752	-2.49536	0.01691	-1.57601
0.02317	-1.68419	0.01966	-2.1743	0.01997	-1.24919
0.02561	-1.26769	0.0218	-1.86274	0.0218	-0.93655
0.02866	-0.88684	0.02424	-1.55352	0.02363	-0.6267
0.03049	-0.54367	0.02637	-1.25037	0.02698	-0.33351
0.03263	-0.23717	0.02882	-0.95609	0.02912	-0.05107
0.03568	0.04083	0.03187	-0.67131	0.03156	0.21464
0.03782	0.27952	0.034	-0.40817	0.0337	0.45605
0.04026	0.49361	0.03583	-0.14407	0.03706	0.69412
0.0427	0.68964	0.03889	0.09864	0.0395	0.90447
0.04514	0.86169	0.04133	0.32752	0.04133	1.10113
0.04758	1.00976	0.04438	0.54114	0.04407	1.27909
0.04972	1.14523	0.04652	0.74013	0.04621	1.43993
0.05247	1.26543	0.04835	0.92339	0.04835	1.58645
0.05491	1.3615	0.0514	1.09139	0.0514	1.71708
0.05766	1.45398	0.05384	1.24445	0.05354	1.83277
0.0604	1.51984	0.05598	1.38318	0.05598	1.93273
0.06223	1.58975	0.05903	1.51412	0.05842	2.0302
0.06467	1.65437	0.06055	1.62156	0.06055	2.10587
0.06681	1.6961	0.06361	1.72323	0.06361	2.175
0.06925	1.73845	0.06605	1.81712	0.06635	2.239
0.07169	1.78033	0.06849	1.90057	0.06818	2.29785
0.07413	1.81988	0.07093	1.9736	0.07063	2.34332
0.07719	1.84168	0.07307	2.03759	0.07307	2.38255
0.07993	1.85118	0.07551	2.10174	0.07581	2.4302
0.08146	1.87967	0.07856	2.14954	0.07764	2.45495
0.08421	1.89664	0.081	2.19579	0.0807	2.48391
0.08604	1.91782	0.08283	2.23783	0.08314	2.51163
0.08909	1.91284	0.08527	2.27208	0.08558	2.52985
0.09122	1.94195	0.08741	2.30104	0.08802	2.54479
0.09397	1.93822	0.09046	2.32907	0.09046	2.56114
0.09611	1.93868	0.0926	2.35258	0.0926	2.57562
0.09885	1.94709	0.09565	2.3669	0.09504	2.5792
0.1013	1.94989	0.09748	2.39057	0.09748	2.58559
0.10343	1.94444	0.09992	2.39804	0.09992	2.60692
0.10618	1.94802	0.10267	2.40334	0.10267	2.59945
0.10801	1.94616	0.1048	2.40925	0.1048	2.59913
0.11076	1.93899	0.10786	2.41642	0.10725	2.60116
0.1135	1.93526	0.10999	2.41719	0.10999	2.59166
0.11594	1.92327	0.11213	2.41112	0.11243	2.58808
0.11869	1.91517	0.11457	2.41595	0.11457	2.59228
0.12113	1.90458	0.11671	2.40863	0.11732	2.58154
0.12296	1.8968	0.11915	2.40038	0.11945	2.56846
0.1254	1.88528	0.12159	2.39057	0.1222	2.56052
0.12815	1.86722	0.12434	2.38169	0.12464	2.54869
0.1309	1.86177	0.12678	2.36534	0.12678	2.53203
0.13334	1.84744	0.12983	2.35211	0.12891	2.51988
0.13578	1.8286	0.13197	2.33779	0.13135	2.5082
0.13761	1.81303	0.13441	2.32206	0.1341	2.48532
0.14036	1.79513	0.13593	2.30649	0.13654	2.46881
0.14219	1.77613	0.13929	2.2836	0.13929	2.45215
0.14524	1.75511	0.14173	2.26149	0.14173	2.43175
0.14768	1.73845	0.14417	2.23876	0.14417	2.40715
0.15043	1.71587	0.14722	2.21696	0.14631	2.38878
0.15287	1.69641	0.14906	2.19111	0.14875	2.36511
0.15501	1.67119	0.1515	2.15888	0.1515	2.33304
0.15745	1.6483	0.15394	2.13833	0.15333	2.31264
0.15989	1.6223	0.15668	2.10906	0.15638	2.28835
0.16203	1.59987	0.15882	2.07807	0.15852	2.25939
0.16477	1.57745	0.16126	2.04631	0.16096	2.22825
0.16721	1.54491	0.1637	2.01502	0.1637	2.20334
0.17027	1.52716	0.16584	1.97874	0.16615	2.16924
0.17179	1.50303	0.16859	1.95009	0.16859	2.13826
0.17423	1.4778	0.17072	1.92502	0.17103	2.11116
0.17698	1.45165	0.17347	1.88983	0.17316	2.0752
0.17912	1.42814	0.17561	1.859	0.17591	2.05106
0.18186	1.40431	0.17908	1.82226	0.17893	2.01572
0.1843	1.37784	0.1814	1.7894	0.18143	1.98723
0.18613	1.35714	0.18391	1.75655	0.18381	1.955
0.18919	1.33861	0.18632	1.72479	0.18626	1.92697
0.19163	1.31619	0.18873	1.69567	0.18873	1.8991
0.19407	1.28894	0.19123	1.66017	0.19114	1.86516
0.1959	1.26979	0.19373	1.63744	0.19355	1.84196
0.19865	1.25001	0.19611	1.60723	0.19602	1.81658
0.2017	1.23522	0.19849	1.58139	0.19834	1.79089
0.20383	1.21623	0.20094	1.55507	0.20081	1.76504
0.20567	1.19271	0.20335	1.53187	0.20325	1.74386
0.20872	1.18524	0.20576	1.504	0.20567	1.72284
0.21146	1.17029	0.2082	1.4822	0.20817	1.70105
0.2136	1.15239	0.21061	1.4615	0.21055	1.68236
0.21604	1.13884	0.21302	1.44234	0.21302	1.6657
0.21848	1.12467	0.21555	1.42428	0.21549	1.64826
0.22092	1.11346	0.21793	1.40202	0.21784	1.62787
0.22367	1.10163	0.22031	1.38645	0.22034	1.61852
0.2255	1.09198	0.22288	1.37072	0.22279	1.60031
0.22855	1.07905	0.22523	1.35546	0.2252	1.58738
0.23008	1.07438	0.2277	1.34129	0.22767	1.57695
0.23252	1.05928	0.23002	1.3223	0.23008	1.55967
0.23624	1.05367	0.23258	1.31591	0.2324	1.55562
0.23866	1.04729	0.23496	1.30595	0.23496	1.54565
0.24104	1.03857	0.23743	1.29349	0.23743	1.53865
0.24357	1.03032	0.23984	1.28135	0.23978	1.52681
0.24598	1.0244	0.24232	1.27559	0.24223	1.5195
0.24845	1.02191	0.24485	1.26531	0.24467	1.51218
0.25089	1.01335	0.24723	1.25566	0.24717	1.50455
0.25327	1.00712	0.24964	1.24725	0.24958	1.49723
0.25578	1.00572	0.25211	1.2432	0.25202	1.49458
0.25813	0.9998	0.25462	1.23651	0.25452	1.49225
0.26063	0.99482	0.25697	1.22794	0.25684	1.48026
0.26298	0.99186	0.25938	1.22312	0.25928	1.47808
0.26548	0.98548	0.26179	1.21689	0.26173	1.47403
0.26789	0.98657	0.2642	1.21315	0.26417	1.4678
0.27033	0.98688	0.26667	1.20941	0.2667	1.46516
0.27277	0.97785	0.26908	1.20178	0.26908	1.46204
0.27525	0.97676	0.27161	1.20007	0.27149	1.45955
0.27763	0.97582	0.27396	1.19665	0.27396	1.45566
0.28013	0.96975	0.27647	1.19338	0.27637	1.45597
0.28254	0.97037	0.27888	1.18871	0.27879	1.45177
0.28486	0.95854	0.28138	1.18746	0.2812	1.45021
0.28736	0.96648	0.28376	1.18481	0.28367	1.44741
0.28989	0.96679	0.28623	1.18139	0.28614	1.44694
0.29227	0.96399	0.28861	1.17827	0.28858	1.44336
0.29481	0.96523	0.29105	1.17874	0.29102	1.44336
0.29719	0.96025	0.29353	1.17967	0.29349	1.44538
0.2996	0.96087	0.29591	1.17002	0.29584	1.43713
0.30207	0.95823	0.29841	1.17173	0.29838	1.43744
0.30451	0.95947	0.30085	1.1708	0.30079	1.43822
0.30692	0.96025	0.30332	1.16893	0.30326	1.43666
0.30943	0.96321	0.30573	1.16769	0.30561	1.4362
0.31174	0.95184	0.30808	1.16146	0.30802	1.43184
0.31422	0.9534	0.31055	1.16457	0.31049	1.43417
0.31669	0.95729	0.313	1.16426	0.3129	1.43324
0.31916	0.95714	0.31544	1.16348	0.31541	1.4323
0.32154	0.96072	0.31791	1.16379	0.31785	1.43573
0.32401	0.95278	0.32035	1.16457	0.32029	1.43215
0.32652	0.95667	0.32273	1.16286	0.32279	1.43028
0.32893	0.95745	0.32523	1.1627	0.32514	1.43246
0.33131	0.95854	0.32761	1.15974	0.32764	1.42966
0.33378	0.96056	0.33009	1.16333	0.33005	1.43355
0.33619	0.95916	0.33259	1.16551	0.33256	1.43464
0.33866	0.96165	0.33497	1.15912	0.33482	1.43012
0.34107	0.95823	0.33741	1.15959	0.33738	1.42732
0.34354	0.95869	0.33988	1.16068	0.33976	1.43168
0.34592	0.95838	0.34223	1.15943	0.34217	1.43059
0.34843	0.96212	0.34473	1.16037	0.3447	1.42872
0.35084	0.95714	0.34721	1.16192	0.34711	1.43153
0.35334	0.95792	0.34962	1.16473	0.34956	1.4362
0.35572	0.96274	0.35212	1.16348	0.35203	1.43386
0.35813	0.96321	0.35453	1.16239	0.35441	1.43121
0.3606	0.96337	0.35688	1.16224	0.35694	1.43293
0.36298	0.95776	0.35941	1.1613	0.35929	1.43277
0.36546	0.9657	0.36182	1.16192	0.36179	1.43028
0.3679	0.96555	0.36423	1.1641	0.36423	1.43371
0.37037	0.96508	0.36674	1.16301	0.36658	1.43308
0.37278	0.96414	0.36915	1.16457	0.36906	1.4309
0.37528	0.96664	0.37162	1.16691	0.37156	1.43713
0.37766	0.96741	0.37406	1.1627	0.374	1.43339
0.3801	0.96788	0.3765	1.16317	0.37644	1.43324
0.38258	0.97208	0.37894	1.16675	0.37888	1.43526
0.38493	0.97084	0.38142	1.16582	0.38129	1.43651
0.38749	0.97598	0.38383	1.16644	0.38374	1.43511
0.38984	0.97177	0.38624	1.16628	0.38618	1.43495
0.39228	0.97302	0.38871	1.1722	0.38865	1.44165
0.39475	0.9752	0.39109	1.17158	0.39112	1.43884
0.39716	0.97816	0.39356	1.17127	0.39353	1.43853
0.39964	0.97738	0.39597	1.17236	0.39591	1.44024
0.40202	0.98127	0.39848	1.17236	0.39841	1.4418
0.40452	0.98501	0.40086	1.175	0.40086	1.4404
0.40699	0.98236	0.40336	1.17578	0.4033	1.4446
0.4094	0.98345	0.40577	1.17641	0.40571	1.44507
0.41187	0.98781	0.40821	1.17827	0.40812	1.44414
0.41425	0.98828	0.41062	1.18279	0.41056	1.44756
0.41673	0.98859	0.41306	1.1803	0.41297	1.44803
0.4192	0.99015	0.41553	1.18076	0.41557	1.44492
0.42164	0.99201	0.41804	1.18294	0.41798	1.44523
0.42408	0.99528	0.42048	1.1845	0.42036	1.44943
0.42652	0.99793	0.42286	1.1859	0.4228	1.45208
0.4289	0.99357	0.42527	1.18435	0.42521	1.44912
0.43131	0.99871	0.42771	1.19198	0.42762	1.45457
0.43385	0.99887	0.43018	1.19073	0.43009	1.45675
0.43629	1.00011	0.43262	1.19198	0.43247	1.45519
0.43867	1.00151	0.43507	1.19416	0.435	1.45519
0.44114	1.00042	0.43751	1.1954	0.43742	1.4555
0.44358	1.00743	0.43989	1.19789	0.4398	1.45737
0.44605	1.00899	0.44239	1.19914	0.44236	1.45722
0.44849	1.00961	0.4448	1.19898	0.44471	1.4594
0.45087	1.00976	0.44724	1.20101	0.44718	1.46204
0.45335	1.01428	0.44968	1.20428	0.44968	1.46282
0.45579	1.01148	0.45213	1.20069	0.45203	1.46204
0.45823	1.01459	0.45454	1.20225	0.45451	1.46251
0.4607	1.01553	0.45695	1.20537	0.45698	1.46344
0.46311	1.02082	0.45942	1.20708	0.45939	1.46344
0.46555	1.02113	0.46189	1.20614	0.4618	1.46671
0.46806	1.01677	0.46433	1.20256	0.4643	1.46235
0.47041	1.01957	0.46674	1.21331	0.46668	1.46936
0.47285	1.01895	0.46918	1.21113	0.46912	1.47045
0.47532	1.02876	0.47169	1.21159	0.47156	1.46812
0.47779	1.02642	0.47413	1.21424	0.47401	1.46765
0.48017	1.01973	0.47648	1.21237	0.47645	1.47061
0.48264	1.02907	0.47895	1.21222	0.47889	1.47076
0.48502	1.02751	0.48136	1.21362	0.4813	1.46983
0.48753	1.02549	0.48386	1.21549	0.48377	1.46983
0.48997	1.02471	0.48624	1.2144	0.48618	1.47341
0.49235	1.03187	0.48872	1.21813	0.48865	1.4717
0.49485	1.03047	0.49113	1.21502	0.49107	1.47076
0.49726	1.0311	0.49354	1.21331	0.4936	1.47154
0.4997	1.03187	0.49604	1.21595	0.49598	1.47325
0.50211	1.03405	0.49842	1.2158	0.49845	1.47045
0.50459	1.03888	0.50092	1.21393	0.50077	1.47279
0.50703	1.02892	0.50327	1.2105	0.5033	1.46625
0.50944	1.03343	0.50578	1.21626	0.50574	1.46983
0.51191	1.03904	0.50819	1.21471	0.50816	1.47045
0.51438	1.03187	0.51069	1.21315	0.5106	1.4703
0.51673	1.03546	0.5131	1.21253	0.5131	1.46812
0.5192	1.03187	0.51563	1.21128	0.51551	1.46889
0.52164	1.03592	0.51795	1.21066	0.51792	1.46874
0.52412	1.03452	0.52045	1.2091	0.52042	1.46516
0.52656	1.03592	0.52296	1.20926	0.5228	1.46625
0.529	1.03312	0.52534	1.20661	0.52525	1.46578
0.53141	1.03296	0.52778	1.20926	0.52775	1.46703
0.53382	1.03437	0.53016	1.20334	0.53016	1.46095
0.53629	1.03514	0.53263	1.20101	0.5326	1.45971
0.5387	1.03374	0.53504	1.20085	0.53504	1.4608
0.54115	1.03421	0.53751	1.19898	0.53745	1.45644
0.54365	1.03748	0.53995	1.19898	0.53989	1.45753
0.54612	1.02969	0.54237	1.19089	0.5423	1.45488
0.54844	1.03078	0.54484	1.19649	0.54478	1.45675
0.55097	1.03172	0.54728	1.19384	0.54722	1.45426
0.55335	1.02907	0.54975	1.18917	0.5496	1.45223
0.55579	1.03001	0.55213	1.18793	0.5521	1.45005
0.55814	1.02658	0.55463	1.18606	0.55454	1.44819
0.56074	1.02736	0.55701	1.18435	0.55692	1.44663
0.56303	1.02767	0.55946	1.18092	0.55936	1.44492
0.56556	1.02642	0.5619	1.17952	0.56184	1.44056
0.56797	1.02362	0.56431	1.17547	0.56431	1.44087
0.57044	1.02409	0.56684	1.17734	0.56675	1.44196
0.57291	1.02175	0.56925	1.17002	0.56919	1.43433
0.57529	1.01957	0.57166	1.16769	0.5716	1.43402
0.57777	1.01771	0.5741	1.16348	0.57407	1.43386
0.58018	1.01848	0.57655	1.16255	0.57651	1.42841
0.58271	1.01895	0.57896	1.16068	0.5789	1.42888
0.58503	1.0107	0.58137	1.14853	0.58131	1.42063
0.5875	1.01288	0.58384	1.15398	0.58378	1.42203
0.58997	1.01085	0.58634	1.15103	0.5861	1.42078
0.59235	1.00852	0.58872	1.1476	0.5886	1.42
0.59483	1.00618	0.59107	1.14355	0.59095	1.41876
0.59724	1.00167	0.59357	1.14199	0.59351	1.4144
0.59974	1.00727	0.59592	1.13888	0.59586	1.41424
0.60218	0.99809	0.59849	1.13592	0.5984	1.41331
0.60462	0.99949	0.60087	1.13514	0.60084	1.40801
0.60709	0.99637	0.60328	1.13125	0.60319	1.40521
0.60947	0.99528	0.60581	1.12892	0.60569	1.40895
0.61189	0.99497	0.60828	1.12238	0.60813	1.39898
0.61433	0.9917	0.61066	1.12066	0.61054	1.39805
0.61677	0.98952	0.61304	1.11771	0.61295	1.39743
0.61921	0.98968	0.61552	1.11381	0.61546	1.39385
0.62168	0.98641	0.61796	1.11241	0.61793	1.3912
0.62406	0.97925	0.6204	1.11272	0.62031	1.39462
0.62644	0.9794	0.62293	1.1107	0.62284	1.394
0.62904	0.98439	0.62531	1.10556	0.62522	1.38497
0.63142	0.97676	0.62772	1.10136	0.62769	1.38544
0.63392	0.97411	0.63026	1.09575	0.63016	1.38154
0.6363	0.96165	0.63264	1.09497	0.63264	1.37843
0.63871	0.96897	0.63508	1.0903	0.63502	1.37563
0.64109	0.96944	0.63758	1.08625	0.63755	1.37516
0.64359	0.96617	0.63999	1.08298	0.6399	1.3708
0.64597	0.96119	0.64234	1.0808	0.64243	1.36831
0.64841	0.95714	0.64487	1.07971	0.64484	1.37065
0.65092	0.95527	0.64725	1.07131	0.64725	1.36208
0.65339	0.95558	0.64967	1.06944	0.6496	1.36084
0.65583	0.95496	0.65211	1.06446	0.65208	1.35772
0.65827	0.95075	0.65458	1.0629	0.65458	1.35788
0.66065	0.9548	0.65708	1.06103	0.65705	1.35212
0.66309	0.95013	0.65943	1.05013	0.65943	1.3462
0.66557	0.94733	0.66193	1.05278	0.66184	1.35118
0.66795	0.94764	0.66434	1.05044	0.66428	1.34433
0.67042	0.94499	0.66682	1.04795	0.66672	1.3434
0.67283	0.94017	0.66923	1.04157	0.66911	1.34293
0.6753	0.94032	0.6717	1.04079	0.67158	1.34106
0.67777	0.9425	0.67408	1.03783	0.67402	1.33639
0.68015	0.93736	0.67658	1.03394	0.67646	1.33686
0.68262	0.92973	0.67893	1.02942	0.6789	1.33219
0.6851	0.92896	0.6814	1.02833	0.68134	1.32938
0.68751	0.93145	0.68385	1.02755	0.68378	1.32985
0.69001	0.92584	0.68632	1.02039	0.68623	1.32596
0.69239	0.92179	0.68873	1.01946	0.68867	1.32316
0.6948	0.92319	0.69114	1.01556	0.69111	1.32176
0.6973	0.91868	0.69352	1.01167	0.69349	1.32238
0.69971	0.91712	0.69602	1.00996	0.69605	1.31864
0.70219	0.91339	0.69852	1.00762	0.6984	1.31319
0.7046	0.91619	0.70087	1.007	0.70084	1.31662
0.70707	0.9137	0.70344	1.00404	0.70322	1.31335
0.70948	0.91152	0.70585	1.00155	0.70582	1.31086
0.71192	0.91074	0.70823	0.99517	0.70817	1.30883
0.71427	0.90233	0.71061	0.99408	0.71067	1.30821
0.71677	0.90622	0.71314	0.99252	0.71308	1.3051
0.71922	0.90358	0.71546	0.9891	0.71546	1.30572
0.72169	0.90358	0.71796	0.98723	0.71793	1.30354
0.72404	0.90482	0.72044	0.98505	0.72034	1.30167
0.72651	0.90108	0.72288	0.98707	0.72279	1.30494
0.72895	0.89922	0.72526	0.97882	0.72526	1.29918
0.73142	0.8975	0.72773	0.97851	0.7277	1.29778
0.73392	0.89813	0.7302	0.97648	0.73008	1.29435
0.73627	0.8975	0.73264	0.97462	0.73258	1.29544
0.73875	0.89735	0.73502	0.97228	0.73499	1.29513
0.74122	0.89159	0.73746	0.96885	0.73743	1.29077
0.7436	0.89205	0.74	0.9701	0.73988	1.29264
0.74607	0.89143	0.74238	0.9673	0.74235	1.2917
0.74848	0.88925	0.74476	0.96652	0.74476	1.28984
0.75092	0.89283	0.74723	0.96372	0.74717	1.2889
0.75346	0.88832	0.7497	0.962	0.74964	1.28984
0.75584	0.88956	0.75217	0.96045	0.75211	1.28766
0.75825	0.88956	0.75465	0.95998	0.75452	1.2875
0.76066	0.89159	0.75703	0.95671	0.7569	1.28376
0.76307	0.88692	0.75947	0.9564	0.75935	1.28579
0.7656	0.88754	0.76194	0.95889	0.76185	1.28968
0.76807	0.88801	0.76426	0.95204	0.76426	1.28626
0.77039	0.88692	0.76679	0.94892	0.76667	1.28548
0.77287	0.88878	0.76923	0.9497	0.76911	1.2847
0.77534	0.88832	0.77171	0.95064	0.77158	1.28376
0.77778	0.89096	0.77409	0.9497	0.77399	1.28579
0.78022	0.88769	0.77647	0.9511	0.77641	1.28143
0.78269	0.88941	0.77894	0.95266	0.77894	1.28501
0.78513	0.88941	0.78147	0.95017	0.78135	1.28501
0.78748	0.88894	0.78391	0.95064	0.78379	1.28548
0.79002	0.88956	0.78626	0.94799	0.78626	1.28392
0.79243	0.89003	0.7887	0.94534	0.78864	1.28517
0.79487	0.89314	0.79118	0.94768	0.79108	1.28501
0.79728	0.89439	0.79368	0.94768	0.79362	1.28579
0.79975	0.89486	0.79597	0.9469	0.79594	1.28688
0.80213	0.89548	0.7985	0.94861	0.79841	1.28812
0.8046	0.89704	0.80097	0.95157	0.80097	1.28968
0.80708	0.89781	0.80338	0.94737	0.80332	1.2875
0.80949	0.89999	0.80579	0.94752	0.80576	1.28859
0.81196	0.89937	0.80823	0.94846	0.80814	1.29093
0.81434	0.90233	0.81062	0.94986	0.81065	1.28984
0.81681	0.90794	0.81309	0.94986	0.813	1.29451
0.81931	0.90467	0.8155	0.95095	0.81553	1.29342
0.82172	0.90903	0.818	0.95453	0.81788	1.29482
0.82407	0.91214	0.82041	0.95406	0.82035	1.29778
0.82661	0.91494	0.82282	0.95578	0.82276	1.29669
0.82896	0.91852	0.82529	0.95811	0.82526	1.29965
0.83143	0.91774	0.82771	0.95764	0.82774	1.30167
0.83393	0.92444	0.83021	0.96014	0.83012	1.30432
0.83634	0.92678	0.83265	0.96294	0.83259	1.30587
0.83878	0.92973	0.83506	0.9634	0.83494	1.30837
0.84119	0.93363	0.8375	0.9673	0.83741	1.31101
0.8436	0.93581	0.83991	0.97072	0.83991	1.31459
0.84614	0.93908	0.84241	0.97135	0.84238	1.31226
0.84849	0.94499	0.84489	0.97166	0.84476	1.31522
0.85093	0.94904	0.8473	0.97617	0.84727	1.32129
0.85349	0.95309	0.84968	0.9796	0.84965	1.32253
0.85587	0.95978	0.85218	0.981	0.85212	1.32674
0.85828	0.9576	0.85459	0.98115	0.8545	1.32783
0.86076	0.96632	0.857	0.98956	0.85697	1.33219
0.86323	0.97224	0.85944	0.99174	0.85938	1.3353
0.86564	0.97567	0.86201	0.99439	0.86182	1.33888
0.86805	0.97816	0.86436	0.99999	0.8643	1.34278
0.87049	0.98734	0.86683	1.00326	0.86671	1.34573
0.87293	0.99419	0.86921	1.00591	0.86915	1.35072
0.87537	0.9984	0.87162	1.01167	0.87159	1.35383
0.87775	1.00463	0.87412	1.01588	0.87406	1.35881
0.88029	1.01194	0.87659	1.02055	0.87647	1.36317
0.88267	1.01802	0.87901	1.02849	0.87891	1.36862
0.88517	1.02533	0.88104	1.03082	0.88105	1.3694
0.88758	1.03172	0.88352	1.03394	0.8835	1.37516
0.88999	1.03997	0.88594	1.0411	0.88595	1.38481
0.89252	1.04713	0.88837	1.0478	0.8884	1.38637
0.89497	1.0557	0.89086	1.052	0.89085	1.39322
0.89732	1.06582	0.89324	1.05636	0.89328	1.39758
0.89976	1.07064	0.89573	1.06617	0.89575	1.40428
0.90223	1.07905	0.89817	1.07286	0.89817	1.40879
0.90461	1.08808	0.90062	1.07847	0.90062	1.41658
0.90711	1.09462	0.90305	1.08641	0.90306	1.42343
0.90952	1.10256	0.90551	1.09264	0.90551	1.42732
0.91193	1.11517	0.90793	1.09824	0.90795	1.43604
0.91441	1.12296	0.91039	1.10805	0.91039	1.44274
0.91682	1.13713	0.91284	1.11677	0.91282	1.45021
0.91932	1.14803	0.91529	1.12502	0.91527	1.4555
0.92176	1.1541	0.91774	1.13483	0.91773	1.46765
0.92414	1.16951	0.92019	1.14106	0.92019	1.46998
0.92667	1.1773	0.9226	1.14791	0.92263	1.47792
0.92912	1.19069	0.92506	1.15928	0.92506	1.4882
0.93156	1.20221	0.92749	1.16769	0.92751	1.49567
0.93397	1.21529	0.92992	1.17843	0.92995	1.50471
0.93597	1.22557	0.93235	1.18279	0.93233	1.50922
0.93838	1.23647	0.93482	1.19945	0.93482	1.52464
0.94085	1.25032	0.93724	1.20895	0.93725	1.52993
0.94329	1.26574	0.93972	1.21673	0.93972	1.53989
0.94572	1.27679	0.94215	1.2295	0.94217	1.55157
0.94816	1.28909	0.94458	1.24227	0.94458	1.55905
0.95061	1.30949	0.94703	1.25176	0.94704	1.56917
0.95307	1.31961	0.9495	1.26407	0.94947	1.58131
0.95552	1.33487	0.95191	1.27839	0.95195	1.59128
0.95795	1.35044	0.95438	1.2896	0.95437	1.60217
0.96041	1.36803	0.95683	1.30361	0.95682	1.61634
0.96283	1.38034	0.95926	1.31514	0.95924	1.62444
0.96528	1.39746	0.96171	1.32806	0.96172	1.63549
0.96771	1.41397	0.96417	1.34192	0.96415	1.64935
0.97017	1.43047	0.96658	1.35655	0.9666	1.66337
0.97265	1.44931	0.96905	1.37352	0.96904	1.67224
0.97504	1.46535	0.97147	1.38785	0.9715	1.68563
0.97749	1.4831	0.97395	1.40529	0.97396	1.70463
0.97997	1.50054	0.97638	1.42039	0.9764	1.71288
0.98239	1.52218	0.9791	1.43503	0.9791	1.72658
0.98486	1.54164	0.98161	1.45122	0.98154	1.74417
0.98724	1.55332	0.98411	1.46959	0.98402	1.75866
0.98969	1.58275	0.98649	1.48672	0.98649	1.77033
0.99216	1.60268	0.98902	1.50338	0.98884	1.78871
0.9946	1.62152	0.99146	1.523	0.99131	1.80365
0.99704	1.64425	0.99387	1.54184	0.99375	1.82094
0.99946	1.66667	0.99631	1.56208	0.99625	1.83915
1.00193	1.69003	0.99876	1.58014	0.99866	1.85394
	--	1.0012	1.60023	1.00108	1.87045
	--	1.00361	1.62047	1.00352	1.88851
	--
	--
	--
	--
	--
	--
	--
	--
	--
	--
	--
	--
	--
	--
	--
	--
	--
	--
	--
	--
	--
	--
	--
	--
	--
	--
	--
	--
	--
	--
	--
	--
	--
	--
	--
	--
	--
	--
	--
	--
	--
	--
	--
	--
	--
	--
	--
	--
	--
	--
	--
	--
	--
	--
	--
	--
	--
	--
	--
	--
	--
	--
	--
	--
	--
	--
	--
	--
	--
	--
	--
	--
	--
	--
	--
	--
	--
	--
	--
	--
	--
	--
	--
	--
	--
	--
	--
	--
	--
	--
	--
	--
	--
	--
	--
	--
	--
	--
	--
	--
	--
	--
	--
	--
	--
	--
	--
	--
	--
	--
	--
	--
	--
	--
	--
	--
	--
	--
	--
	--
	--
	--
	--
	--
	--
	--
	--
	--
	--
	--
	--
	--
	--
	--
	--
	--
	--
	--
	--
	--
	--
	--
	--
	--
	--
	--
	--
	--
	--
	--
	--
	--
	--
	--
	--
	--
	--
	--
	--
	--
	--
	--
	--
	--
	--
	--
	--
	--
	--
	--
	--
	--
	--
	--
	--
	--
	--
	--
	--
	--
	--
	--
	--
	--
	--
	--
	--
	--
	--
	--
	--
	--
	--
	--
	--
	--
	--
	--
	--
	--
	--
	--
	--
	--
	--
	--
	--
	--
	--
	--
	--
	--
	--
	--
	--
	--
	--
	--
	--
	--
	--
	--
	--
	--
	--
	--
	--
	--
	--
	--
	--
	--
	--
	--
	--
	--
	--
	--
	--
	--
	--
	--
	--
	--
	--
	--
	--
	--
	--
	--
	--
	--
	--
	--
	--
	--
	--
	--
	--
	--
	--
	--
	--
	--
	--
	--
	--
	--
	--
	--
	--
	--
	--
	--
	--
	--
	--
	--
	--
	--
	--
	--
	--
	--
	--
	--
	--
	--
	--
	--
	--
	--
	--
	--
	--
	--
	--
	--
	--
	--
	--
	--
	--
	--
	--
	--
	--
	--
	--
	--
	--
	--
	--
	--
	--
	--
	--
	--
	--
	--
	--
	--
	--
	--
	--
	--
	--
	--
	--
	--
	--
	--
	--
	--
	--
	--
	--
	--
	--
	--
	--
	--
	--
	--
	--
	--
	--
	--
	--
	--
	--
	--
	--
	--
	--
	--
	--
	--
	--
	--
	--
	--
	--
	--
	--
	--
	--
	--
	--
	--
	--
	--
	--
	--
	--
	--
	--
	--
	--
	--
	--
	--
	--
	--
	--
	--
	--
	--
	--
	--
	--
	--
	--
	--
	--
	--
	--
	--
	--
	--
	--
	--
	--
	--
	--
	--
	--
	--
	--
	--
	--
	--
	--
	--
	--
	--
	--
	--
	--
	--
	--
	--
	--
	--
	--
	--
	--
	--
	--
	--
	--
	--
	--
	--
	--
	--
	--
	--
	--
	--
	--
	--
	--
	--
	--
	--
	--
	--
	--
	--
	--
	--
	--
	--
	--
	--
	--
	--
	--
	--
	--
	--
	--
	--
	--
	--
	--
	--
	--
	--
	--
	--
	--
	--
	--
	--
	--
	--
	--
	--
	--
	--
	--
	--
	--
	--
	--
	--
	--
	--
	--
	--
	--
	--
	--
	--
	--
	--
	--
	--
	--
	--
	--
	--
	--
	--
	--
	--
	--
	--
	--
	--
	--
	--
	--
	--
	--
	--
	--
	--
	--
	--
	--
	--
	--
	--
	--
	--
	--
	--
	--
	--
	--
	--
	--
	--
	--
	--
	--
	--
	--
	--
	--
	--
	--
	--
	--
	--
	--
	--
	--
	--
	--
	--
	--
	--
	--
	--
	--
	--
	--
	--
	--
	--
	--
	--
	--
	--
	--
	--
	--
	--
	--
	--
	--
	--
	--
	--
	--
	--
	--
	--
	--
	--
	--
	--
	--
	--
	--
	--
	--
	--
	--
	--
	--
	--
	--
	--
	--
	--
	--
	--
	--
	--
	--
	--
	--
	--
	--
	--
	--
	--
	--
	--
	--
	--
	--
	--
	--
	--
	--
	--
	--
	--
	--
	--
	--
	--
	--
	--
	--
	--
	--
	--
	--
	--
	--
	--
	--
	--
	--
	--
	--
	--
	--
	--
	--
	--
	--
	--
	--
	--
	--
	--
	--
	--
	--
	--
	--
	--
	--
	--
	--
	--
	--
	--
	--
	--
	--
	--
	--
	--
	--
	--
	--
	--
	--
	--
	--
	--
	--
	--
	--
	--
	--
	--
	--
	--
	--
	--
	--
	--
	--
	--
	--
	--
	--
	--
	--
	--
	--
	--
	--
	--
	--
	--
	--
	--
	--
	--
	--
	--
	--
	--
	--
	--
	--
	--
	--
	--
	--
	--
	--
	--
	--
	--
	--
	--
	--
	--
	--
	--
	--
	--
	--
	--
	--
	--
	--
	--
	--
	--
	--
	--
	--
	--
	--
	--
	--
	--
	--
	--
	--
	--
	--
	--
	--
	--
	--
	--
	--
	--
	--
	--
	--
	--
	--
	--
	--
	--
	--
	--
	--
	--
	--
	--
	--
	--
	--
	--
	--
	--
	--
	--
	--
	--
	--
	--
	--
	--
	--
	--
	--
	--
	--
	--
	--
	--
	--
	--
	--
	--
	--
	--
	--
	--
	--
	--
	--
	--
	--
	--
	--
	--
	--
	--
	--
	--
	--
	--
	--
	--
	--
	--
	--
	--
	--
	--
	--
	--
	--
	--
	--
	--
	--
	--
	--
	--
	--
	--
	--
	--
	--
	--
	--
	--
	--
	--
	--
	--
	--
	--
	--
	--
	--
	--
	--
	--
	--
	--
	--
	--
	--
	--
	--
	--
	--
	--
	--
	--
	--
	--
	--
	--
	--
	--
	--
	--
	--
	--
	--
	--
	--
	--
	--
	--
	--
	--
	--
	--
	--
	--
	--
	--
	--
	--
	--
	--
	--
	--
	--
	--
	--
	--
	--
	--
	--
	--
	--
	--
	--
	--
	--
	--
	--
	--
	--
	--
	--
	--
	--
	--
	--
	--
	--
	--
	--
	--
	--
	--
	--
	--
	--
	--
	--
	--
	--
	--
	--
	--
	--
	--
	--
	--
	--
	--
	--
	--
	--
	--
	--
	--
	--
	--
	--
	--
	--
	--
	--
	--
	--
	--
	--
	--
	--
	--
	--
	--
	--
	--
	--
	--
	--
	--
	--
	--
	--
	--
	--
	--
	--
	--
	--
	--
	--
	--
	--
	--
	--
	--
	--
	--
	--
	--
	--
	--
	--
	--
	--
	--
	--
	--
	--
	--
	--
	--
	--
	--
	--
	--
	--
	--
	--
	--
	--
	--
	--
	--
	--
	--
	--
	--
	--
	--
	--
	--
	--
	--
	--
	--
	--
	--
	--
	--
	--
	--
	--
	--
	--
	--
	--
	--
	--
	--
	--
	--
	--
	--
	--
	--
	--
	--
	--
	--
	--
	--
	--
	--
	--
	--
	--
	--
	--
	--
	--
	--
	--
	--
	--
	--
	--
	--
	--
	--
	--
	--
	--
	--
	--
	--
	--
	--
	--
	--
	--
	--
	--
	--
	--
	--
	--
	--
	--
	--
	--
	--
	--
	--
	--
	--
	--
	--
	--
	--
	--
	--
	--
	--
	--
	--
	--
	--
	--
	--
	--
	--
	--
	--
	--
	--
	--
	--
	--
	--
	--
	--
	--
	--
	--
	--
	--
	--
	--
	--
	--
	--
	--
	--
	--
	--
	--
	--
	--
	--
	--
	--
	--
	--
	--
	--
	--
	--
	--
	--
	--
	--
	--
	--
	--
	--
	--
	--
	--
	--
	--
	--
	--
	--
	--
	--
	--
	--
	--
	--
	--
	--
	--
[truncated: 870 more rows]

## Sheet: e
1	0.63036	1	0.63	43.3		1	42.7576	1	0.63	43.3
1.0021	0.63039	2.3	0.65	31.9		1.0021	42.7423	2.3	0.65	31.9
1.0042	0.63042	3.1	0.66	28.4		1.0042	42.7271	3.1	0.66	28.4
1.00631	0.63045					1.00631	42.7118
1.00841	0.63048					1.00841	42.6966
1.01051	0.63051					1.01051	42.6813
1.01261	0.63054					1.01261	42.666
1.01471	0.63057					1.01471	42.6508
1.01682	0.6306					1.01682	42.6355
1.01892	0.63063					1.01892	42.6203
1.02102	0.63066					1.02102	42.605
1.02312	0.63069					1.02312	42.5898
1.02523	0.63072					1.02523	42.5745
1.02733	0.63075					1.02733	42.5593
1.02943	0.63078					1.02943	42.544
1.03153	0.63081					1.03153	42.5288
1.03363	0.63084					1.03363	42.5135
1.03574	0.63087					1.03574	42.4982
1.03784	0.6309					1.03784	42.483
1.03994	0.63093					1.03994	42.4677
1.04204	0.63096					1.04204	42.4525
1.04414	0.63099					1.04414	42.4372
1.04625	0.63102					1.04625	42.422
1.04835	0.63105					1.04835	42.4067
1.05045	0.63108					1.05045	42.3915
1.05255	0.63111					1.05255	42.3762
1.05465	0.63114					1.05465	42.361
1.05676	0.63117					1.05676	42.3457
1.05886	0.6312					1.05886	42.3304
1.06096	0.63123					1.06096	42.3152
1.06306	0.63126					1.06306	42.2999
1.06517	0.63129					1.06517	42.2847
1.06727	0.63132					1.06727	42.2694
1.06937	0.63135					1.06937	42.2542
1.07147	0.63138					1.07147	42.2389
1.07357	0.63141					1.07357	42.2237
1.07568	0.63145					1.07568	42.2084
1.07778	0.63148					1.07778	42.1932
1.07988	0.63151					1.07988	42.1779
1.08198	0.63154					1.08198	42.1626
1.08408	0.63157					1.08408	42.1474
1.08619	0.6316					1.08619	42.1321
1.08829	0.63163					1.08829	42.1169
1.09039	0.63166					1.09039	42.1016
1.09249	0.63169					1.09249	42.0864
1.09459	0.63172					1.09459	42.0711
1.0967	0.63175					1.0967	42.0559
1.0988	0.63178					1.0988	42.0406
1.1009	0.63181					1.1009	42.0254
1.103	0.63184					1.103	42.0101
1.10511	0.63187					1.10511	41.9948
1.10721	0.6319					1.10721	41.9796
1.10931	0.63193					1.10931	41.9643
1.11141	0.63196					1.11141	41.9491
1.11351	0.63199					1.11351	41.9338
1.11562	0.63202					1.11562	41.9186
1.11772	0.63205					1.11772	41.9033
1.11982	0.63208					1.11982	41.8881
1.12192	0.63211					1.12192	41.8728
1.12402	0.63214					1.12402	41.8576
1.12613	0.63217					1.12613	41.8423
1.12823	0.6322					1.12823	41.8271
1.13033	0.63223					1.13033	41.8118
1.13243	0.63226					1.13243	41.7966
1.13453	0.63229					1.13453	41.7813
1.13664	0.63232					1.13664	41.766
1.13874	0.63235					1.13874	41.7508
1.14084	0.63238					1.14084	41.7355
1.14294	0.63241					1.14294	41.7203
1.14505	0.63244					1.14505	41.705
1.14715	0.63247					1.14715	41.6898
1.14925	0.6325					1.14925	41.6745
1.15135	0.63253					1.15135	41.6593
1.15345	0.63256					1.15345	41.644
1.15556	0.63259					1.15556	41.6287
1.15766	0.63263					1.15766	41.6135
1.15976	0.63266					1.15976	41.5982
1.16186	0.63269					1.16186	41.583
1.16396	0.63272					1.16396	41.5677
1.16607	0.63275					1.16607	41.5525
1.16817	0.63278					1.16817	41.5372
1.17027	0.63281					1.17027	41.522
1.17237	0.63284					1.17237	41.5067
1.17447	0.63287					1.17447	41.4915
1.17658	0.6329					1.17658	41.4762
1.17868	0.63293					1.17868	41.4609
1.18078	0.63296					1.18078	41.4457
1.18288	0.63299					1.18288	41.4304
1.18498	0.63302					1.18498	41.4152
1.18709	0.63305					1.18709	41.3999
1.18919	0.63308					1.18919	41.3847
1.19129	0.63311					1.19129	41.3694
1.19339	0.63314					1.19339	41.3542
1.1955	0.63317					1.1955	41.3389
1.1976	0.6332					1.1976	41.3237
1.1997	0.63323					1.1997	41.3084
1.2018	0.63326					1.2018	41.2932
1.2039	0.63329					1.2039	41.2779
1.20601	0.63332					1.20601	41.2627
1.20811	0.63335					1.20811	41.2474
1.21021	0.63338					1.21021	41.2321
1.21231	0.63341					1.21231	41.2169
1.21441	0.63344					1.21441	41.2016
1.21652	0.63347					1.21652	41.1864
1.21862	0.6335					1.21862	41.1711
1.22072	0.63353					1.22072	41.1559
1.22282	0.63356					1.22282	41.1406
1.22492	0.63359					1.22492	41.1254
1.22703	0.63362					1.22703	41.1101
1.22913	0.63365					1.22913	41.0949
1.23123	0.63368					1.23123	41.0796
1.23333	0.63371					1.23333	41.0643
1.23544	0.63374					1.23544	41.0491
1.23754	0.63377					1.23754	41.0338
1.23964	0.6338					1.23964	41.0186
1.24174	0.63384					1.24174	41.0033
1.24384	0.63387					1.24384	40.9881
1.24595	0.6339					1.24595	40.9728
1.24805	0.63393					1.24805	40.9576
1.25015	0.63396					1.25015	40.9423
1.25225	0.63399					1.25225	40.9271
1.25435	0.63402					1.25435	40.9118
1.25646	0.63405					1.25646	40.8965
1.25856	0.63408					1.25856	40.8813
1.26066	0.63411					1.26066	40.866
1.26276	0.63414					1.26276	40.8508
1.26486	0.63417					1.26486	40.8355
1.26697	0.6342					1.26697	40.8203
1.26907	0.63423					1.26907	40.805
1.27117	0.63426					1.27117	40.7898
1.27327	0.63429					1.27327	40.7745
1.27538	0.63432					1.27538	40.7593
1.27748	0.63435					1.27748	40.744
1.27958	0.63438					1.27958	40.7287
1.28168	0.63441					1.28168	40.7135
1.28378	0.63444					1.28378	40.6982
1.28589	0.63447					1.28589	40.683
1.28799	0.6345					1.28799	40.6677
1.29009	0.63453					1.29009	40.6525
1.29219	0.63456					1.29219	40.6372
1.29429	0.63459					1.29429	40.622
1.2964	0.63462					1.2964	40.6067
1.2985	0.63465					1.2985	40.5915
1.3006	0.63468					1.3006	40.5762
1.3027	0.63471					1.3027	40.5609
1.3048	0.63474					1.3048	40.5457
1.30691	0.63477					1.30691	40.5304
1.30901	0.6348					1.30901	40.5152
1.31111	0.63483					1.31111	40.4999
1.31321	0.63486					1.31321	40.4847
1.31532	0.63489					1.31532	40.4694
1.31742	0.63492					1.31742	40.4542
1.31952	0.63495					1.31952	40.4389
1.32162	0.63498					1.32162	40.4237
1.32372	0.63502					1.32372	40.4084
1.32583	0.63505					1.32583	40.3931
1.32793	0.63508					1.32793	40.3779
1.33003	0.63511					1.33003	40.3627
1.33213	0.63514					1.33213	40.3474
1.33423	0.63517					1.33423	40.3321
1.33634	0.6352					1.33634	40.3169
1.33844	0.63523					1.33844	40.3016
1.34054	0.63526					1.34054	40.2864
1.34264	0.63529					1.34264	40.2711
1.34474	0.63532					1.34474	40.2559
1.34685	0.63535					1.34685	40.2406
1.34895	0.63538					1.34895	40.2254
1.35105	0.63541					1.35105	40.2101
1.35315	0.63544					1.35315	40.1949
1.35526	0.63547					1.35526	40.1796
1.35736	0.6355					1.35736	40.1643
1.35946	0.63553					1.35946	40.1491
1.36156	0.63556					1.36156	40.1338
1.36366	0.63559					1.36366	40.1186
1.36577	0.63562					1.36577	40.1033
1.36787	0.63565					1.36787	40.0881
1.36997	0.63568					1.36997	40.0728
1.37207	0.63571					1.37207	40.0576
1.37417	0.63574					1.37417	40.0423
1.37628	0.63577					1.37628	40.0271
1.37838	0.6358					1.37838	40.0118
1.38048	0.63583					1.38048	39.9965
1.38258	0.63586					1.38258	39.9813
1.38468	0.63589					1.38468	39.966
1.38679	0.63592					1.38679	39.9508
1.38889	0.63595					1.38889	39.9355
1.39099	0.63598					1.39099	39.9203
1.39309	0.63601					1.39309	39.905
1.3952	0.63604					1.3952	39.8898
1.3973	0.63607					1.3973	39.8745
1.3994	0.6361					1.3994	39.8593
1.4015	0.63613					1.4015	39.844
1.4036	0.63616					1.4036	39.8287
1.40571	0.63619					1.40571	39.8135
1.40781	0.63623					1.40781	39.7982
1.40991	0.63626					1.40991	39.783
1.41201	0.63629					1.41201	39.7677
1.41411	0.63632					1.41411	39.7525
1.41622	0.63635					1.41622	39.7372
1.41832	0.63638					1.41832	39.722
1.42042	0.63641					1.42042	39.7067
1.42252	0.63644					1.42252	39.6915
1.42462	0.63647					1.42462	39.6762
1.42673	0.6365					1.42673	39.6609
1.42883	0.63653					1.42883	39.6457
1.43093	0.63656					1.43093	39.6304
1.43303	0.63659					1.43303	39.6152
1.43514	0.63662					1.43514	39.5999
1.43724	0.63665					1.43724	39.5847
1.43934	0.63668					1.43934	39.5694
1.44144	0.63671					1.44144	39.5542
1.44354	0.63674					1.44354	39.5389
1.44565	0.63677					1.44565	39.5237
1.44775	0.6368					1.44775	39.5084
1.44985	0.63683					1.44985	39.4931
1.45195	0.63686					1.45195	39.4779
1.45405	0.63689					1.45405	39.4626
1.45616	0.63692					1.45616	39.4474
1.45826	0.63695					1.45826	39.4321
1.46036	0.63698					1.46036	39.4169
1.46246	0.63701					1.46246	39.4016
1.46456	0.63704					1.46456	39.3864
1.46667	0.63707					1.46667	39.3711
1.46877	0.6371					1.46877	39.3559
1.47087	0.63713					1.47087	39.3406
1.47297	0.63716					1.47297	39.3254
1.47508	0.63719					1.47508	39.3101
1.47718	0.63722					1.47718	39.2948
1.47928	0.63725					1.47928	39.2796
1.48138	0.63728					1.48138	39.2643
1.48348	0.63731					1.48348	39.2491
1.48559	0.63734					1.48559	39.2338
1.48769	0.63737					1.48769	39.2186
1.48979	0.6374					1.48979	39.2033
1.49189	0.63744					1.49189	39.1881
1.49399	0.63747					1.49399	39.1728
1.4961	0.6375					1.4961	39.1576
1.4982	0.63753					1.4982	39.1423
1.5003	0.63756					1.5003	39.127
1.5024	0.63759					1.5024	39.1118
1.5045	0.63762					1.5045	39.0965
1.50661	0.63765					1.50661	39.0813
1.50871	0.63768					1.50871	39.066
1.51081	0.63771					1.51081	39.0508
1.51291	0.63774					1.51291	39.0355
1.51502	0.63777					1.51502	39.0203
1.51712	0.6378					1.51712	39.005
1.51922	0.63783					1.51922	38.9898
1.52132	0.63786					1.52132	38.9745
1.52342	0.63789					1.52342	38.9592
1.52553	0.63792					1.52553	38.944
1.52763	0.63795					1.52763	38.9287
1.52973	0.63798					1.52973	38.9135
1.53183	0.63801					1.53183	38.8982
1.53393	0.63804					1.53393	38.883
1.53604	0.63807					1.53604	38.8677
1.53814	0.6381					1.53814	38.8525
1.54024	0.63813					1.54024	38.8372
1.54234	0.63816					1.54234	38.822
1.54444	0.63819					1.54444	38.8067
1.54655	0.63822					1.54655	38.7915
1.54865	0.63825					1.54865	38.7762
1.55075	0.63828					1.55075	38.761
1.55285	0.63831					1.55285	38.7457
1.55495	0.63834					1.55495	38.7304
1.55706	0.63837					1.55706	38.7152
1.55916	0.6384					1.55916	38.6999
1.56126	0.63843					1.56126	38.6847
1.56336	0.63846					1.56336	38.6694
1.56547	0.63849					1.56547	38.6542
1.56757	0.63852					1.56757	38.6389
1.56967	0.63855					1.56967	38.6237
1.57177	0.63858					1.57177	38.6084
1.57387	0.63862					1.57387	38.5932
1.57598	0.63865					1.57598	38.5779
1.57808	0.63868					1.57808	38.5626
1.58018	0.63871					1.58018	38.5474
1.58228	0.63874					1.58228	38.5321
1.58438	0.63877					1.58438	38.5169
1.58649	0.6388					1.58649	38.5016
1.58859	0.63883					1.58859	38.4864
1.59069	0.63886					1.59069	38.4711
1.59279	0.63889					1.59279	38.4559
1.59489	0.63892					1.59489	38.4406
1.597	0.63895					1.597	38.4254
1.5991	0.63898					1.5991	38.4101
1.6012	0.63901					1.6012	38.3948
1.6033	0.63904					1.6033	38.3796
1.60541	0.63907					1.60541	38.3643
1.60751	0.6391					1.60751	38.3491
1.60961	0.63913					1.60961	38.3338
1.61171	0.63916					1.61171	38.3186
1.61381	0.63919					1.61381	38.3033
1.61592	0.63922					1.61592	38.2881
1.61802	0.63925					1.61802	38.2728
1.62012	0.63928					1.62012	38.2576
1.62222	0.63931					1.62222	38.2423
1.62432	0.63934					1.62432	38.227
1.62643	0.63937					1.62643	38.2118
1.62853	0.6394					1.62853	38.1965
1.63063	0.63943					1.63063	38.1813
1.63273	0.63946					1.63273	38.166
1.63483	0.63949					1.63483	38.1508
1.63694	0.63952					1.63694	38.1355
1.63904	0.63955					1.63904	38.1203
1.64114	0.63958					1.64114	38.105
1.64324	0.63961					1.64324	38.0898
1.64535	0.63964					1.64535	38.0745
1.64745	0.63967					1.64745	38.0592
1.64955	0.6397					1.64955	38.044
1.65165	0.63973					1.65165	38.0287
1.65375	0.63976					1.65375	38.0135
1.65586	0.63979					1.65586	37.9982
1.65796	0.63983					1.65796	37.983
1.66006	0.63986					1.66006	37.9677
1.66216	0.63989					1.66216	37.9525
1.66426	0.63992					1.66426	37.9372
1.66637	0.63995					1.66637	37.922
1.66847	0.63998					1.66847	37.9067
1.67057	0.64001					1.67057	37.8914
1.67267	0.64004					1.67267	37.8762
1.67477	0.64007					1.67477	37.8609
1.67688	0.6401					1.67688	37.8457
1.67898	0.64013					1.67898	37.8304
1.68108	0.64016					1.68108	37.8152
1.68318	0.64019					1.68318	37.7999
1.68529	0.64022					1.68529	37.7847
1.68739	0.64025					1.68739	37.7694
1.68949	0.64028					1.68949	37.7542
1.69159	0.64031					1.69159	37.7389
1.69369	0.64034					1.69369	37.7237
1.6958	0.64037					1.6958	37.7084
1.6979	0.6404					1.6979	37.6932
1.7	0.64043					1.7	37.6779
1.7021	0.64046					1.7021	37.6626
1.7042	0.64049					1.7042	37.6474
1.70631	0.64052					1.70631	37.6321
1.70841	0.64055					1.70841	37.6169
1.71051	0.64058					1.71051	37.6016
1.71261	0.64061					1.71261	37.5864
1.71471	0.64064					1.71471	37.5711
1.71682	0.64067					1.71682	37.5559
1.71892	0.6407					1.71892	37.5406
1.72102	0.64073					1.72102	37.5254
1.72312	0.64076					1.72312	37.5101
1.72523	0.64079					1.72523	37.4948
1.72733	0.64082					1.72733	37.4796
1.72943	0.64085					1.72943	37.4643
1.73153	0.64088					1.73153	37.4491
1.73363	0.64091					1.73363	37.4338
1.73574	0.64094					1.73574	37.4186
1.73784	0.64097					1.73784	37.4033
1.73994	0.64101					1.73994	37.3881
1.74204	0.64104					1.74204	37.3728
1.74414	0.64107					1.74414	37.3576
1.74625	0.6411					1.74625	37.3423
1.74835	0.64113					1.74835	37.327
1.75045	0.64116					1.75045	37.3118
1.75255	0.64119					1.75255	37.2965
1.75465	0.64122					1.75465	37.2813
1.75676	0.64125					1.75676	37.266
1.75886	0.64128					1.75886	37.2508
1.76096	0.64131					1.76096	37.2355
1.76306	0.64134					1.76306	37.2203
1.76517	0.64137					1.76517	37.205
1.76727	0.6414					1.76727	37.1898
1.76937	0.64143					1.76937	37.1745
1.77147	0.64146					1.77147	37.1593
1.77357	0.64149					1.77357	37.144
1.77568	0.64152					1.77568	37.1287
1.77778	0.64155					1.77778	37.1135
1.77988	0.64158					1.77988	37.0982
1.78198	0.64161					1.78198	37.083
1.78408	0.64164					1.78408	37.0677
1.78619	0.64167					1.78619	37.0525
1.78829	0.6417					1.78829	37.0372
1.79039	0.64173					1.79039	37.022
1.79249	0.64176					1.79249	37.0067
1.79459	0.64179					1.79459	36.9915
1.7967	0.64182					1.7967	36.9762
1.7988	0.64185					1.7988	36.9609
1.8009	0.64188					1.8009	36.9457
1.803	0.64191					1.803	36.9304
1.80511	0.64194					1.80511	36.9152
1.80721	0.64197					1.80721	36.8999
1.80931	0.642					1.80931	36.8847
1.81141	0.64203					1.81141	36.8694
1.81351	0.64206					1.81351	36.8542
1.81562	0.64209					1.81562	36.8389
1.81772	0.64212					1.81772	36.8237
1.81982	0.64215					1.81982	36.8084
1.82192	0.64218					1.82192	36.7931
1.82402	0.64222					1.82402	36.7779
1.82613	0.64225					1.82613	36.7626
1.82823	0.64228					1.82823	36.7474
1.83033	0.64231					1.83033	36.7321
1.83243	0.64234					1.83243	36.7169
1.83453	0.64237					1.83453	36.7016
1.83664	0.6424					1.83664	36.6864
1.83874	0.64243					1.83874	36.6711
1.84084	0.64246					1.84084	36.6559
1.84294	0.64249					1.84294	36.6406
1.84505	0.64252					1.84505	36.6253
1.84715	0.64255					1.84715	36.6101
1.84925	0.64258					1.84925	36.5948
1.85135	0.64261					1.85135	36.5796
1.85345	0.64264					1.85345	36.5643
1.85556	0.64267					1.85556	36.5491
1.85766	0.6427					1.85766	36.5338
1.85976	0.64273					1.85976	36.5186
1.86186	0.64276					1.86186	36.5033
1.86396	0.64279					1.86396	36.4881
1.86607	0.64282					1.86607	36.4728
1.86817	0.64285					1.86817	36.4575
1.87027	0.64288					1.87027	36.4423
1.87237	0.64291					1.87237	36.427
1.87447	0.64294					1.87447	36.4118
1.87658	0.64297					1.87658	36.3965
1.87868	0.643					1.87868	36.3813
1.88078	0.64303					1.88078	36.366
1.88288	0.64306					1.88288	36.3508
1.88498	0.64309					1.88498	36.3355
1.88709	0.64312					1.88709	36.3203
1.88919	0.64315					1.88919	36.305
1.89129	0.64318					1.89129	36.2897
1.89339	0.64321					1.89339	36.2745
1.8955	0.64324					1.8955	36.2593
1.8976	0.64327					1.8976	36.244
1.8997	0.6433					1.8997	36.2287
1.9018	0.64333					1.9018	36.2135
1.9039	0.64336					1.9039	36.1982
1.90601	0.6434					1.90601	36.183
1.90811	0.64343					1.90811	36.1677
1.91021	0.64346					1.91021	36.1525
1.91231	0.64349					1.91231	36.1372
1.91441	0.64352					1.91441	36.122
1.91652	0.64355					1.91652	36.1067
1.91862	0.64358					1.91862	36.0915
1.92072	0.64361					1.92072	36.0762
1.92282	0.64364					1.92282	36.0609
1.92492	0.64367					1.92492	36.0457
1.92703	0.6437					1.92703	36.0304
1.92913	0.64373					1.92913	36.0152
1.93123	0.64376					1.93123	35.9999
1.93333	0.64379					1.93333	35.9847
1.93544	0.64382					1.93544	35.9694
1.93754	0.64385					1.93754	35.9542
1.93964	0.64388					1.93964	35.9389
1.94174	0.64391					1.94174	35.9237
1.94384	0.64394					1.94384	35.9084
1.94595	0.64397					1.94595	35.8931
1.94805	0.644					1.94805	35.8779
1.95015	0.64403					1.95015	35.8626
1.95225	0.64406					1.95225	35.8474
1.95435	0.64409					1.95435	35.8321
1.95646	0.64412					1.95646	35.8169
1.95856	0.64415					1.95856	35.8016
1.96066	0.64418					1.96066	35.7864
1.96276	0.64421					1.96276	35.7711
1.96486	0.64424					1.96486	35.7559
1.96697	0.64427					1.96697	35.7406
1.96907	0.6443					1.96907	35.7253
1.97117	0.64433					1.97117	35.7101
1.97327	0.64436					1.97327	35.6948
1.97538	0.64439					1.97538	35.6796
1.97748	0.64442					1.97748	35.6643
1.97958	0.64445					1.97958	35.6491
1.98168	0.64448					1.98168	35.6338
1.98378	0.64451					1.98378	35.6186
1.98589	0.64454					1.98589	35.6033
1.98799	0.64457					1.98799	35.5881
1.99009	0.64461					1.99009	35.5728
1.99219	0.64464					1.99219	35.5575
1.99429	0.64467					1.99429	35.5423
1.9964	0.6447					1.9964	35.527
1.9985	0.64473					1.9985	35.5118
2.0006	0.64476					2.0006	35.4965
2.0027	0.64479					2.0027	35.4813
2.0048	0.64482					2.0048	35.466
2.00691	0.64485					2.00691	35.4508
2.00901	0.64488					2.00901	35.4355
2.01111	0.64491					2.01111	35.4203
2.01321	0.64494					2.01321	35.405
2.01532	0.64497					2.01532	35.3897
2.01742	0.645					2.01742	35.3745
2.01952	0.64503					2.01952	35.3592
2.02162	0.64506					2.02162	35.344
2.02372	0.64509					2.02372	35.3287
2.02583	0.64512					2.02583	35.3135
2.02793	0.64515					2.02793	35.2982
2.03003	0.64518					2.03003	35.283
2.03213	0.64521					2.03213	35.2677
2.03423	0.64524					2.03423	35.2525
2.03634	0.64527					2.03634	35.2372
2.03844	0.6453					2.03844	35.2219
2.04054	0.64533					2.04054	35.2067
2.04264	0.64536					2.04264	35.1915
2.04474	0.64539					2.04474	35.1762
2.04685	0.64542					2.04685	35.1609
2.04895	0.64545					2.04895	35.1457
2.05105	0.64548					2.05105	35.1304
2.05315	0.64551					2.05315	35.1152
2.05526	0.64554					2.05526	35.0999
2.05736	0.64557					2.05736	35.0847
2.05946	0.6456					2.05946	35.0694
2.06156	0.64563					2.06156	35.0542
2.06366	0.64566					2.06366	35.0389
2.06577	0.64569					2.06577	35.0237
2.06787	0.64572					2.06787	35.0084
2.06997	0.64575					2.06997	34.9931
2.07207	0.64579					2.07207	34.9779
2.07417	0.64582					2.07417	34.9626
2.07628	0.64585					2.07628	34.9474
2.07838	0.64588					2.07838	34.9321
2.08048	0.64591					2.08048	34.9169
2.08258	0.64594					2.08258	34.9016
2.08468	0.64597					2.08468	34.8864
2.08679	0.646					2.08679	34.8711
2.08889	0.64603					2.08889	34.8558
2.09099	0.64606					2.09099	34.8406
2.09309	0.64609					2.09309	34.8253
2.0952	0.64612					2.0952	34.8101
2.0973	0.64615					2.0973	34.7948
2.0994	0.64618					2.0994	34.7796
2.1015	0.64621					2.1015	34.7643
2.1036	0.64624					2.1036	34.7491
2.10571	0.64627					2.10571	34.7338
2.10781	0.6463					2.10781	34.7186
2.10991	0.64633					2.10991	34.7033
2.11201	0.64636					2.11201	34.6881
2.11411	0.64639					2.11411	34.6728
2.11622	0.64642					2.11622	34.6576
2.11832	0.64645					2.11832	34.6423
2.12042	0.64648					2.12042	34.627
2.12252	0.64651					2.12252	34.6118
2.12462	0.64654					2.12462	34.5965
2.12673	0.64657					2.12673	34.5813
2.12883	0.6466					2.12883	34.566
2.13093	0.64663					2.13093	34.5508
2.13303	0.64666					2.13303	34.5355
2.13514	0.64669					2.13514	34.5203
2.13724	0.64672					2.13724	34.505
2.13934	0.64675					2.13934	34.4898
2.14144	0.64678					2.14144	34.4745
2.14354	0.64681					2.14354	34.4592
2.14565	0.64684					2.14565	34.444
2.14775	0.64687					2.14775	34.4287
2.14985	0.6469					2.14985	34.4135
2.15195	0.64693					2.15195	34.3982
2.15405	0.64696					2.15405	34.383
2.15616	0.647					2.15616	34.3677
2.15826	0.64703					2.15826	34.3525
2.16036	0.64706					2.16036	34.3372
2.16246	0.64709					2.16246	34.322
2.16456	0.64712					2.16456	34.3067
2.16667	0.64715					2.16667	34.2914
2.16877	0.64718					2.16877	34.2762
2.17087	0.64721					2.17087	34.2609
2.17297	0.64724					2.17297	34.2457
2.17508	0.64727					2.17508	34.2304
2.17718	0.6473					2.17718	34.2152
2.17928	0.64733					2.17928	34.1999
2.18138	0.64736					2.18138	34.1847
2.18348	0.64739					2.18348	34.1694
2.18559	0.64742					2.18559	34.1542
2.18769	0.64745					2.18769	34.1389
2.18979	0.64748					2.18979	34.1236
2.19189	0.64751					2.19189	34.1084
2.19399	0.64754					2.19399	34.0931
2.1961	0.64757					2.1961	34.0779
2.1982	0.6476					2.1982	34.0626
2.2003	0.64763					2.2003	34.0474
2.2024	0.64766					2.2024	34.0321
2.2045	0.64769					2.2045	34.0169
2.20661	0.64772					2.20661	34.0016
2.20871	0.64775					2.20871	33.9864
2.21081	0.64778					2.21081	33.9711
2.21291	0.64781					2.21291	33.9558
2.21502	0.64784					2.21502	33.9406
2.21712	0.64787					2.21712	33.9253
2.21922	0.6479					2.21922	33.9101
2.22132	0.64793					2.22132	33.8948
2.22342	0.64796					2.22342	33.8796
2.22553	0.64799					2.22553	33.8643
2.22763	0.64802					2.22763	33.8491
2.22973	0.64805					2.22973	33.8338
2.23183	0.64808					2.23183	33.8186
2.23393	0.64811					2.23393	33.8033
2.23604	0.64814					2.23604	33.788
2.23814	0.64817					2.23814	33.7728
2.24024	0.64821					2.24024	33.7575
2.24234	0.64824					2.24234	33.7423
2.24444	0.64827					2.24444	33.727
2.24655	0.6483					2.24655	33.7118
2.24865	0.64833					2.24865	33.6965
2.25075	0.64836					2.25075	33.6813
2.25285	0.64839					2.25285	33.666
2.25495	0.64842					2.25495	33.6508
2.25706	0.64845					2.25706	33.6355
2.25916	0.64848					2.25916	33.6203
2.26126	0.64851					2.26126	33.605
2.26336	0.64854					2.26336	33.5898
2.26547	0.64857					2.26547	33.5745
2.26757	0.6486					2.26757	33.5592
2.26967	0.64863					2.26967	33.544
2.27177	0.64866					2.27177	33.5287
2.27387	0.64869					2.27387	33.5135
2.27598	0.64872					2.27598	33.4982
2.27808	0.64875					2.27808	33.483
2.28018	0.64878					2.28018	33.4677
2.28228	0.64881					2.28228	33.4525
2.28438	0.64884					2.28438	33.4372
2.28649	0.64887					2.28649	33.422
2.28859	0.6489					2.28859	33.4067
2.29069	0.64893					2.29069	33.3914
2.29279	0.64896					2.29279	33.3762
2.29489	0.64899					2.29489	33.3609
2.297	0.64902					2.297	33.3457
2.2991	0.64905					2.2991	33.3304
2.3012	0.64908					2.3012	33.3152
2.3033	0.64911					2.3033	33.2999
2.30541	0.64914					2.30541	33.2847
2.30751	0.64917					2.30751	33.2694
2.30961	0.6492					2.30961	33.2542
2.31171	0.64923					2.31171	33.2389
2.31381	0.64926					2.31381	33.2236
2.31592	0.64929					2.31592	33.2084
2.31802	0.64932					2.31802	33.1931
2.32012	0.64935					2.32012	33.1779
2.32222	0.64939					2.32222	33.1626
2.32432	0.64942					2.32432	33.1474
2.32643	0.64945					2.32643	33.1321
2.32853	0.64948					2.32853	33.1169
2.33063	0.64951					2.33063	33.1016
2.33273	0.64954					2.33273	33.0864
2.33483	0.64957					2.33483	33.0711
2.33694	0.6496					2.33694	33.0558
2.33904	0.64963					2.33904	33.0406
2.34114	0.64966					2.34114	33.0253
2.34324	0.64969					2.34324	33.0101
2.34535	0.64972					2.34535	32.9948
2.34745	0.64975					2.34745	32.9796
2.34955	0.64978					2.34955	32.9643
2.35165	0.64981					2.35165	32.9491
2.35375	0.64984					2.35375	32.9338
2.35586	0.64987					2.35586	32.9186
2.35796	0.6499					2.35796	32.9033
2.36006	0.64993					2.36006	32.888
2.36216	0.64996					2.36216	32.8728
2.36426	0.64999					2.36426	32.8575
2.36637	0.65002					2.36637	32.8423
2.36847	0.65005					2.36847	32.827
2.37057	0.65008					2.37057	32.8118
2.37267	0.65011					2.37267	32.7965
2.37477	0.65014					2.37477	32.7813
2.37688	0.65017					2.37688	32.766
2.37898	0.6502					2.37898	32.7508
2.38108	0.65023					2.38108	32.7355
2.38318	0.65026					2.38318	32.7203
2.38529	0.65029					2.38529	32.705
2.38739	0.65032					2.38739	32.6897
2.38949	0.65035					2.38949	32.6745
2.39159	0.65038					2.39159	32.6592
2.39369	0.65041					2.39369	32.644
2.3958	0.65044					2.3958	32.6287
2.3979	0.65047					2.3979	32.6135
2.4	0.6505					2.4	32.5982
2.4021	0.65053					2.4021	32.583
2.4042	0.65056					2.4042	32.5677
2.40631	0.6506					2.40631	32.5525
2.40841	0.65063					2.40841	32.5372
2.41051	0.65066					2.41051	32.5219
2.41261	0.65069					2.41261	32.5067
2.41471	0.65072					2.41471	32.4914
2.41682	0.65075					2.41682	32.4762
2.41892	0.65078					2.41892	32.4609
2.42102	0.65081					2.42102	32.4457
2.42312	0.65084					2.42312	32.4304
2.42523	0.65087					2.42523	32.4152
2.42733	0.6509					2.42733	32.3999
2.42943	0.65093					2.42943	32.3847
2.43153	0.65096					2.43153	32.3694
2.43363	0.65099					2.43363	32.3541
2.43574	0.65102					2.43574	32.3389
2.43784	0.65105					2.43784	32.3236
2.43994	0.65108					2.43994	32.3084
2.44204	0.65111					2.44204	32.2931
2.44414	0.65114					2.44414	32.2779
2.44625	0.65117					2.44625	32.2626
2.44835	0.6512					2.44835	32.2474
2.45045	0.65123					2.45045	32.2321
2.45255	0.65126					2.45255	32.2169
2.45465	0.65129					2.45465	32.2016
2.45676	0.65132					2.45676	32.1863
2.45886	0.65135					2.45886	32.1711
2.46096	0.65138					2.46096	32.1559
2.46306	0.65141					2.46306	32.1406
2.46517	0.65144					2.46517	32.1253
2.46727	0.65147					2.46727	32.1101
2.46937	0.6515					2.46937	32.0948
2.47147	0.65153					2.47147	32.0796
2.47357	0.65156					2.47357	32.0643
2.47568	0.65159					2.47568	32.0491
2.47778	0.65162					2.47778	32.0338
2.47988	0.65165					2.47988	32.0186
2.48198	0.65168					2.48198	32.0033
2.48408	0.65171					2.48408	31.9881
2.48619	0.65174					2.48619	31.9728
2.48829	0.65178					2.48829	31.9575
2.49039	0.65181					2.49039	31.9423
2.49249	0.65184					2.49249	31.927
2.49459	0.65187					2.49459	31.9118
2.4967	0.6519					2.4967	31.8965
2.4988	0.65193					2.4988	31.8813
2.5009	0.65196					2.5009	31.866
2.503	0.65199					2.503	31.8508
2.50511	0.65202					2.50511	31.8355
2.50721	0.65205					2.50721	31.8203
2.50931	0.65208					2.50931	31.805
2.51141	0.65211					2.51141	31.7897
2.51351	0.65214					2.51351	31.7745
2.51562	0.65217					2.51562	31.7592
2.51772	0.6522					2.51772	31.744
2.51982	0.65223					2.51982	31.7287
2.52192	0.65226					2.52192	31.7135
2.52402	0.65229					2.52402	31.6982
2.52613	0.65232					2.52613	31.683
2.52823	0.65235					2.52823	31.6677
2.53033	0.65238					2.53033	31.6525
2.53243	0.65241					2.53243	31.6372
2.53453	0.65244					2.53453	31.6219
2.53664	0.65247					2.53664	31.6067
2.53874	0.6525					2.53874	31.5914
2.54084	0.65253					2.54084	31.5762
2.54294	0.65256					2.54294	31.5609
2.54505	0.65259					2.54505	31.5457
2.54715	0.65262					2.54715	31.5304
2.54925	0.65265					2.54925	31.5152
2.55135	0.65268					2.55135	31.4999
2.55345	0.65271					2.55345	31.4847
2.55556	0.65274					2.55556	31.4694
2.55766	0.65277					2.55766	31.4541
2.55976	0.6528					2.55976	31.4389
2.56186	0.65283					2.56186	31.4236
2.56396	0.65286					2.56396	31.4084
2.56607	0.65289					2.56607	31.3931
2.56817	0.65292					2.56817	31.3779
2.57027	0.65295					2.57027	31.3626
2.57237	0.65299					2.57237	31.3474
2.57447	0.65302					2.57447	31.3321
2.57658	0.65305					2.57658	31.3169
2.57868	0.65308					2.57868	31.3016
2.58078	0.65311					2.58078	31.2863
2.58288	0.65314					2.58288	31.2711
2.58498	0.65317					2.58498	31.2558
2.58709	0.6532					2.58709	31.2406
2.58919	0.65323					2.58919	31.2253
2.59129	0.65326					2.59129	31.2101
2.59339	0.65329					2.59339	31.1948
2.5955	0.65332					2.5955	31.1796
2.5976	0.65335					2.5976	31.1643
2.5997	0.65338					2.5997	31.1491
2.6018	0.65341					2.6018	31.1338
2.6039	0.65344					2.6039	31.1185
2.60601	0.65347					2.60601	31.1033
2.60811	0.6535					2.60811	31.088
2.61021	0.65353					2.61021	31.0728
2.61231	0.65356					2.61231	31.0575
2.61441	0.65359					2.61441	31.0423
2.61652	0.65362					2.61652	31.027
2.61862	0.65365					2.61862	31.0118
2.62072	0.65368					2.62072	30.9965
2.62282	0.65371					2.62282	30.9813
2.62492	0.65374					2.62492	30.966
2.62703	0.65377					2.62703	30.9508
2.62913	0.6538					2.62913	30.9355
2.63123	0.65383					2.63123	30.9202
2.63333	0.65386					2.63333	30.905
2.63544	0.65389					2.63544	30.8897
2.63754	0.65392					2.63754	30.8745
2.63964	0.65395					2.63964	30.8592
2.64174	0.65398					2.64174	30.844
2.64384	0.65401					2.64384	30.8287
2.64595	0.65404					2.64595	30.8135
2.64805	0.65407					2.64805	30.7982
2.65015	0.6541					2.65015	30.783
2.65225	0.65413					2.65225	30.7677
2.65435	0.65417					2.65435	30.7524
2.65646	0.6542					2.65646	30.7372
2.65856	0.65423					2.65856	30.7219
2.66066	0.65426					2.66066	30.7067
2.66276	0.65429					2.66276	30.6914
2.66486	0.65432					2.66486	30.6762
2.66697	0.65435					2.66697	30.6609
2.66907	0.65438					2.66907	30.6457
2.67117	0.65441					2.67117	30.6304
2.67327	0.65444					2.67327	30.6152
2.67538	0.65447					2.67538	30.5999
2.67748	0.6545					2.67748	30.5847
2.67958	0.65453					2.67958	30.5694
2.68168	0.65456					2.68168	30.5541
2.68378	0.65459					2.68378	30.5389
2.68589	0.65462					2.68589	30.5236
2.68799	0.65465					2.68799	30.5084
2.69009	0.65468					2.69009	30.4931
2.69219	0.65471					2.69219	30.4779
2.69429	0.65474					2.69429	30.4626
2.6964	0.65477					2.6964	30.4474
2.6985	0.6548					2.6985	30.4321
2.7006	0.65483					2.7006	30.4169
2.7027	0.65486					2.7027	30.4016
2.7048	0.65489					2.7048	30.3864
2.70691	0.65492					2.70691	30.3711
2.70901	0.65495					2.70901	30.3558
2.71111	0.65498					2.71111	30.3406
2.71321	0.65501					2.71321	30.3253
2.71532	0.65504					2.71532	30.3101
2.71742	0.65507					2.71742	30.2948
2.71952	0.6551					2.71952	30.2796
2.72162	0.65513					2.72162	30.2643
2.72372	0.65516					2.72372	30.2491
2.72583	0.65519					2.72583	30.2338
2.72793	0.65522					2.72793	30.2186
2.73003	0.65525					2.73003	30.2033
2.73213	0.65528					2.73213	30.188
2.73423	0.65531					2.73423	30.1728
2.73634	0.65534					2.73634	30.1575
2.73844	0.65538					2.73844	30.1423
2.74054	0.65541					2.74054	30.127
2.74264	0.65544					2.74264	30.1118
2.74474	0.65547					2.74474	30.0965
2.74685	0.6555					2.74685	30.0813
2.74895	0.65553					2.74895	30.066
2.75105	0.65556					2.75105	30.0508
2.75315	0.65559					2.75315	30.0355
2.75526	0.65562					2.75526	30.0203
2.75736	0.65565					2.75736	30.005
2.75946	0.65568					2.75946	29.9897
2.76156	0.65571					2.76156	29.9745
2.76366	0.65574					2.76366	29.9592
2.76577	0.65577					2.76577	29.944
2.76787	0.6558					2.76787	29.9287
2.76997	0.65583					2.76997	29.9135
2.77207	0.65586					2.77207	29.8982
2.77417	0.65589					2.77417	29.883
2.77628	0.65592					2.77628	29.8677
2.77838	0.65595					2.77838	29.8525
2.78048	0.65598					2.78048	29.8372
2.78258	0.65601					2.78258	29.8219
2.78468	0.65604					2.78468	29.8067
2.78679	0.65607					2.78679	29.7914
2.78889	0.6561					2.78889	29.7762
2.79099	0.65613					2.79099	29.7609
2.79309	0.65616					2.79309	29.7457
2.7952	0.65619					2.7952	29.7304
2.7973	0.65622					2.7973	29.7152
2.7994	0.65625					2.7994	29.6999
2.8015	0.65628					2.8015	29.6847
2.8036	0.65631					2.8036	29.6694
2.80571	0.65634					2.80571	29.6541
2.80781	0.65637					2.80781	29.6389
2.80991	0.6564					2.80991	29.6236
2.81201	0.65643					2.81201	29.6084
2.81411	0.65646					2.81411	29.5931
2.81622	0.65649					2.81622	29.5779
2.81832	0.65652					2.81832	29.5626
2.82042	0.65656					2.82042	29.5474
2.82252	0.65659					2.82252	29.5321
2.82462	0.65662					2.82462	29.5169
2.82673	0.65665					2.82673	29.5016
2.82883	0.65668					2.82883	29.4864
2.83093	0.65671					2.83093	29.4711
2.83303	0.65674					2.83303	29.4558
2.83514	0.65677					2.83514	29.4406
2.83724	0.6568					2.83724	29.4253
2.83934	0.65683					2.83934	29.4101
2.84144	0.65686					2.84144	29.3948
2.84354	0.65689					2.84354	29.3796
2.84565	0.65692					2.84565	29.3643
2.84775	0.65695					2.84775	29.3491
2.84985	0.65698					2.84985	29.3338
2.85195	0.65701					2.85195	29.3185
2.85405	0.65704					2.85405	29.3033
2.85616	0.65707					2.85616	29.288
2.85826	0.6571					2.85826	29.2728
2.86036	0.65713					2.86036	29.2575
2.86246	0.65716					2.86246	29.2423
2.86456	0.65719					2.86456	29.227
2.86667	0.65722					2.86667	29.2118
2.86877	0.65725					2.86877	29.1965
2.87087	0.65728					2.87087	29.1813
2.87297	0.65731					2.87297	29.166
2.87508	0.65734					2.87508	29.1507
2.87718	0.65737					2.87718	29.1355
2.87928	0.6574					2.87928	29.1202
2.88138	0.65743					2.88138	29.105
2.88348	0.65746					2.88348	29.0897
2.88559	0.65749					2.88559	29.0745
2.88769	0.65752					2.88769	29.0592
2.88979	0.65755					2.88979	29.044
2.89189	0.65758					2.89189	29.0287
2.89399	0.65761					2.89399	29.0135
2.8961	0.65764					2.8961	28.9982
2.8982	0.65767					2.8982	28.983
2.9003	0.6577					2.9003	28.9677
2.9024	0.65773					2.9024	28.9524
2.9045	0.65777					2.9045	28.9372
2.90661	0.6578					2.90661	28.9219
2.90871	0.65783					2.90871	28.9067
2.91081	0.65786					2.91081	28.8914
2.91291	0.65789					2.91291	28.8762
2.91502	0.65792					2.91502	28.8609
2.91712	0.65795					2.91712	28.8457
2.91922	0.65798					2.91922	28.8304
2.92132	0.65801					2.92132	28.8152
2.92342	0.65804					2.92342	28.7999
2.92553	0.65807					2.92553	28.7846
2.92763	0.6581					2.92763	28.7694
2.92973	0.65813					2.92973	28.7541
2.93183	0.65816					2.93183	28.7389
2.93393	0.65819					2.93393	28.7236
2.93604	0.65822					2.93604	28.7084
2.93814	0.65825					2.93814	28.6931
2.94024	0.65828					2.94024	28.6779
2.94234	0.65831					2.94234	28.6626
2.94444	0.65834					2.94444	28.6474
2.94655	0.65837					2.94655	28.6321
2.94865	0.6584					2.94865	28.6168
2.95075	0.65843					2.95075	28.6016
2.95285	0.65846					2.95285	28.5863
2.95495	0.65849					2.95495	28.5711
2.95706	0.65852					2.95706	28.5558
2.95916	0.65855					2.95916	28.5406
2.96126	0.65858					2.96126	28.5253
2.96336	0.65861					2.96336	28.5101
2.96547	0.65864					2.96547	28.4948
2.96757	0.65867					2.96757	28.4796
2.96967	0.6587					2.96967	28.4643
2.97177	0.65873					2.97177	28.4491
2.97387	0.65876					2.97387	28.4338
2.97598	0.65879					2.97598	28.4185
2.97808	0.65882					2.97808	28.4033
2.98018	0.65885					2.98018	28.388
2.98228	0.65888					2.98228	28.3728
2.98438	0.65891					2.98438	28.3575
2.98649	0.65894					2.98649	28.3423
2.98859	0.65898					2.98859	28.327
2.99069	0.65901					2.99069	28.3118
2.99279	0.65904					2.99279	28.2965
2.99489	0.65907					2.99489	28.2813
2.997	0.6591					2.997	28.266
2.9991	0.65913					2.9991	28.2508
3.0012	0.65916					3.0012	28.2355
3.0033	0.65919					3.0033	28.2202
3.00541	0.65922					3.00541	28.205
3.00751	0.65925					3.00751	28.1897
3.00961	0.65928					3.00961	28.1745
3.01171	0.65931					3.01171	28.1592
3.01381	0.65934					3.01381	28.144
3.01592	0.65937					3.01592	28.1287
3.01802	0.6594					3.01802	28.1135
3.02012	0.65943					3.02012	28.0982
3.02222	0.65946					3.02222	28.083
3.02432	0.65949					3.02432	28.0677
3.02643	0.65952					3.02643	28.0525
3.02853	0.65955					3.02853	28.0372
3.03063	0.65958					3.03063	28.0219
3.03273	0.65961					3.03273	28.0067
3.03483	0.65964					3.03483	27.9914
3.03694	0.65967					3.03694	27.9762
3.03904	0.6597					3.03904	27.9609
3.04114	0.65973					3.04114	27.9457
3.04324	0.65976					3.04324	27.9304
3.04535	0.65979					3.04535	27.9152
3.04745	0.65982					3.04745	27.8999
3.04955	0.65985					3.04955	27.8847
3.05165	0.65988					3.05165	27.8694
3.05375	0.65991					3.05375	27.8541
3.05586	0.65994					3.05586	27.8389
3.05796	0.65997					3.05796	27.8236
3.06006	0.66					3.06006	27.8084
3.06216	0.66003					3.06216	27.7931
3.06426	0.66006					3.06426	27.7779
3.06637	0.66009					3.06637	27.7626
3.06847	0.66012					3.06847	27.7474
3.07057	0.66016					3.07057	27.7321
3.07267	0.66019					3.07267	27.7169
3.07477	0.66022					3.07477	27.7016
3.07688	0.66025					3.07688	27.6863
3.07898	0.66028					3.07898	27.6711
3.08108	0.66031					3.08108	27.6558
3.08318	0.66034					3.08318	27.6406
3.08529	0.66037					3.08529	27.6253
3.08739	0.6604					3.08739	27.6101
3.08949	0.66043					3.08949	27.5948
3.09159	0.66046					3.09159	27.5796
3.09369	0.66049					3.09369	27.5643
3.0958	0.66052					3.0958	27.5491
3.0979	0.66055					3.0979	27.5338
3.1	0.66058					3.1	27.5186
