# Supplementary material for: Subnanometric Ru clusters with upshifted D band center improve performance for alkaline hydrogen evolution reaction
Source: Nat Commun. 2022 Jul 8;13:3958. doi: 10.1038/s41467-022-31660-2 (PMC9270335; doi:10.1038/s41467-022-31660-2)
Supplement: Supplementary file 3 — Source Data [file 41467_2022_31660_MOESM3_ESM.zip › Source data/Figure 5.xlsx]

## Sheet: a
0.00347	0.036	0.00546	0.564	0.01625	1.548
0.00246	0.048	0.00459	0.388	0.01581	0.8
0.00147	0.04	0.00376	0.16	0.01539	0.016
0.000525375	-0.04	0.00292	-0.064	0.01498	-0.78
-0.000492475	-0.016	0.0021	-0.3	0.0144	-1.344
-0.0015	-0.004	0.00122	-0.464	0.01369	-1.728
-0.00254	0.044	0.00036055	-0.652	0.01305	-2.216
-0.00356	0.08	-0.00046095	-0.892	0.01232	-2.572
-0.00449	-0.016	-0.00126	-1.16	0.01157	-2.908
-0.0055	0	-0.0021	-1.384	0.0108	-3.216
-0.00652	0.016	-0.0029	-1.648	0.01002	-3.512
-0.00755	0.064	-0.00371	-1.9	0.00924	-3.812
-0.00858	0.108	-0.00453	-2.148	0.00847	-4.124
-0.00958	0.108	-0.00532	-2.428	0.00766	-4.372
-0.01051	0.008	-0.0061	-2.728	0.00688	-4.676
-0.0115	0	-0.0068	-3.124	0.00603	-4.872
-0.01248	-0.028	-0.00747	-3.572	0.00514	-5.016
-0.01337	-0.184	-0.00812	-4.036	0.00428	-5.216
-0.01431	-0.26	-0.00875	-4.536	0.0035	-5.504
-0.01542	-0.12	-0.0094	-5.008	0.00266	-5.72
-0.0164	-0.14	-0.00997	-5.588	0.0018	-5.916
-0.01737	-0.18	-0.01048	-6.244	0.000973975	-6.144
-0.01841	-0.124	-0.01108	-6.78	0.00014355	-6.372
-0.01938	-0.172	-0.01156	-7.484	-0.000686875	-6.6
-0.02032	-0.248	-0.01206	-8.16	-0.00148	-6.872
-0.02131	-0.264	-0.01262	-8.74	-0.00225	-7.184
-0.02232	-0.252	-0.01322	-9.284	-0.00294	-7.604
-0.02327	-0.312	-0.01376	-9.896	-0.00369	-7.944
-0.02431	-0.256	-0.01431	-10.5	-0.00454	-8.148
-0.02528	-0.296	-0.01484	-11.144	-0.00537	-8.368
-0.02624	-0.356	-0.01535	-11.796	-0.00617	-8.64
-0.02714	-0.488	-0.01587	-12.444	-0.00686	-9.06
-0.02808	-0.576	-0.01639	-13.088	-0.00732	-9.78
-0.02912	-0.516	-0.01696	-13.672	-0.00785	-10.408
-0.03013	-0.504	-0.01745	-14.348	-0.00843	-10.98
-0.03116	-0.468	-0.01794	-15.04	-0.00891	-11.672
-0.03215	-0.48	-0.01842	-15.736	-0.00926	-12.552
-0.03309	-0.56	-0.01893	-16.392	-0.00955	-13.5
-0.03408	-0.568	-0.01942	-17.08	-0.00983	-14.48
-0.03514	-0.496	-0.01993	-17.736	-0.01013	-15.416
-0.03608	-0.576	-0.02044	-18.4	-0.0104	-16.396
-0.03708	-0.572	-0.02095	-19.056	-0.0107	-17.34
-0.03801	-0.668	-0.02147	-19.704	-0.01106	-18.196
-0.03889	-0.82	-0.02198	-20.36	-0.01141	-19.072
-0.03991	-0.796	-0.0225	-21.012	-0.01172	-20.004
-0.04095	-0.748	-0.02299	-21.696	-0.01204	-20.92
-0.04196	-0.736	-0.02342	-22.456	-0.01236	-21.824
-0.04293	-0.768	-0.02386	-23.216	-0.01268	-22.74
-0.04399	-0.696	-0.02435	-23.896	-0.01297	-23.696
-0.04496	-0.732	-0.02483	-24.592	-0.01327	-24.64
-0.04591	-0.796	-0.02535	-25.248	-0.0136	-25.544
-0.04684	-0.888	-0.0258	-25.984	-0.01389	-26.492
-0.04778	-0.976	-0.02629	-26.668	-0.01422	-27.396
-0.04874	-1.032	-0.02673	-27.416	-0.01457	-28.264
-0.04981	-0.932	-0.02727	-28.04	-0.01483	-29.26
-0.05083	-0.904	-0.02775	-28.744	-0.01509	-30.26
-0.05175	-1.012	-0.02818	-29.504	-0.01541	-31.18
-0.05276	-1.004	-0.02865	-30.22	-0.01569	-32.14
-0.05375	-1.012	-0.02912	-30.928	-0.01595	-33.14
-0.0547	-1.084	-0.0296	-31.632	-0.0162	-34.14
-0.0556	-1.212	-0.03007	-32.34	-0.01655	-35.02
-0.05653	-1.312	-0.03057	-33.02	-0.01689	-35.9
-0.05751	-1.332	-0.03106	-33.7	-0.01712	-36.94
-0.05851	-1.336	-0.03152	-34.42	-0.01741	-37.9
-0.05946	-1.4	-0.03196	-35.18	-0.01763	-38.94
-0.0605	-1.344	-0.03242	-35.9	-0.01792	-39.9
-0.06155	-1.288	-0.03289	-36.62	-0.01824	-40.82
-0.06244	-1.432	-0.03344	-37.22	-0.01849	-41.82
-0.06342	-1.456	-0.03391	-37.94	-0.01866	-42.94
-0.06448	-1.384	-0.03431	-38.74	-0.01892	-43.94
-0.06539	-1.492	-0.03475	-39.5	-0.01926	-44.82
-0.06631	-1.612	-0.03524	-40.18	-0.01952	-45.82
-0.06725	-1.692	-0.03573	-40.86	-0.01983	-46.74
-0.06818	-1.784	-0.0362	-41.58	-0.02	-47.86
-0.06921	-1.744	-0.0366	-42.38	-0.02035	-48.74
-0.07011	-1.88	-0.03707	-43.1	-0.02063	-49.7
-0.07105	-1.96	-0.0375	-43.86	-0.02086	-50.74
-0.0721	-1.892	-0.038	-44.54	-0.02114	-51.7
-0.07308	-1.916	-0.03846	-45.26	-0.02146	-52.62
-0.0741	-1.892	-0.0389	-46.02	-0.02166	-53.7
-0.07512	-1.864	-0.0393	-46.82	-0.02194	-54.66
-0.07596	-2.076	-0.0398	-47.5	-0.02223	-55.62
-0.07698	-2.056	-0.04032	-48.14	-0.02248	-56.62
-0.078	-2.024	-0.04075	-48.9	-0.02277	-57.58
-0.07894	-2.1	-0.04122	-49.62	-0.02309	-58.5
-0.07981	-2.28	-0.04165	-50.38	-0.0234	-59.42
-0.08082	-2.264	-0.04215	-51.06	-0.02366	-60.42
-0.08174	-2.372	-0.04261	-51.78	-0.02397	-61.34
-0.08274	-2.372	-0.04314	-52.42	-0.02414	-62.46
-0.08371	-2.408	-0.04369	-53.02	-0.0244	-63.46
-0.08459	-2.576	-0.04418	-53.7	-0.02468	-64.42
-0.08559	-2.58	-0.0445	-54.62	-0.02497	-65.38
-0.08655	-2.624	-0.04494	-55.38	-0.02526	-66.34
-0.08752	-2.672	-0.04543	-56.06	-0.02551	-67.34
-0.08848	-2.716	-0.04595	-56.7	-0.02574	-68.38
-0.08944	-2.772	-0.04645	-57.38	-0.02608	-69.26
-0.09038	-2.852	-0.04691	-58.1	-0.02634	-70.26
-0.09134	-2.904	-0.04732	-58.9	-0.02654	-71.34
-0.09238	-2.86	-0.04781	-59.58	-0.02685	-72.26
-0.0933	-2.96	-0.04828	-60.3	-0.0272	-73.14
-0.09426	-3.02	-0.04871	-61.06	-0.02754	-74.02
-0.09527	-3.004	-0.04921	-61.74	-0.02771	-75.14
-0.0963	-2.96	-0.04973	-62.38	-0.02794	-76.18
-0.09726	-3.016	-0.05013	-63.18	-0.02816	-77.22
-0.09817	-3.132	-0.05063	-63.86	-0.02845	-78.18
-0.09918	-3.12	-0.05112	-64.54	-0.02879	-79.06
-0.10014	-3.18	-0.05156	-65.3	-0.02917	-79.9
-0.10104	-3.312	-0.05202	-66.02	-0.02937	-80.98
-0.10196	-3.42	-0.05255	-66.66	-0.02953	-82.1
-0.10299	-3.384	-0.05298	-67.42	-0.02979	-83.1
-0.10399	-3.38	-0.05356	-67.98	-0.03011	-84.02
-0.10485	-3.572	-0.05391	-68.86	-0.03042	-84.94
-0.10584	-3.588	-0.05431	-69.66	-0.03059	-86.06
-0.10689	-3.512	-0.05478	-70.38	-0.03079	-87.14
-0.10798	-3.4	-0.05527	-71.06	-0.0311	-88.06
-0.1089	-3.508	-0.05577	-71.74	-0.03136	-89.06
-0.10979	-3.652	-0.05608	-72.66	-0.0317	-89.94
-0.11068	-3.8	-0.05664	-73.26	-0.03199	-90.9
-0.11166	-3.828	-0.05713	-73.94	-0.03224	-91.9
-0.11271	-3.756	-0.05763	-74.62	-0.03247	-92.94
-0.1136	-3.904	-0.05809	-75.34	-0.0327	-93.98
-0.11444	-4.12	-0.05847	-76.18	-0.03301	-94.9
-0.11543	-4.132	-0.05905	-76.74	-0.03339	-95.74
-0.11638	-4.2	-0.05942	-77.58	-0.03356	-96.86
-0.11732	-4.276	-0.05995	-78.22	-0.03375	-97.94
-0.11838	-4.196	-0.06035	-79.02	-0.03395	-99.02
-0.11931	-4.3	-0.06073	-79.86	-0.03424	-99.98
-0.12026	-4.36	-0.06116	-80.62	-0.03458	-100.86
-0.12124	-4.384	-0.06172	-81.22	-0.03481	-101.9
-0.12223	-4.396	-0.06218	-81.94	-0.03518	-102.74
-0.12322	-4.412	-0.06274	-82.54	-0.03547	-103.7
-0.12421	-4.424	-0.06329	-83.14	-0.03561	-104.86
-0.12512	-4.544	-0.06375	-83.86	-0.03577	-105.98
-0.12606	-4.636	-0.06419	-84.62	-0.03609	-106.9
-0.12696	-4.76	-0.06465	-85.34	-0.03635	-107.9
-0.12787	-4.884	-0.06503	-86.18	-0.03648	-109.06
-0.12886	-4.9	-0.06552	-86.86	-0.03677	-110.02
-0.12993	-4.812	-0.06611	-87.42	-0.03699	-111.06
-0.13093	-4.804	-0.06642	-88.34	-0.03734	-111.94
-0.1319	-4.844	-0.06674	-89.26	-0.03763	-112.9
-0.1329	-4.848	-0.06711	-90.1	-0.03785	-113.94
-0.13382	-4.952	-0.06758	-90.82	-0.03811	-114.94
-0.1348	-4.976	-0.06807	-91.5	-0.03845	-115.82
-0.13573	-5.076	-0.06868	-92.02	-0.03874	-116.78
-0.13662	-5.22	-0.06903	-92.9	-0.03897	-117.82
-0.13762	-5.224	-0.06961	-93.46	-0.03922	-118.82
-0.13857	-5.292	-0.07005	-94.22	-0.03969	-119.54
-0.13946	-5.444	-0.07051	-94.94	-0.03988	-120.62
-0.14041	-5.508	-0.07101	-95.62	-0.04002	-121.78
-0.14144	-5.46	-0.07159	-96.18	-0.04031	-122.74
-0.1424	-5.516	-0.07208	-96.86	-0.04053	-123.78
-0.14332	-5.632	-0.07252	-97.62	-0.04076	-124.82
-0.14436	-5.576	-0.07307	-98.22	-0.04126	-125.5
-0.14527	-5.692	-0.0736	-98.86	-0.04145	-126.58
-0.14624	-5.732	-0.07397	-99.7	-0.04162	-127.7
-0.14725	-5.72	-0.07435	-100.54	-0.04176	-128.86
-0.14811	-5.908	-0.07469	-101.42	-0.04186	-130.06
-0.14903	-6.02	-0.07522	-102.06	-0.0423	-130.82
-0.15006	-5.976	-0.07559	-102.9	-0.04264	-131.7
-0.1511	-5.924	-0.07627	-103.34	-0.04293	-132.66
-0.15196	-6.108	-0.07667	-104.14	-0.04325	-133.58
-0.15281	-6.316	-0.07708	-104.94	-0.04338	-134.74
-0.15375	-6.396	-0.0776	-105.58	-0.04361	-135.78
-0.15482	-6.304	-0.07797	-106.42	-0.0441	-136.46
-0.15585	-6.264	-0.07829	-107.34	-0.04439	-137.42
-0.15677	-6.364	-0.07878	-108.02	-0.04447	-138.66
-0.15769	-6.472	-0.07925	-108.74	-0.04463	-139.78
-0.1587	-6.456	-0.07974	-109.42	-0.04489	-140.78
-0.15965	-6.528	-0.08012	-110.26	-0.04524	-141.66
-0.16057	-6.628	-0.08052	-111.06	-0.04555	-142.58
-0.16149	-6.748	-0.08093	-111.86	-0.0456	-143.86
-0.16244	-6.812	-0.08139	-112.58	-0.04574	-145.02
-0.16342	-6.836	-0.08177	-113.42	-0.04599	-146.02
-0.16444	-6.808	-0.08238	-113.94	-0.04652	-146.66
-0.16546	-6.788	-0.08285	-114.66	-0.04695	-147.42
-0.16636	-6.912	-0.08304	-115.74	-0.04715	-148.5
-0.16725	-7.06	-0.08345	-116.54	-0.04738	-149.54
-0.16827	-7.044	-0.08385	-117.34	-0.04769	-150.46
-0.16927	-7.044	-0.08441	-117.94	-0.04792	-151.5
-0.17025	-7.064	-0.08508	-118.38	-0.04805	-152.66
-0.17121	-7.124	-0.08554	-119.1	-0.04831	-153.66
-0.17212	-7.244	-0.08589	-119.98	-0.04863	-154.58
-0.17307	-7.304	-0.08635	-120.7	-0.049	-155.42
-0.17408	-7.3	-0.08691	-121.3	-0.04932	-156.34
-0.17499	-7.416	-0.08728	-122.14	-0.04963	-157.26
-0.17602	-7.38	-0.08769	-122.94	-0.04968	-158.54
-0.17686	-7.588	-0.08812	-123.7	-0.05015	-159.26
-0.17786	-7.584	-0.0885	-124.54	-0.0504	-160.26
-0.17881	-7.66	-0.08908	-125.1	-0.05057	-161.38
-0.17972	-7.78	-0.08966	-125.66	-0.05086	-162.34
-0.18072	-7.784	-0.09025	-126.22	-0.0509	-163.62
-0.18165	-7.876	-0.09077	-126.86	-0.05119	-164.58
-0.18262	-7.916	-0.09103	-127.86	-0.05153	-165.46
-0.18359	-7.956	-0.09149	-128.58	-0.05176	-166.5
-0.1845	-8.076	-0.09196	-129.3	-0.05211	-167.38
-0.18544	-8.148	-0.09239	-130.06	-0.05236	-168.38
-0.18647	-8.112	-0.09298	-130.62	-0.05241	-169.66
-0.18736	-8.264	-0.0932	-131.66	-0.05273	-170.58
-0.18833	-8.296	-0.09358	-132.5	-0.05301	-171.54
-0.18925	-8.404	-0.09401	-133.26	-0.05339	-172.38
-0.19026	-8.4	-0.0946	-133.82	-0.05358	-173.46
-0.19116	-8.536	-0.09497	-134.66	-0.05396	-174.3
-0.19215	-8.548	-0.09547	-135.34	-0.05401	-175.58
-0.19315	-8.54	-0.09599	-135.98	-0.05423	-176.62
-0.19418	-8.5	-0.09648	-136.66	-0.05452	-177.58
-0.19508	-8.64	-0.09695	-137.38	-0.0546	-178.82
-0.19599	-8.764	-0.0975	-137.98	-0.05482	-179.86
-0.197	-8.752	-0.09788	-138.82	-0.05511	-180.82
-0.19809	-8.62	-0.09837	-139.5	-0.05555	-181.58
-0.19899	-8.76	-0.09904	-139.94	-0.0558	-182.58
-0.20001	-8.736	-0.09954	-140.62	-0.05606	-183.58
-0.20096	-8.8	-0.09994	-141.42	-0.05628	-184.62
-0.20192	-8.848	-0.10041	-142.14	-0.05672	-185.38
-0.20294	-8.828	-0.10087	-142.86	-0.05715	-186.14
-0.20385	-8.952	-0.10134	-143.58	-0.05723	-187.38
-0.20484	-8.956	-0.1018	-144.3	-0.05734	-188.58
-0.20575	-9.084	-0.10194	-145.46	-0.05765	-189.5
-0.20665	-9.22	-0.10237	-146.22	-0.05782	-190.62
-0.20759	-9.3	-0.10287	-146.9	-0.05808	-191.62
-0.20854	-9.36	-0.1033	-147.66	-0.05836	-192.58
-0.20955	-9.348	-0.10374	-148.42	-0.05847	-193.78
-0.21061	-9.268	-0.10417	-149.18	-0.05891	-194.54
-0.21158	-9.308	-0.10413	-150.58	-0.05913	-195.58
-0.21253	-9.376	-0.10445	-151.5	-0.05924	-196.78
-0.21352	-9.396	-0.10494	-152.18	-0.05965	-197.58
-0.21444	-9.5	-0.1054	-152.9	-0.05963	-198.94
-0.21541	-9.532	-0.10581	-153.7	-0.05998	-199.82
-0.21645	-9.484	-0.10639	-154.26	-0.06044	-200.54
-0.21743	-9.516	-0.10698	-154.82	-0.06082	-201.38
-0.21843	-9.508	-0.1075	-155.46	-0.06116	-202.26
-0.21939	-9.564	-0.10797	-156.18	-0.06145	-203.22
-0.22025	-9.748	-0.1084	-156.94	-0.06183	-204.06
-0.22122	-9.788	-0.10869	-157.9	-0.06199	-205.18
-0.22216	-9.876	-0.109	-158.82	-0.06207	-206.42
-0.2232	-9.816	-0.10956	-159.42	-0.06221	-207.58
-0.22409	-9.964	-0.10987	-160.34	-0.06249	-208.54
-0.22512	-9.928	-0.11025	-161.18	-0.06251	-209.86
-0.22605	-10.024	-0.11083	-161.74	-0.0628	-210.82
-0.22711	-9.936	-0.11138	-162.34	-0.06288	-212.06
-0.2282	-9.82	-0.11185	-163.06	-0.06325	-212.9
-0.22947	-9.464	-0.11237	-163.7	-0.06357	-213.82
-0.23	-10.092	-0.1129	-164.34	-0.06364	-215.06
-0.23118	-9.844	-0.11309	-165.42	-0.06405	-215.86
-0.23204	-10.032	-0.11347	-166.26	-0.06437	-216.78
-0.23289	-10.244	-0.11387	-167.06	-0.06489	-217.42
-0.23399	-10.108	-0.11443	-167.66	-0.06515	-218.42
-0.2349	-10.224	-0.11495	-168.3	-0.06513	-219.78
-0.23576	-10.412	-0.11565	-168.7	-0.06518	-221.06
-0.2367	-10.488	-0.11612	-169.42	-0.0652	-222.38
-0.23772	-10.46	-0.11685	-169.78	-0.06525	-223.66
-0.23884	-10.308	-0.11726	-170.58	-0.06568	-224.42
-0.23967	-10.536	-0.11742	-171.7	-0.06612	-225.18
-0.24056	-10.688	-0.11786	-172.46	-0.0662	-226.42
-0.24154	-10.708	-0.11835	-173.14	-0.06663	-227.18
-0.24256	-10.688	-0.11861	-174.14	-0.06698	-228.06
-0.24352	-10.74	-0.11901	-174.94	-0.06693	-229.46
-0.24454	-10.704	-0.11954	-175.58	-0.06731	-230.3
-0.24558	-10.656	-0.11979	-176.58	-0.0662	-233.14
-0.24645	-10.832	-0.12032	-177.22	-0.06175	-240.46
-0.24744	-10.848	-0.12081	-177.9	-0.06177	-241.78
-0.24845	-10.836	-0.12128	-178.62	-0.06185	-243.02
-0.24908	-11.324	-0.12198	-179.02	-0.06234	-243.7
-0.24984	-11.648	-0.12256	-179.58	-0.06305	-244.1
-0.25077	-11.744	-0.12294	-180.42	-0.06306	-245.42
-0.25158	-11.996	-0.1231	-181.54	-0.06341	-246.3
-0.25245	-12.172	-0.12309	-182.9	-0.06355	-247.46
-0.25355	-12.044	-0.12368	-183.46	-0.06395	-248.26
-0.25444	-12.192	-0.12414	-184.18	-0.06448	-248.9
-0.25484	-13	-0.12452	-185.02	-0.06488	-249.7
-0.25584	-12.996	-0.12501	-185.7	-0.06499	-250.9
-0.2569	-12.912	-0.12559	-186.26	-0.06516	-252.02
-0.25776	-13.1	-0.12618	-186.82	-0.06541	-253.02
-0.25876	-13.104	-0.12661	-187.58	-0.06582	-253.82
-0.25981	-13.032	-0.12708	-188.3	-0.06601	-254.9
-0.26076	-13.104	-0.12778	-188.7	-0.06603	-256.22
-0.26173	-13.136	-0.12815	-189.54	-0.06644	-257.02
-0.26277	-13.092	-0.12841	-190.54	-0.0666	-258.14
-0.26375	-13.12	-0.12902	-191.06	-0.06692	-259.06
-0.26468	-13.204	-0.12955	-191.7	-0.06727	-259.94
-0.26565	-13.248	-0.13001	-192.42	-0.06743	-261.06
-0.26671	-13.168	-0.13042	-193.22	-0.06751	-262.3
-0.26758	-13.348	-0.13085	-193.98	-0.06809	-262.86
-0.26863	-13.272	-0.13123	-194.82	-0.06856	-263.58
-0.26955	-13.388	-0.13142	-195.9	-0.0687	-264.74
-0.27041	-13.572	-0.13201	-196.46	-0.06889	-265.82
-0.27144	-13.528	-0.13268	-196.9	-0.06906	-266.94
-0.27219	-13.872	-0.13303	-197.78	-0.06911	-268.22
-0.27299	-14.136	-0.13364	-198.3	-0.06981	-268.62
-0.27403	-14.088	-0.13395	-199.22	-0.06971	-270.1
-0.27491	-14.24	-0.13448	-199.86	-0.07002	-271.02
-0.27591	-14.248	-0.13479	-200.78	-0.07043	-271.82
-0.27703	-14.084	-0.13526	-201.5	-0.07069	-272.82
-0.27799	-14.14	-0.13566	-202.3	-0.07061	-274.26
-0.27892	-14.236	-0.13634	-202.74	-0.07078	-275.38
-0.27992	-14.236	-0.13683	-203.42	-0.07137	-275.94
-0.28084	-14.344	-0.13718	-204.3	-0.07174	-276.78
-0.28175	-14.464	-0.13773	-204.9	-0.0722	-277.5
-0.28276	-14.44	-0.13778	-206.18	-0.07306	-277.7
-0.28375	-14.464	-0.13821	-206.94	-0.07316	-278.9
-0.28472	-14.504	-0.13868	-207.66	-0.07351	-279.78
-0.28571	-14.52	-0.13911	-208.42	-0.0735	-281.14
-0.28666	-14.58	-0.13934	-209.46	-0.07364	-282.3
-0.28764	-14.608	-0.13956	-210.5	-0.07386	-283.34
-0.28856	-14.712	-0.14009	-211.14	-0.074	-284.5
-0.28963	-14.624	-0.14055	-211.86	-0.07452	-285.14
-0.2907	-14.524	-0.1412	-212.34	-0.07481	-286.1
-0.2916	-14.66	-0.14193	-212.7	-0.07483	-287.42
-0.29261	-14.652	-0.1421	-213.82	-0.07493	-288.62
-0.29352	-14.764	-0.14238	-214.78	-0.07504	-289.82
-0.29464	-14.608	-0.14276	-215.62	-0.0753	-290.82
-0.29556	-14.712	-0.14313	-216.46	-0.07576	-291.54
-0.29657	-14.704	-0.14345	-217.38	-0.07658	-291.78
-0.29746	-14.844	-0.1443	-217.58	-0.07681	-292.82
-0.29814	-15.284	-0.14473	-218.34	-0.07594	-295.34
-0.29918	-15.232	-0.1452	-219.06	-0.07595	-296.66
-0.30017	-15.24	-0.14578	-219.62	-0.07633	-297.5
-0.30117	-15.24	-0.14631	-220.26	-0.07653	-298.58
-0.30223	-15.156	-0.1471	-220.54	-0.0769	-299.42
-0.30321	-15.192	-0.14768	-221.1	-0.07707	-300.54
-0.30418	-15.228	-0.14812	-221.86	-0.07727	-301.62
-0.30518	-15.228	-0.1487	-222.42	-0.07782	-302.22
-0.30608	-15.36	-0.14922	-223.06	-0.07802	-303.3
-0.30714	-15.28	-0.14972	-223.74	-0.07827	-304.3
-0.30809	-15.352	-0.15006	-224.62	-0.07832	-305.58
-0.30916	-15.248	-0.15044	-225.46	-0.0789	-306.14
-0.31014	-15.284	-0.15037	-226.9	-0.07895	-307.42
-0.31117	-15.244	-0.15068	-227.82	-0.07873	-309.06
-0.31219	-15.208	-0.15061	-229.26	-0.07899	-310.06
-0.31298	-15.496	-0.1512	-229.82	-0.07972	-310.42
-0.31372	-15.848	-0.15169	-230.5	-0.07968	-311.82
-0.31467	-15.912	-0.15227	-231.06	-0.07988	-312.9
-0.31559	-16.016	-0.15265	-231.9	-0.07992	-314.18
-0.31655	-16.068	-0.15296	-232.82	-0.08054	-314.7
-0.31756	-16.056	-0.1534	-233.58	-0.08094	-315.5
-0.31878	-15.764	-0.15374	-234.46	-0.08072	-317.14
-0.31948	-16.164	-0.15394	-235.54	-0.08071	-318.5
-0.32015	-16.616	-0.15464	-235.94	-0.08159	-318.66
-0.32121	-16.524	-0.1552	-236.54	-0.08215	-319.26
-0.32199	-16.824	-0.15566	-237.26	-0.0827	-319.86
-0.32307	-16.72	-0.15639	-237.62	-0.08313	-320.62
-0.32411	-16.664	-0.15698	-238.18	-0.08262	-322.66
-0.32509	-16.688	-0.15774	-238.5	-0.08293	-323.58
-0.32606	-16.728	-0.1585	-238.82	-0.08349	-324.18
-0.32704	-16.756	-0.15858	-240.06	-0.08386	-325.02
-0.32831	-16.4	-0.15893	-240.94	-0.08418	-325.94
-0.32905	-16.752	-0.15954	-241.46	-0.08452	-326.82
-0.33	-16.812	-0.16045	-241.58	-0.08523	-327.22
-0.33066	-17.272	-0.16085	-242.38	-0.08518	-328.62
-0.33136	-17.668	-0.16153	-242.82	-0.08511	-330.06
-0.33209	-18.036	-0.16196	-243.58	-0.08504	-331.5
-0.33313	-17.98	-0.16186	-245.06	-0.08577	-331.86
-0.33402	-18.136	-0.16173	-246.58	-0.08576	-333.22
-0.33503	-18.112	-0.16243	-246.98	-0.08584	-334.46
-0.33607	-18.068	-0.16275	-247.9	-0.08601	-335.58
-0.33714	-17.968	-0.16315	-248.7	-0.08612	-336.78
-0.3381	-18.024	-0.16323	-249.94	-0.0861	-338.14
-0.33912	-17.992	-0.16376	-250.58	-0.08687	-338.46
-0.34016	-17.948	-0.16473	-250.62	-0.08721	-339.34
-0.34131	-17.74	-0.16474	-251.94	-0.08729	-340.58
-0.34219	-17.896	-0.16518	-252.7	-0.08772	-341.34
-0.34306	-18.072	-0.1652	-254.02	-0.08765	-342.78
-0.3441	-18.016	-0.16605	-254.22	-0.08806	-343.58
-0.34495	-18.224	-0.16657	-254.86	-0.0882	-344.74
-0.34603	-18.112	-0.16662	-256.14	-0.0886	-345.54
-0.34714	-17.964	-0.16753	-256.26	-0.08918	-346.1
-0.34799	-18.164	-0.16808	-256.86	-0.0892	-347.42
-0.34885	-18.356	-0.16879	-257.26	-0.08961	-348.22
-0.34983	-18.38	-0.16934	-257.86	-0.08965	-349.5
-0.35092	-18.268	-0.16995	-258.38	-0.08973	-350.74
-0.35207	-18.06	-0.16941	-260.46	-0.09026	-351.38
-0.35298	-18.18	-0.17008	-260.9	-0.09102	-351.7
-0.35391	-18.284	-0.17025	-262.02	-0.09151	-352.38
-0.35487	-18.332	-0.17012	-263.54	-0.09132	-353.98
-0.35536	-19.024	-0.17073	-264.06	-0.09143	-355.18
-0.35637	-19.008	-0.17108	-264.94	-0.09139	-356.58
-0.35758	-18.728	-0.17118	-266.14	-0.09188	-357.26
-0.35873	-18.524	-0.17138	-267.22	-0.09208	-358.34
-0.35959	-18.712	-0.17196	-267.78	-0.09222	-359.5
-0.35989	-19.652	-0.17252	-268.38	-0.09221	-360.86
-0.36089	-19.644	-0.17254	-269.7	-0.09243	-361.9
-0.36184	-19.716	-0.17297	-270.46	-0.09328	-362.1
-0.36264	-19.992	-0.17391	-270.54	-0.09363	-362.98
-0.3637	-19.908	-0.17443	-271.18	-0.09389	-363.98
-0.36482	-19.74	-0.17478	-272.06	-0.09378	-365.46
-0.36571	-19.888	-0.1751	-272.98	-0.09425	-366.18
-0.36652	-20.148	-0.17571	-273.5	-0.09486	-366.7
-0.36749	-20.192	-0.17659	-273.66	-0.09542	-367.3
-0.36843	-20.268	-0.17697	-274.5	-0.09532	-368.78
-0.36969	-19.924	-0.17782	-274.7	-0.09521	-370.26
-0.37074	-19.848	-0.17816	-275.58	-0.09514	-371.7
-0.37184	-19.712	-0.17818	-276.9	-0.0954	-372.7
-0.37279	-19.788	-0.17856	-277.74	-0.0956	-373.78
-0.37348	-20.196	-0.17899	-278.5	-0.09603	-374.54
-0.37438	-20.34	-0.17948	-279.18	-0.09653	-375.22
-0.37543	-20.268	-0.17947	-280.54	-0.09684	-376.14
-0.3765	-20.168	-0.17976	-281.5	-0.09653	-377.9
-0.37756	-20.096	-0.18019	-282.26	-0.097	-378.62
-0.37848	-20.196	-0.18063	-283.02	-0.09731	-379.54
-0.37964	-19.988	-0.18082	-284.1	-0.09781	-380.22
-0.38059	-20.048	-0.18171	-284.26	-0.09851	-380.62
-0.38144	-20.26	-0.1825	-284.54	-0.09847	-382.02
-0.38266	-19.964	-0.18344	-284.62	-0.0984	-383.46
-0.38348	-20.204	-0.18358	-285.78	-0.09839	-384.82
-0.38352	-21.488	-0.1838	-286.82	-0.09849	-386.02
-0.38419	-21.936	-0.18495	-286.62	-0.09911	-386.54
-0.38512	-22.024	-0.18533	-287.46	-0.09942	-387.46
-0.38603	-22.152	-0.18567	-288.34	-0.09986	-388.22
-0.38723	-21.88	-0.18596	-289.3	-0.0999	-389.5
-0.38816	-21.972	-0.18648	-289.94	-0.10031	-390.3
-0.38922	-21.892	-0.18668	-291.02	-0.10042	-391.5
-0.39022	-21.9	-0.18723	-291.62	-0.10082	-392.3
-0.39134	-21.732	-0.1877	-292.34	-0.10093	-393.5
-0.3924	-21.652	-0.18816	-293.06	-0.10104	-394.7
-0.39326	-21.84	-0.18821	-294.34	-0.10114	-395.9
-0.3942	-21.928	-0.18909	-294.5	-0.10185	-396.3
-0.39532	-21.764	-0.19012	-294.46	-0.10225	-397.1
-0.39622	-21.892	-0.191	-294.62	-0.10147	-399.5
-0.39723	-21.884	-0.19176	-294.94	-0.10187	-400.3
-0.39858	-21.416	-0.19125	-296.98	-0.10228	-401.1
-0.3993	-21.792	-0.19067	-299.1	-0.10238	-402.3
-0.39979	-22.472	-0.19084	-300.22	-0.1022	-403.9
-0.40023	-23.224	-0.19097	-301.38	-0.10319	-403.9
-0.40078	-23.836	-0.19168	-301.78	-0.1033	-405.1
-0.40185	-23.736	-0.19202	-302.66	-0.104	-405.5
-0.40282	-23.772	-0.1921	-303.9	-0.10441	-406.3
-0.40394	-23.612	-0.19283	-304.26	-0.10452	-407.5
-0.40477	-23.848	-0.19374	-304.38	-0.10492	-408.3
-0.40582	-23.784	-0.19453	-304.66	-0.10562	-408.7
-0.40683	-23.76	-0.195	-305.38	-0.10544	-410.3
-0.40783	-23.768	-0.19522	-306.42	-0.10584	-411.1
-0.40908	-23.424	-0.19548	-307.42	-0.10565	-412.7
-0.41003	-23.496	-0.1958	-308.34	-0.10605	-413.5
-0.41099	-23.544	-0.19629	-309.02	-0.10676	-413.9
-0.41213	-23.36	-0.19664	-309.9	-0.10686	-415.1
-0.413	-23.536	-0.1974	-310.22	-0.10638	-417.1
-0.41402	-23.504	-0.19771	-311.14	-0.10708	-417.5
-0.41493	-23.624	-0.19779	-312.38	-0.10749	-418.3
-0.41581	-23.796	-0.19841	-312.9	-0.10759	-419.5
-0.4168	-23.8	-0.19878	-313.74	-0.108	-420.3
-0.41794	-23.612	-0.1993	-314.38	-0.1084	-421.1
-0.41936	-23.052	-0.19995	-314.86	-0.10881	-421.9
-0.42047	-22.904	-0.20047	-315.5	-0.10862	-423.5
-0.42055	-24.14	-0.201	-316.14	-0.10902	-424.3
-0.42143	-24.3	-0.20119	-317.22	-0.11002	-424.3
-0.42257	-24.12	-0.2021	-317.34	-0.11043	-425.1
-0.4235	-24.208	-0.20221	-318.54	-0.11083	-425.9
-0.42466	-23.992	-0.20276	-319.14	-0.11094	-427.1
-0.42568	-23.972	-0.20326	-319.82	-0.11164	-427.5
-0.42662	-24.04	-0.2039	-320.3	-0.11145	-429.1
-0.42742	-24.316	-0.20457	-320.74	-0.11096	-431.1
-0.42798	-24.908	-0.20525	-321.18	-0.11107	-432.3
-0.42898	-24.9	-0.20601	-321.5	-0.11088	-433.9
-0.43012	-24.716	-0.20612	-322.7	-0.11129	-434.7
-0.43123	-24.572	-0.20688	-323.02	-0.11169	-435.5
-0.43215	-24.676	-0.20761	-323.38	-0.1124	-435.9
-0.43319	-24.624	-0.20846	-323.58	-0.1122	-437.5
-0.43442	-24.316	-0.20905	-324.14	-0.11261	-438.3
-0.43544	-24.292	-0.2096	-324.74	-0.11302	-439.1
-0.43639	-24.352	-0.20994	-325.62	-0.11312	-440.3
-0.43764	-24.024	-0.21062	-326.06	-0.11323	-441.5
-0.43862	-24.044	-0.21064	-327.38	-0.11334	-442.7
-0.43943	-24.308	-0.21042	-329.02	-0.11345	-443.9
-0.44041	-24.332	-0.2107	-329.98	-0.11385	-444.7
-0.44157	-24.112	-0.21114	-330.74	-0.11485	-444.7
-0.44252	-24.18	-0.21092	-332.38	-0.11496	-445.9
-0.44356	-24.132	-0.21129	-333.22	-0.11507	-447.1
-0.44466	-23.988	-0.21199	-333.62	-0.11547	-447.9
-0.44567	-23.98	-0.21252	-334.26	-0.11588	-448.7
-0.4466	-24.076	-0.21242	-335.74	-0.11568	-450.3
-0.44714	-24.692	-0.21297	-336.34	-0.11639	-450.7
-0.44787	-25.06	-0.21397	-336.34	-0.11679	-451.5
-0.44868	-25.308	-0.21491	-336.42	-0.1166	-453.1
-0.44924	-25.904	-0.21365	-339.46	-0.11641	-454.7
-0.45046	-25.6	-0.21293	-341.78	-0.11176	-462.3
-0.45126	-25.88	-0.21372	-342.06	-0.11038	-465.5
-0.45219	-25.968	-0.21454	-342.3	-0.11078	-466.3
-0.45331	-25.808	-0.21524	-342.7	-0.11149	-466.7
-0.45429	-25.832	-0.21594	-343.1	-0.11249	-466.7
-0.45546	-25.6	-0.21671	-343.42	-0.11289	-467.5
-0.45657	-25.46	-0.21771	-343.42	-0.1133	-468.3
-0.45758	-25.444	-0.21722	-345.42	-0.114	-468.7
-0.4583	-25.816	-0.21759	-346.26	-0.115	-468.7
-0.45968	-25.304	-0.21836	-346.58	-0.11481	-470.3
-0.46053	-25.516	-0.2187	-347.46	-0.11432	-472.3
-0.46119	-25.968	-0.21857	-348.98	-0.11473	-473.1
-0.4623	-25.82	-0.21823	-350.78	-0.11602	-472.7
-0.46339	-25.696	-0.21855	-351.7	-0.11613	-473.9
-0.46435	-25.756	-0.21922	-352.14	-0.11535	-476.3
-0.46642	-24.32	-0.21951	-353.1	-0.11694	-475.5
-0.46684	-25.092	-0.21991	-353.9	-0.11735	-476.3
-0.46637	-27.068	-0.22058	-354.34	-0.11775	-477.1
-0.4679	-26.356	-0.22161	-354.3	-0.11727	-479.1
-0.46907	-26.132	-0.22214	-354.94	-0.11707	-480.7
-0.47002	-26.2	-0.22272	-355.5	-0.11718	-481.9
-0.47096	-26.276	-0.22333	-356.02	-0.11759	-482.7
-0.47251	-25.532	-0.22457	-355.7	-0.1177	-483.9
-0.47434	-24.428	-0.22542	-355.9	-0.11869	-483.9
-0.4739	-26.364	-0.22622	-356.18	-0.1185	-485.5
-0.47502	-26.192	-0.22677	-356.78	-0.11861	-486.7
-0.4761	-26.084	-0.22655	-358.42	-0.11872	-487.9
-0.47716	-26.004	-0.22731	-358.74	-0.11883	-489.1
-0.47831	-25.812	-0.22641	-361.3	-0.11923	-489.9
-0.47893	-26.324	-0.22696	-361.9	-0.11964	-490.7
-0.4794	-27.036	-0.22796	-361.9	-0.11975	-491.9
-0.48064	-26.712	-0.22849	-362.54	-0.12015	-492.7
-0.48158	-26.788	-0.2285	-363.86	-0.12055	-493.5
-0.48271	-26.608	-0.22894	-364.62	-0.12066	-494.7
-0.48374	-26.58	-0.22824	-366.9	-0.12077	-495.9
-0.4849	-26.36	-0.22868	-367.66	-0.12177	-495.9
-0.48608	-26.112	-0.22971	-367.62	-0.12217	-496.7
-0.48718	-25.984	-0.23092	-367.34	-0.12198	-498.3
-0.48837	-25.728	-0.23135	-368.1	-0.12239	-499.1
-0.48936	-25.74	-0.23116	-369.7	-0.1225	-500.3
-0.49044	-25.636	-0.2318	-370.18	-0.1229	-501.1
-0.49152	-25.52	-0.23233	-370.82	-0.1239	-501.1
-0.49214	-26.032	-0.23306	-371.18	-0.12431	-501.9
-0.4928	-26.5	-0.23337	-372.1	-0.12412	-503.5
-0.49384	-26.436	-0.23443	-372.02	-0.12423	-504.7
-0.49453	-26.856	-0.23535	-372.14	-0.12463	-505.5
-0.49469	-27.98	-0.23569	-373.02	-0.12503	-506.3
-0.49582	-27.808	-0.23583	-374.18	-0.12514	-507.5
-0.49645	-28.308	-0.23647	-374.66	-0.12585	-507.9
-0.4976	-28.104	-0.23697	-375.34	-0.12625	-508.7
-0.49854	-28.192	-0.23648	-377.34	-0.12665	-509.5
-0.49951	-28.228	-0.23712	-377.82	-0.12706	-510.3
-0.49996	-28.964	-0.23806	-377.9	-0.12717	-511.5
-0.49982	-30.504	-0.2387	-378.38	-0.12727	-512.7
-0.50101	-30.244	-0.23726	-381.66	-0.12679	-514.7
-0.50208	-30.148	-0.23746	-382.74	-0.12719	-515.5
-0.50315	-30.052	-0.23822	-383.06	-0.1279	-515.9
-0.50441	-29.704	-0.23845	-384.1	-0.1286	-516.3
-0.50565	-29.38	-0.23868	-385.14	-0.1287	-517.5
-0.50665	-29.384	-0.23896	-386.1	-0.12941	-517.9
-0.50775	-29.244	-0.24008	-385.94	-0.131	-517.1
-0.50877	-29.22	-0.24087	-386.22	-0.13081	-518.7
-0.50977	-29.228	-0.24056	-387.98	-0.13003	-521.1
-0.51085	-29.112	-0.24002	-390.06	-0.12954	-523.1
-0.51208	-28.808	-0.24015	-391.22	-0.13024	-523.5
-0.51309	-28.788	-0.24095	-391.5	-0.13005	-525.1
-0.51414	-28.728	-0.24168	-391.86	-0.12986	-526.7
-0.51541	-28.356	-0.2425	-392.1	-0.12997	-527.9
-0.51609	-28.788	-0.24356	-392.02	-0.13067	-528.3
-0.51597	-30.296	-0.24391	-392.9	-0.13137	-528.7
-0.51704	-30.208	-0.24461	-393.3	-0.13148	-529.9
-0.51807	-30.164	-0.24531	-393.7	-0.13159	-531.1
-0.51847	-30.972	-0.24601	-394.1	-0.1314	-532.7
-0.5193	-31.196	-0.24612	-395.3	-0.1321	-533.1
-0.52041	-31.052	-0.24652	-396.1	-0.13251	-533.9
-0.52165	-30.724	-0.24604	-398.1	-0.13321	-534.3
-0.52277	-30.572	-0.24585	-399.7	-0.13213	-537.1
-0.52384	-30.468	-0.24685	-399.7	-0.13164	-539.1
-0.52495	-30.32	-0.24785	-399.7	-0.13234	-539.5
-0.52603	-30.216	-0.24766	-401.3	-0.13275	-540.3
-0.52711	-30.116	-0.24836	-401.7	-0.13345	-540.7
-0.52782	-30.5	-0.24966	-401.3	-0.13296	-542.7
-0.52882	-30.496	-0.24977	-402.5	-0.13337	-543.5
-0.52986	-30.452	-0.24987	-403.7	-0.13347	-544.7
-0.53053	-30.884	-0.25028	-404.5	-0.13418	-545.1
-0.53149	-30.944	-0.25098	-404.9	-0.13488	-545.5
-0.53233	-31.164	-0.25109	-406.1	-0.13439	-547.5
-0.53273	-31.968	-0.25209	-406.1	-0.1348	-548.3
-0.53379	-31.88	-0.25249	-406.9	-0.13491	-549.5
-0.53486	-31.796	-0.2529	-407.7	-0.13531	-550.3
-0.53581	-31.856	-0.25271	-409.3	-0.13542	-551.5
-0.53635	-32.472	-0.25222	-411.3	-0.13701	-550.7
-0.537	-32.948	-0.25262	-412.1	-0.13772	-551.1
-0.53855	-32.212	-0.25422	-411.3	-0.13663	-553.9
-0.53976	-31.924	-0.25552	-410.9	-0.13615	-555.9
-0.54086	-31.792	-0.25533	-412.5	-0.13804	-554.7
-0.54191	-31.728	-0.25514	-414.1	-0.13844	-555.5
-0.54289	-31.756	-0.25614	-414.1	-0.13111	-566.7
-0.54397	-31.64	-0.25595	-415.7	-0.12378	-577.9
-0.54415	-32.752	-0.25665	-416.1	-0.12359	-579.5
-0.54524	-32.62	-0.25706	-416.9	-0.12489	-579.1
-0.54653	-32.232	-0.25746	-417.7	-0.12589	-579.1
-0.54775	-31.932	-0.25876	-417.3	-0.1263	-579.9
-0.54867	-32.052	-0.25946	-417.7	-0.12729	-579.9
-0.54955	-32.212	-0.25927	-419.3	-0.1277	-580.7
-0.55053	-32.236	-0.25967	-420.1	-0.1287	-580.7
-0.55161	-32.132	-0.26008	-420.9	-0.1294	-581.1
-0.55222	-32.648	-0.26048	-421.7	-0.12951	-582.3
-0.55045	-36.38	-0.26059	-422.9	-0.12872	-584.7
-0.55157	-36.22	-0.26159	-422.9	-0.12824	-586.7
-0.55257	-36.22	-0.26229	-423.3	-0.12924	-586.7
-0.55374	-35.98	-0.2627	-424.1	-0.12934	-587.9
-0.55495	-35.7	-0.2634	-424.5	-0.13005	-588.3
-0.55632	-35.2	-0.2644	-424.5	-0.13045	-589.1
-0.55683	-35.86	-0.2654	-424.5	-0.13086	-589.9
-0.55715	-36.78	-0.26551	-425.7	-0.13156	-590.3
-0.55833	-36.54	-0.26502	-427.7	-0.13196	-591.1
-0.55948	-36.34	-0.26453	-429.7	-0.13207	-592.3
-0.5608	-35.9	-0.26524	-430.1	-0.13277	-592.7
-0.56177	-35.94	-0.26534	-431.3	-0.13318	-593.5
-0.5626	-36.18	-0.26515	-432.9	-0.13418	-593.5
-0.5636	-36.18	-0.26467	-434.9	-0.13399	-595.1
-0.5646	-36.18	-0.26537	-435.3	-0.1332	-597.5
-0.56524	-36.66	-0.26518	-436.9	-0.13361	-598.3
-0.5663	-36.58	-0.26677	-436.1	-0.1352	-597.5
-0.56751	-36.3	-0.26748	-436.5	-0.13531	-598.7
-0.5686	-36.18	-0.26788	-437.3	-0.13482	-600.7
-0.56963	-36.14	-0.26888	-437.3	-0.13583	-600.7
-0.57051	-36.3	-0.26988	-437.3	-0.13712	-600.3
-0.57154	-36.26	-0.2691	-439.7	-0.13693	-601.9
-0.57266	-36.1	-0.2692	-440.9	-0.13644	-603.9
-0.57333	-36.54	-0.26931	-442.1	-0.13744	-603.9
-0.57433	-36.54	-0.27031	-442.1	-0.13785	-604.7
-0.57551	-36.3	-0.27102	-442.5	-0.13825	-605.5
-0.57657	-36.22	-0.27142	-443.3	-0.13836	-606.7
-0.57789	-35.78	-0.27123	-444.9	-0.13936	-606.7
-0.57919	-35.38	-0.27164	-445.7	-0.14006	-607.1
-0.58013	-35.46	-0.27234	-446.1	-0.13988	-608.7
-0.58113	-35.46	-0.27304	-446.5	-0.13998	-609.9
-0.58247	-35.008	-0.27315	-447.7	-0.1392	-612.3
-0.58372	-34.672	-0.27326	-448.9	-0.1393	-613.5
-0.58463	-34.784	-0.27366	-449.7	-0.13971	-614.3
-0.58596	-34.344	-0.27407	-450.5	-0.14041	-614.7
-0.58712	-34.128	-0.27387	-452.1	-0.14052	-615.9
-0.58769	-34.704	-0.27517	-451.7	-0.14033	-617.5
-0.58816	-35.42	-0.27558	-452.5	-0.14133	-617.5
-0.58827	-36.62	-0.27598	-453.3	-0.14203	-617.9
-0.58707	-39.58	-0.27668	-453.7	-0.14184	-619.5
-0.5878	-39.94	-0.27768	-453.7	-0.14076	-622.3
-0.58904	-39.62	-0.27868	-453.7	-0.14146	-622.7
-0.59039	-39.14	-0.2785	-455.3	-0.14187	-623.5
-0.59154	-38.94	-0.2789	-456.1	-0.14287	-623.5
-0.59284	-38.54	-0.27901	-457.3	-0.14327	-624.3
-0.59372	-38.7	-0.27971	-457.7	-0.14398	-624.7
-0.59496	-38.38	-0.2813	-456.9	-0.14408	-625.9
-0.59608	-38.22	-0.28112	-458.5	-0.14449	-626.7
-0.59633	-39.22	-0.27944	-462.1	-0.14519	-627.1
-0.59754	-38.94	-0.28103	-461.3	-0.14559	-627.9
-0.59863	-38.82	-0.28233	-460.9	-0.1454	-629.5
-0.59936	-39.18	-0.28303	-461.3	-0.14522	-631.1
-0.60022	-39.38	-0.28314	-462.5	-0.14562	-631.9
-0.60145	-39.06	-0.28384	-462.9	-0.14632	-632.3
-0.60275	-38.66	-0.28395	-464.1	-0.14643	-633.5
-0.60396	-38.38	-0.28406	-465.3	-0.14654	-634.7
-0.60511	-38.18	-0.28446	-466.1	-0.14694	-635.5
-0.60533	-39.22	-0.28516	-466.5	-0.14735	-636.3
-0.60613	-39.5	-0.28468	-468.5	-0.14775	-637.1
-0.60725	-39.34	-0.28538	-468.9	-0.14905	-636.7
-0.60813	-39.5	-0.28549	-470.1	-0.14886	-638.3
-0.60957	-38.9	-0.28649	-470.1	-0.14837	-640.3
-0.6109	-38.46	-0.28659	-471.3	-0.14848	-641.5
-0.61202	-38.3	-0.287	-472.1	-0.14918	-641.9
-0.61352	-37.62	-0.28889	-470.9	-0.14929	-643.1
-0.61479	-37.26	-0.2896	-471.3	-0.1494	-644.3
-0.61618	-36.74	-0.29059	-471.3	-0.1498	-645.1
-0.61638	-37.82	-0.2907	-472.5	-0.15051	-645.5
-0.61717	-38.1	-0.29111	-473.3	-0.1515	-645.5
-0.61763	-38.82	-0.29122	-474.5	-0.15161	-646.7
-0.61777	-39.98	-0.29073	-476.5	-0.15291	-646.3
-0.61889	-39.82	-0.29143	-476.9	-0.15242	-648.3
-0.62016	-39.46	-0.29184	-477.7	-0.15193	-650.3
-0.62119	-39.42	-0.29224	-478.5	-0.15234	-651.1
-0.6223	-39.26	-0.29265	-479.3	-0.15304	-651.5
-0.6236	-38.86	-0.29275	-480.5	-0.15375	-651.9
-0.6243	-39.26	-0.29256	-482.1	-0.15385	-653.1
-0.62522	-39.38	-0.29267	-483.3	-0.15426	-653.9
-0.62639	-39.14	-0.29278	-484.5	-0.15436	-655.1
-0.62698	-39.7	-0.29288	-485.7	-0.15507	-655.5
-0.62801	-39.66	-0.29359	-486.1	-0.15577	-655.9
-0.62922	-39.38	-0.29429	-486.5	-0.15499	-658.3
-0.63022	-39.38	-0.2947	-487.3	-0.15628	-657.9
-0.6313	-39.26	-0.2948	-488.5	-0.15699	-658.3
-0.63245	-39.06	-0.2961	-488.1	-0.15679	-659.9
-0.63357	-38.9	-0.2974	-487.7	-0.1569	-661.1
-0.63401	-39.66	-0.29721	-489.3	-0.1576	-661.5
-0.63447	-40.38	-0.29732	-490.5	-0.15801	-662.3
-0.63559	-40.22	-0.29772	-491.3	-0.15782	-663.9
-0.63695	-39.74	-0.29812	-492.1	-0.15793	-665.1
-0.63777	-39.98	-0.29942	-491.7	-0.15774	-666.7
-0.63874	-40.02	-0.29923	-493.3	-0.15695	-669.1
-0.63986	-39.86	-0.29904	-494.9	-0.15617	-671.5
-0.64071	-40.06	-0.30004	-494.9	-0.15657	-672.3
-0.6418	-39.94	-0.30104	-494.9	-0.15817	-671.5
-0.64179	-41.3	-0.30145	-495.7	-0.15828	-672.7
-0.64267	-41.46	-0.30066	-498.1	-0.15838	-673.9
-0.64382	-41.26	-0.30136	-498.5	-0.15849	-675.1
-0.64511	-40.86	-0.30147	-499.7	-0.1586	-676.3
-0.64626	-40.66	-0.30098	-501.7	-0.15811	-678.3
-0.64655	-41.62	-0.30169	-502.1	-0.15911	-678.3
-0.64776	-41.34	-0.30328	-501.3	-0.16041	-677.9
-0.64891	-41.14	-0.30398	-501.7	-0.15962	-680.3
-0.64964	-41.5	-0.30409	-502.9	-0.15943	-681.9
-0.6507	-41.42	-0.3048	-503.3	-0.16103	-681.1
-0.65197	-41.06	-0.3055	-503.7	-0.16262	-680.3
-0.65317	-40.78	-0.30561	-504.9	-0.16362	-680.3
-0.65414	-40.82	-0.30631	-505.3	-0.16403	-681.1
-0.6552	-40.74	-0.30671	-506.1	-0.16443	-681.9
-0.65626	-40.66	-0.30593	-508.5	-0.16514	-682.3
-0.6575	-40.34	-0.30663	-508.9	-0.16613	-682.3
-0.65895	-39.74	-0.30733	-509.3	-0.16624	-683.5
-0.65989	-39.82	-0.30774	-510.1	-0.16456	-687.1
-0.66098	-39.7	-0.30844	-510.5	-0.16438	-688.7
-0.66168	-40.1	-0.30885	-511.3	-0.16538	-688.7
-0.66298	-39.7	-0.30895	-512.5	-0.16667	-688.3
-0.66371	-40.06	-0.31025	-512.1	-0.16618	-690.3
-0.66159	-44.26	-0.31036	-513.3	-0.16808	-689.1
-0.6622	-44.78	-0.30957	-515.7	-0.16878	-689.5
-0.66338	-44.54	-0.30908	-517.7	-0.17008	-689.1
-0.66429	-44.66	-0.3086	-519.7	-0.17048	-689.9
-0.66499	-45.06	-0.3099	-519.3	-0.1691	-693.1
-0.66623	-44.74	-0.31119	-518.9	-0.16921	-694.3
-0.6675	-44.38	-0.31279	-518.1	-0.16872	-696.3
-0.66853	-44.34	-0.3123	-520.1	-0.16883	-697.5
-0.66988	-43.86	-0.31181	-522.1	-0.16953	-697.9
-0.67112	-43.54	-0.31281	-522.1	-0.16934	-699.5
-0.67218	-43.46	-0.31322	-522.9	-0.17004	-699.9
-0.67151	-45.7	-0.31362	-523.7	-0.16985	-701.5
-0.67127	-47.38	-0.31373	-524.9	-0.1652	-709.1
-0.67259	-46.94	-0.31473	-524.9	-0.16085	-716.3
-0.67371	-46.78	-0.31513	-525.7	-0.16214	-715.9
-0.67498	-46.42	-0.31584	-526.1	-0.16344	-715.5
-0.67604	-46.34	-0.31684	-526.1	-0.16295	-717.5
-0.67692	-46.5	-0.31784	-526.1	-0.16485	-716.3
-0.67786	-46.58	-0.31884	-526.1	-0.16466	-717.9
-0.6788	-46.66	-0.31865	-527.7	-0.16536	-718.3
-0.6801	-46.26	-0.31816	-529.7	-0.16576	-719.1
-0.68143	-45.82	-0.31797	-531.3	-0.16676	-719.1
-0.68228	-46.02	-0.31897	-531.3	-0.16806	-718.7
-0.68346	-45.78	-0.31937	-532.1	-0.16787	-720.3
-0.68466	-45.5	-0.31918	-533.7	-0.16768	-721.9
-0.68599	-45.06	-0.3181	-536.5	-0.16898	-721.5
-0.6866	-45.58	-0.31851	-537.3	-0.16909	-722.7
-0.68751	-45.7	-0.31951	-537.3	-0.16949	-723.5
-0.6886	-45.58	-0.32021	-537.7	-0.16811	-726.7
-0.6899	-45.18	-0.32091	-538.1	-0.16911	-726.7
-0.69102	-45.02	-0.32042	-540.1	-0.1716	-724.7
-0.69217	-44.82	-0.32142	-540.1	-0.17111	-726.7
-0.69308	-44.94	-0.32123	-541.7	-0.16914	-730.7
-0.69378	-45.34	-0.32194	-542.1	-0.16954	-731.5
-0.69508	-44.94	-0.32264	-542.5	-0.16757	-735.5
-0.69635	-44.58	-0.32304	-543.3	-0.15845	-749.1
-0.69756	-44.3	-0.32375	-543.7	-0.15975	-748.7
-0.69876	-44.02	-0.32475	-543.7	-0.16105	-748.3
-0.69997	-43.74	-0.32515	-544.5	-0.16145	-749.1
-0.70082	-43.94	-0.32585	-544.9	-0.16275	-748.7
-0.70138	-44.54	-0.32715	-544.5	-0.16405	-748.3
-0.70265	-44.18	-0.32726	-545.7	-0.16445	-749.1
-0.70308	-44.94	-0.32767	-546.5	-0.16426	-750.7
-0.70402	-45.02	-0.32866	-546.5	-0.16348	-753.1
-0.70538	-44.54	-0.32728	-549.7	-0.16448	-753.1
-0.70593	-45.14	-0.3265	-552.1	-0.16518	-753.5
-0.70482	-47.98	-0.3272	-552.5	-0.16648	-753.1
-0.70368	-50.86	-0.32701	-554.1	-0.16688	-753.9
-0.70447	-51.14	-0.32771	-554.5	-0.16639	-755.9
-0.7049	-51.9	-0.32842	-554.9	-0.1668	-756.7
-0.70611	-51.62	-0.32942	-554.9	-0.1678	-756.7
-0.70717	-51.54	-0.32982	-555.7	-0.1685	-757.1
-0.70862	-50.94	-0.33023	-556.5	-0.1695	-757.1
-0.70997	-50.46	-0.33063	-557.3	-0.16931	-758.7
-0.71133	-49.98	-0.33163	-557.3	-0.17061	-758.3
-0.71275	-49.42	-0.33204	-558.1	-0.17131	-758.7
-0.71405	-49.02	-0.33185	-559.7	-0.17082	-760.7
-0.71531	-48.66	-0.33225	-560.5	-0.17093	-761.9
-0.71652	-48.38	-0.33206	-562.1	-0.17342	-759.9
-0.71764	-48.22	-0.33276	-562.5	-0.17383	-760.7
-0.71885	-47.94	-0.33436	-561.7	-0.17393	-761.9
-0.71952	-48.38	-0.33357	-564.1	-0.17404	-763.1
-0.72076	-48.06	-0.33398	-564.9	-0.17385	-764.7
-0.72179	-48.02	-0.33587	-563.7	-0.17426	-765.5
-0.72315	-47.54	-0.33628	-564.5	-0.17555	-765.1
-0.7245	-47.06	-0.33609	-566.1	-0.17596	-765.9
-0.72583	-46.62	-0.33679	-566.5	-0.17547	-767.9
-0.72701	-46.38	-0.33749	-566.9	-0.1729	-772.7
-0.72581	-49.34	-0.3379	-567.7	-0.17033	-777.5
-0.72467	-52.22	-0.3389	-567.7	-0.16984	-779.5
-0.72581	-52.02	-0.3393	-568.5	-0.16906	-781.9
-0.72693	-51.86	-0.33911	-570.1	-0.17065	-781.1
-0.72826	-51.42	-0.33892	-571.7	-0.17165	-781.1
-0.72953	-51.06	-0.33903	-572.9	-0.17146	-782.7
-0.73035	-51.3	-0.34062	-572.1	-0.17454	-779.9
-0.73165	-50.9	-0.34103	-572.9	-0.17554	-779.9
-0.73235	-51.3	-0.33905	-576.9	-0.17387	-783.5
-0.7327	-52.18	-0.34065	-576.1	-0.17189	-787.5
-0.73414	-51.58	-0.33897	-579.7	-0.17378	-786.3
-0.73583	-50.66	-0.33967	-580.1	-0.17538	-785.5
-0.7376	-49.62	-0.34097	-579.7	-0.17549	-786.7
-0.7372	-51.5	-0.34138	-580.5	-0.17649	-786.7
-0.7363	-54.06	-0.34149	-581.7	-0.17392	-791.5
-0.73727	-54.1	-0.34338	-580.5	-0.16986	-798.3
-0.73859	-53.66	-0.34468	-580.1	-0.16967	-799.9
-0.73936	-53.98	-0.34567	-580.1	-0.17008	-800.7
-0.74054	-53.74	-0.34697	-579.7	-0.17078	-801.1
-0.74154	-53.74	-0.34678	-581.3	-0.17148	-801.5
-0.74265	-53.58	-0.34749	-581.7	-0.17129	-803.1
-0.74371	-53.5	-0.34729	-583.3	-0.17378	-801.1
-0.74495	-53.18	-0.3483	-583.3	-0.17567	-799.9
-0.74598	-53.14	-0.34811	-584.9	-0.1737	-803.9
-0.74639	-53.94	-0.34791	-586.5	-0.1741	-804.7
-0.74724	-54.14	-0.34743	-588.5	-0.17451	-805.5
-0.74684	-56.02	-0.34813	-588.9	-0.17402	-807.5
-0.74811	-55.66	-0.34853	-589.7	-0.17413	-808.7
-0.74952	-55.1	-0.34835	-591.3	-0.17453	-809.5
-0.75052	-55.1	-0.34994	-590.5	-0.17553	-809.5
-0.75173	-54.82	-0.34945	-592.5	-0.17683	-809.1
-0.75291	-54.58	-0.34926	-594.1	-0.17783	-809.1
-0.75474	-53.46	-0.34997	-594.5	-0.17823	-809.9
-0.75649	-52.46	-0.35067	-594.9	-0.17864	-810.7
-0.75767	-52.22	-0.35167	-594.9	-0.17785	-813.1
-0.75929	-51.38	-0.35386	-593.3	-0.1732	-820.7
-0.7599	-51.9	-0.35337	-595.3	-0.1742	-820.7
-0.76064	-52.26	-0.35348	-596.5	-0.17699	-818.3
-0.76149	-52.46	-0.35537	-595.3	-0.17799	-818.3
-0.76177	-53.42	-0.35548	-596.5	-0.1778	-819.9
-0.76203	-54.42	-0.35499	-598.5	-0.17612	-823.5
-0.76232	-55.38	-0.35391	-601.3	-0.17831	-821.9
-0.7626	-56.34	-0.35431	-602.1	-0.17782	-823.9
-0.76354	-56.42	-0.35383	-604.1	-0.17852	-824.3
-0.76475	-56.14	-0.35393	-605.3	-0.17952	-824.3
-0.76599	-55.82	-0.35434	-606.1	-0.18052	-824.3
-0.76729	-55.42	-0.35474	-606.9	-0.18033	-825.9
-0.76861	-54.98	-0.35604	-606.5	-0.18044	-827.1
-0.76955	-55.06	-0.35704	-606.5	-0.18055	-828.3
-0.77109	-54.34	-0.35834	-606.1	-0.18095	-829.1
-0.77242	-53.9	-0.35993	-605.3	-0.18225	-828.7
-0.77101	-57.14	-0.36153	-604.5	-0.18295	-829.1
-0.77105	-58.42	-0.36163	-605.7	-0.18365	-829.5
-0.77259	-57.7	-0.36025	-608.9	-0.18466	-829.5
-0.77395	-57.22	-0.36036	-610.1	-0.18476	-830.7
-0.77539	-56.62	-0.36017	-611.7	-0.18309	-834.3
-0.77684	-56.02	-0.36028	-612.9	-0.18349	-835.1
-0.7768	-57.42	-0.36009	-614.5	-0.18449	-835.1
-0.77741	-57.94	-0.36258	-612.5	-0.1846	-836.3
-0.77898	-57.18	-0.36239	-614.1	-0.185	-837.1
-0.78045	-56.54	-0.36398	-613.3	-0.18511	-838.3
-0.78175	-56.14	-0.36528	-612.9	-0.18611	-838.3
-0.78314	-55.62	-0.36628	-612.9	-0.18681	-838.7
-0.78408	-55.7	-0.36639	-614.1	-0.18662	-840.3
-0.78469	-56.22	-0.36649	-615.3	-0.18762	-840.3
-0.78578	-56.1	-0.36363	-620.5	-0.19011	-838.3
-0.78696	-55.86	-0.36463	-620.5	-0.18932	-840.7
-0.78814	-55.62	-0.36444	-622.1	-0.18884	-842.7
-0.78937	-55.3	-0.36514	-622.5	-0.19132	-840.7
-0.7902	-55.54	-0.36674	-621.7	-0.19084	-842.7
-0.79114	-55.62	-0.36744	-622.1	-0.19095	-843.9
-0.79252	-55.1	-0.36695	-624.1	-0.19165	-844.3
-0.79355	-55.06	-0.36646	-626.1	-0.19324	-843.5
-0.79494	-54.54	-0.36627	-627.7	-0.19275	-845.5
-0.79633	-54.02	-0.36668	-628.5	-0.19197	-847.9
-0.79751	-53.78	-0.36768	-628.5	-0.19356	-847.1
-0.79821	-54.18	-0.36927	-627.7	-0.19248	-849.9
-0.79537	-59.34	-0.37027	-627.7	-0.19348	-849.9
-0.79616	-59.62	-0.37008	-629.3	-0.19508	-849.1
-0.79755	-59.1	-0.37078	-629.7	-0.19548	-849.9
-0.79899	-58.5	-0.37208	-629.3	-0.19619	-850.3
-0.80005	-58.42	-0.37219	-630.5	-0.1951	-853.1
-0.79978	-60.14	-0.37349	-630.1	-0.1967	-852.3
-0.8008	-60.1	-0.3724	-632.9	-0.19859	-851.1
-0.80154	-60.46	-0.37251	-634.1	-0.20048	-849.9
-0.80251	-60.5	-0.37292	-634.9	-0.20089	-850.7
-0.80357	-60.42	-0.37183	-637.7	-0.2004	-852.7
-0.80475	-60.18	-0.37284	-637.7	-0.2011	-853.1
-0.80619	-59.58	-0.37324	-638.5	-0.20032	-855.5
-0.80746	-59.22	-0.37245	-640.9	-0.20221	-854.3
-0.80897	-58.54	-0.37286	-641.7	-0.20202	-855.9
-0.81095	-57.22	-0.37445	-640.9	-0.20064	-859.1
-0.81114	-58.3	-0.37367	-643.3	-0.20164	-859.1
-0.80988	-61.34	-0.37645	-640.9	-0.20145	-860.7
-0.81124	-60.86	-0.37894	-638.9	-0.20066	-863.1
-0.81236	-60.7	-0.37875	-640.5	-0.19839	-867.5
-0.8133	-60.78	-0.37856	-642.1	-0.19969	-867.1
-0.81397	-61.22	-0.37778	-644.5	-0.20188	-865.5
-0.81515	-60.98	-0.37818	-645.3	-0.20258	-865.9
-0.81606	-61.1	-0.37948	-644.9	-0.19882	-872.3
-0.81593	-62.62	-0.38078	-644.5	-0.18614	-890.7
-0.81669	-62.94	-0.38267	-643.3	-0.18654	-891.5
-0.81799	-62.54	-0.38278	-644.5	-0.18844	-890.3
-0.81923	-62.22	-0.3814	-647.7	-0.18914	-890.7
-0.82029	-62.14	-0.3818	-648.5	-0.18984	-891.1
-0.82129	-62.14	-0.38161	-650.1	-0.19084	-891.1
-0.82241	-61.98	-0.38261	-650.1	-0.19005	-893.5
-0.82275	-62.86	-0.38272	-651.3	-0.19016	-894.7
-0.82393	-62.62	-0.38283	-652.5	-0.18819	-898.7
-0.82511	-62.38	-0.38234	-654.5	-0.1871	-901.5
-0.82531	-63.46	-0.38334	-654.5	-0.189	-900.3
-0.82193	-69.34	-0.38345	-655.7	-0.19119	-898.7
-0.82258	-69.82	-0.38385	-656.5	-0.19159	-899.5
-0.82337	-70.1	-0.38455	-656.9	-0.1917	-900.7
-0.82475	-69.58	-0.38377	-659.3	-0.1924	-901.1
-0.82617	-69.02	-0.38447	-659.7	-0.19191	-903.1
-0.82741	-68.7	-0.38488	-660.5	-0.18994	-907.1
-0.82891	-68.02	-0.38379	-663.3	-0.18886	-909.9
-0.83042	-67.34	-0.38212	-666.9	-0.18837	-911.9
-0.83172	-66.94	-0.38252	-667.7	-0.18937	-911.9
-0.83337	-66.06	-0.38531	-665.3	-0.19067	-911.5
-0.83509	-65.1	-0.38601	-665.7	-0.19137	-911.9
-0.83632	-64.78	-0.38641	-666.5	-0.19118	-913.5
-0.837	-65.22	-0.38563	-668.9	-0.19039	-915.9
-0.83809	-65.1	-0.38752	-667.7	-0.19169	-915.5
-0.83956	-64.46	-0.38882	-667.3	-0.19239	-915.9
-0.84104	-63.82	-0.39071	-666.1	-0.1925	-917.1
-0.83996	-66.62	-0.39201	-665.7	-0.19291	-917.9
-0.84122	-66.26	-0.39271	-666.1	-0.19361	-918.3
-0.84219	-66.3	-0.39133	-669.3	-0.19491	-917.9
-0.8429	-66.7	-0.39174	-670.1	-0.19591	-917.9
-0.84437	-66.06	-0.39244	-670.5	-0.1972	-917.5
-0.84573	-65.58	-0.39225	-672.1	-0.19761	-918.3
-0.84697	-65.26	-0.38998	-676.5	-0.19593	-921.9
-0.84812	-65.06	-0.39038	-677.3	-0.19485	-924.7
-0.84924	-64.9	-0.39079	-678.1	-0.19436	-926.7
-0.85098	-63.9	-0.39119	-678.9	-0.19388	-928.7
-0.85231	-63.46	-0.3913	-680.1	-0.19606	-927.1
-0.85146	-65.94	-0.3917	-680.9	-0.19617	-928.3
-0.85202	-66.54	-0.3933	-680.1	-0.19628	-929.5
-0.8537	-65.62	-0.394	-680.5	-0.19579	-931.5
-0.85443	-65.98	-0.3959	-679.3	-0.1962	-932.3
-0.85552	-65.86	-0.39749	-678.5	-0.19958	-929.1
-0.85709	-65.1	-0.39671	-680.9	-0.20087	-928.7
-0.85874	-64.22	-0.39443	-685.3	-0.20009	-931.1
-0.86022	-63.58	-0.39484	-686.1	-0.1993	-933.5
-0.86169	-62.94	-0.39613	-685.7	-0.2012	-932.3
-0.86308	-62.42	-0.39624	-686.9	-0.20309	-931.1
-0.86461	-61.7	-0.39665	-687.7	-0.20528	-929.5
-0.86517	-62.3	-0.39884	-686.1	-0.2036	-933.1
-0.86605	-62.46	-0.39984	-686.1	-0.20371	-934.3
-0.86657	-63.1	-0.39876	-688.9	-0.20084	-939.5
-0.8676	-63.06	-0.39916	-689.7	-0.20095	-940.7
-0.86863	-63.02	-0.39957	-690.5	-0.20344	-938.7
-0.86832	-64.78	-0.40057	-690.5	-0.20474	-938.3
-0.86929	-64.82	-0.40127	-690.9	-0.20633	-937.5
-0.86845	-67.3	-0.40078	-692.9	-0.20495	-940.7
-0.86993	-66.66	-0.40238	-692.1	-0.20476	-942.3
-0.87229	-64.82	-0.40367	-691.7	-0.20635	-941.5
-0.87398	-63.9	-0.40408	-692.5	-0.20735	-941.5
-0.87376	-65.54	-0.40418	-693.7	-0.20687	-943.5
-0.87547	-64.58	-0.40548	-693.3	-0.20876	-942.3
-0.8771	-63.74	-0.40559	-694.5	-0.20976	-942.3
-0.87625	-66.22	-0.4051	-696.5	-0.20927	-944.3
-0.87823	-64.9	-0.40402	-699.3	-0.20998	-944.7
-0.87995	-63.94	-0.40413	-700.5	-0.20949	-946.7
-0.88104	-63.82	-0.40423	-701.7	-0.209	-948.7
-0.88225	-63.54	-0.40494	-702.1	-0.2103	-948.3
-0.88354	-63.14	-0.40743	-700.1	-0.21219	-947.1
-0.88297	-65.26	-0.40724	-701.7	-0.21349	-946.7
-0.88299	-66.58	-0.40675	-703.7	-0.21211	-949.9
-0.88425	-66.22	-0.40715	-704.5	-0.21192	-951.5
-0.88427	-67.54	-0.40845	-704.1	-0.21084	-954.3
-0.88447	-68.62	-0.40886	-704.9	-0.21154	-954.7
-0.886	-67.9	-0.40926	-705.7	-0.21164	-955.9
-0.88766	-67.02	-0.41056	-705.3	-0.21324	-955.1
-0.8889	-66.7	-0.41067	-706.5	-0.21632	-952.3
-0.89052	-65.86	-0.41166	-706.5	-0.21673	-953.1
-0.89191	-65.34	-0.41028	-709.7	-0.21654	-954.7
-0.893	-65.22	-0.41248	-708.1	-0.21367	-959.9
-0.89397	-65.26	-0.41288	-708.9	-0.20932	-967.1
-0.89452	-65.86	-0.4118	-711.7	-0.21031	-967.1
-0.89317	-69.02	-0.41101	-714.1	-0.2128	-965.1
-0.89524	-67.58	-0.4129	-712.9	-0.2141	-964.7
-0.89841	-64.66	-0.41361	-713.3	-0.2145	-965.5
-0.89909	-65.1	-0.41312	-715.3	-0.21461	-966.7
-0.89973	-65.58	-0.41353	-716.1	-0.21472	-967.9
-0.9004	-66.02	-0.41571	-714.5	-0.21483	-969.1
-0.90161	-65.74	-0.41642	-714.9	-0.21583	-969.1
-0.90276	-65.54	-0.41652	-716.1	-0.21742	-968.3
-0.90424	-64.9	-0.41782	-715.7	-0.21812	-968.7
-0.90351	-67.22	-0.41674	-718.5	-0.21972	-967.9
-0.9021	-70.46	-0.41506	-722.1	-0.21893	-970.3
-0.90292	-70.7	-0.41457	-724.1	-0.21993	-970.3
-0.90472	-69.62	-0.41587	-723.7	-0.21974	-971.9
-0.90614	-69.06	-0.41717	-723.3	-0.21896	-974.3
-0.90747	-68.62	-0.41698	-724.9	-0.21698	-978.3
-0.90939	-67.38	-0.41768	-725.3	-0.2159	-981.1
-0.91102	-66.54	-0.41749	-726.9	-0.21422	-984.7
-0.91246	-65.94	-0.41968	-725.3	-0.19648	-1009.9
-0.91379	-65.5	-0.42217	-723.3	-0.19689	-1010.7
-0.91393	-66.66	-0.42228	-724.5	-0.19878	-1009.5
-0.91469	-66.98	-0.42268	-725.3	-0.20097	-1007.9
-0.91619	-66.3	-0.4219	-727.7	-0.199	-1011.9
-0.91731	-66.14	-0.42171	-729.3	-0.20059	-1011.1
-0.91825	-66.22	-0.42092	-731.7	-0.20308	-1009.1
-0.91922	-66.26	-0.42133	-732.5	-0.20467	-1008.3
-0.9201	-66.42	-0.42262	-732.1	-0.20418	-1010.3
-0.92152	-65.86	-0.42392	-731.7	-0.2034	-1012.7
-0.92276	-65.54	-0.42522	-731.3	-0.205	-1011.9
-0.92302	-66.54	-0.42295	-735.7	-0.2051	-1013.1
-0.92434	-66.1	-0.42424	-735.3	-0.2061	-1013.1
-0.92552	-65.86	-0.42465	-736.1	-0.2077	-1012.3
-0.9256	-67.1	-0.42743	-733.7	-0.20959	-1011.1
-0.9255	-68.58	-0.42873	-733.3	-0.2091	-1013.1
-0.91852	-79.3	-0.42854	-734.9	-0.20802	-1015.9
-0.91929	-79.62	-0.42954	-734.9	-0.20664	-1019.1
-0.92094	-78.74	-0.43173	-733.3	-0.20764	-1019.1
-0.92182	-78.9	-0.43006	-736.9	-0.20894	-1018.7
-0.9233	-78.26	-0.42778	-741.3	-0.21142	-1016.7
-0.92341	-79.46	-0.43057	-738.9	-0.21302	-1015.9
-0.92414	-79.82	-0.43186	-738.5	-0.21313	-1017.1
-0.9249	-80.14	-0.43286	-738.5	-0.21472	-1016.3
-0.92441	-82.14	-0.43267	-740.1	-0.21513	-1017.1
-0.92601	-81.34	-0.43129	-743.3	-0.21553	-1017.9
-0.9276	-80.54	-0.42991	-746.5	-0.21653	-1017.9
-0.92917	-79.78	-0.42973	-748.1	-0.21694	-1018.7
-0.9302	-79.74	-0.43073	-748.1	-0.21764	-1019.1
-0.93167	-79.1	-0.43024	-750.1	-0.21566	-1023.1
-0.9336	-77.86	-0.42945	-752.5	-0.21696	-1022.7
-0.93537	-76.82	-0.43075	-752.1	-0.21885	-1021.5
-0.93601	-77.3	-0.43205	-751.7	-0.21896	-1022.7
-0.93419	-81.1	-0.43216	-752.9	-0.20062	-1048.7
-0.93459	-81.9	-0.43286	-753.3	-0.20014	-1050.7
	--		--	-0.20203	-1049.5
	--		--	-0.20452	-1047.5
	--		--	-0.207	-1045.5
	--		--	-0.20949	-1043.5
	--		--	-0.2093	-1045.1
	--		--	-0.20881	-1047.1
	--		--	-0.20922	-1047.9
	--		--	-0.21141	-1046.3
	--		--	-0.21181	-1047.1

## Sheet: b
0	0	0	0
0	0	10	0.748
1.66667	0.12644	20	1.49
1.66667	0.1281	30	2.23
3.33333	0.25735	40	3.03
3.33333	0.25745	50	3.75
5	0.38555	60	4.44
5	0.38369
6.66667	0.50495
6.66667	0.50702
8.33333	0.63948
8.33333	0.64414
10	0.76302
10	0.76675
11.6667	0.88148
11.6667	0.89092
13.3333	1.02109
13.3333	1.03021
15	1.15199
15	1.14033
16.6667	1.26082
16.6667	1.28466
18.3333	1.41597
18.3333	1.39602
20	1.5248
20	1.52791
21.6667	1.65793
21.6667	1.65658
23.3333	1.80795
23.3333	1.77965
25	1.90755
25	1.90366
26.6667	2.05711
26.6667	2.06457
28.3333	2.18391
28.3333	2.16277
30	2.27787
30	2.31611
31.6667	2.45463
31.6667	2.44085
33.3333	2.55584
33.3333	2.52993
35	2.67166
35	2.71084
36.6667	2.8251
36.6667	2.76924
38.3333	2.93087
38.3333	2.94994
40	3.09312
40	3.05332
41.6667	3.15075
41.6667	3.20516
43.3333	3.35088
43.3333	3.34954
45	3.43499
45	3.4154
46.6667	3.56076
46.6667	3.59268
48.3333	3.73151
48.3333	3.73001
50	3.83065
50	3.80733
51.6667	3.92781
51.6667	3.9487
53.3333	4.10592
53.3333	4.12251
55	4.24107
55	4.18806
56.6667	4.29207
56.6667	4.3555
58.3333	4.50718
58.3333	4.48178
60	4.53335

## Sheet: c
0.01389	1067.2
0.02778	1063.2
0.04167	1066
0.05556	1066.8
0.06944	1074
0.08333	1071.6
0.09722	1064
0.11111	1071.2
0.125	1072
0.13889	1075.2
0.15278	1072.8
0.16667	1080
0.18056	1073.6
0.19444	1070.8
0.20833	1074.4
0.22222	1069.6
0.23611	1080.8
0.25	1076.8
0.26389	1077.2
0.27778	1075.6
0.29167	1071.2
0.30556	1076
0.31944	1074.8
0.33333	1081.2
0.34722	1074
0.36111	1070.4
0.375	1069.2
0.38889	1069.6
0.40278	1073.6
0.41667	1073.2
0.43056	1076.4
0.44444	1074
0.45833	1070
0.47222	1072
0.48611	1074.8
0.5	1066.8
0.51389	1071.2
0.52778	1076
0.54167	1076.8
0.55556	1075.6
0.56944	1075.6
0.58333	1076
0.59722	1073.6
0.61111	1072.8
0.625	1076.4
0.63889	1068
0.65278	1066
0.66667	1070.8
0.68056	1073.6
0.69444	1074.4
0.70833	1079.6
0.72222	1072.4
0.73611	1075.2
0.75	1074.4
0.76389	1068.4
0.77778	1067.6
0.79167	1067.2
0.80556	1075.6
0.81944	1076.4
0.83333	1071.6
0.84722	1067.6
0.86111	1064
0.875	1072.8
0.88889	1069.6
0.90278	1068
0.91667	1070.8
0.93056	1069.2
0.94444	1068.8
0.95833	1063.6
0.97222	1074
0.98611	1069.6
1	1070
1.01389	1071.6
1.02778	1064.4
1.04167	1067.2
1.05556	1067.6
1.06944	1068.4
1.08333	1066.8
1.09722	1073.2
1.11111	1072.8
1.125	1069.2
1.13889	1069.6
1.15278	1062.8
1.16667	1068.4
1.18056	1066
1.19444	1061.2
1.20833	1067.2
1.22222	1070.4
1.23611	1065.2
1.25	1065.6
1.26389	1070.8
1.27778	1063.2
1.29167	1069.6
1.30556	1067.6
1.31944	1067.2
1.33333	1070.8
1.34722	1064
1.36111	1068.4
1.375	1063.2
1.38889	1071.2
1.40278	1069.2
1.41667	1066.8
1.43056	1062.4
1.44444	1065.2
1.45833	1068
1.47222	1063.2
1.48611	1069.2
1.5	1064
1.51389	1068.4
1.52778	1064.8
1.54167	1069.2
1.55556	1063.6
1.56944	1061.2
1.58333	1071.2
1.59722	1063.6
1.61111	1060.8
1.625	1062.4
1.63889	1063.2
1.65278	1068.4
1.66667	1061.2
1.68056	1063.2
1.69444	1064.4
1.70833	1068.4
1.72222	1060
1.73611	1066
1.75	1065.2
1.76389	1066.8
1.77778	1068.4
1.79167	1065.6
1.80556	1059.6
1.81944	1059.2
1.83333	1060.4
1.84722	1065.2
1.86111	1068.4
1.875	1064.4
1.88889	1066.4
1.90278	1061.2
1.91667	1068
1.93056	1063.6
1.94444	1062.4
1.95833	1060
1.97222	1062.4
1.98611	1064
2	1059.2
2.01389	1059.2
2.02778	1057.2
2.04167	1056
2.05556	1062.4
2.06944	1060.8
2.08333	1068.4
2.09722	1066
2.11111	1061.2
2.125	1058.8
2.13889	1057.6
2.15278	1057.2
2.16667	1056.4
2.18056	1055.6
2.19444	1056.4
2.20833	1051.6
2.22222	1049.6
2.23611	1056
2.25	1059.2
2.26389	1056.8
2.27778	1050.8
2.29167	1056.4
2.30556	1054.8
2.31944	1056.8
2.33333	1063.2
2.34722	1064.4
2.36111	1056.8
2.375	1056
2.38889	1056.8
2.40278	1056.4
2.41667	1054
2.43056	1058
2.44444	1055.2
2.45833	1054.4
2.47222	1049.6
2.48611	1055.2
2.5	1057.6
2.51389	1058.4
2.52778	1049.6
2.54167	1056
2.55556	1055.2
2.56944	1051.6
2.58333	1055.6
2.59722	1052.4
2.61111	1059.2
2.625	1056.4
2.63889	1055.6
2.65278	1056.4
2.66667	1055.2
2.68056	1056.8
2.69444	1061.2
2.70833	1057.2
2.72222	1055.2
2.73611	1050
2.75	1051.6
2.76389	1050
2.77778	1056.4
2.79167	1056
2.80556	1048
2.81944	1046
2.83333	1045.6
2.84722	1052.8
2.86111	1049.6
2.875	1052.4
2.88889	1048.8
2.90278	1047.2
2.91667	1052.8
2.93056	1052.8
2.94444	1056
2.95833	1055.6
2.97222	1054
2.98611	1051.2
3	1048.4
3.01389	1050.8
3.02778	1058
3.04167	1050.8
3.05556	1054.4
3.06944	1048.8
3.08333	1054.8
3.09722	1052.4
3.11111	1057.2
3.125	1056
3.13889	1050
3.15278	1045.6
3.16667	1048.4
3.18056	1048.8
3.19444	1048
3.20833	1046.8
3.22222	1050.8
3.23611	1047.2
3.25	1050.4
3.26389	1051.6
3.27778	1048.8
3.29167	1055.2
3.30556	1054.8
3.31944	1051.2
3.33333	1054.8
3.34722	1050.8
3.36111	1051.2
3.375	1050.4
3.38889	1047.2
3.40278	1044.8
3.41667	1050
3.43056	1044.4
3.44444	1048
3.45833	1048.4
3.47222	1054
3.48611	1052.4
3.5	1053.2
3.51389	1049.2
3.52778	1045.6
3.54167	1046.4
3.55556	1053.2
3.56944	1052.8
3.58333	1048.8
3.59722	1052.8
3.61111	1044.8
3.625	1049.6
3.63889	1052.8
3.65278	1048.4
3.66667	1050.8
3.68056	1046.4
3.69444	1052
3.70833	1044.8
3.72222	1050.4
3.73611	1054.8
3.75	1046
3.76389	1042
3.77778	1038
3.79167	1042.8
3.80556	1041.6
3.81944	1041.2
3.83333	1039.2
3.84722	1041.2
3.86111	1048
3.875	1051.2
3.88889	1047.2
3.90278	1047.6
3.91667	1048
3.93056	1034.8
3.94444	1038.8
3.95833	1045.2
3.97222	1048
3.98611	1048
4	1045.6
4.01389	1042.8
4.02778	1033.6
4.04167	1038.4
4.05556	1042.8
4.06944	1043.2
4.08333	1041.2
4.09722	1040.8
4.11111	1048
4.125	1046.8
4.13889	1050.4
4.15278	1046
4.16667	1046.4
4.18056	1047.6
4.19444	1048.4
4.20833	1042
4.22222	1040
4.23611	1039.6
4.25	1036.8
4.26389	1036
4.27778	1036.4
4.29167	1040.4
4.30556	1043.2
4.31944	1040
4.33333	1039.6
4.34722	1038
4.36111	1036.4
4.375	1036.8
4.38889	1037.6
4.40278	1043.2
4.41667	1045.6
4.43056	1045.6
4.44444	1042.4
4.45833	1045.2
4.47222	1045.2
4.48611	1043.2
4.5	1046.8
4.51389	1045.2
4.52778	1042.8
4.54167	1042.4
4.55556	1042
4.56944	1037.6
4.58333	1045.6
4.59722	1042.4
4.61111	1040
4.625	1041.2
4.63889	1043.2
4.65278	1044.4
4.66667	1044
4.68056	1043.6
4.69444	1040.8
4.70833	1037.6
4.72222	1043.6
4.73611	1040
4.75	1035.6
4.76389	1034.4
4.77778	1030.4
4.79167	1030.8
4.80556	1037.2
4.81944	1034.4
4.83333	1037.2
4.84722	1044.4
4.86111	1046
4.875	1040.4
4.88889	1040.8
4.90278	1040.8
4.91667	1041.2
4.93056	1037.2
4.94444	1038
4.95833	1032.8
4.97222	1036.4
4.98611	1032
5	1036
5.01389	1041.6
5.02778	1040.4
5.04167	1042
5.05556	1040.4
5.06944	1043.2
5.08333	1044
5.09722	1042.8
5.11111	1041.6
5.125	1042.4
5.13889	1041.6
5.15278	1038
5.16667	1031.2
5.18056	1034.4
5.19444	1032.4
5.20833	1033.6
5.22222	1035.2
5.23611	1031.2
5.25	1033.6
5.26389	1030.8
5.27778	1037.6
5.29167	1033.2
5.30556	1037.6
5.31944	1039.2
5.33333	1039.6
5.34722	1041.2
5.36111	1043.2
5.375	1043.6
5.38889	1044.4
5.40278	1042.8
5.41667	1040
5.43056	1040.8
5.44444	1038.4
5.45833	1042
5.47222	1032.4
5.48611	1033.6
5.5	1030.8
5.51389	1033.6
5.52778	1032.8
5.54167	1037.2
5.55556	1036.8
5.56944	1030.8
5.58333	1040.8
5.59722	1039.2
5.61111	1039.6
5.625	1036.8
5.63889	1034
5.65278	1032
5.66667	1034
5.68056	1033.6
5.69444	1034.4
5.70833	1036.8
5.72222	1034
5.73611	1042
5.75	1042.4
5.76389	1042.4
5.77778	1039.6
5.79167	1038
5.80556	1035.2
5.81944	1034
5.83333	1034.4
5.84722	1032.4
5.86111	1032
5.875	1036.8
5.88889	1040.8
5.90278	1041.6
5.91667	1041.6
5.93056	1042.8
5.94444	1036
5.95833	1032.4
5.97222	1034.4
5.98611	1036.8
6	1042.8
6.01389	1044.8
6.02778	1042
6.04167	1029.6
6.05556	1033.2
6.06944	1034.4
6.08333	1034
6.09722	1036.8
6.11111	1040
6.125	1040
6.13889	1041.6
6.15278	1034.4
6.16667	1040
6.18056	1036
6.19444	1034
6.20833	1032.8
6.22222	1032
6.23611	1040.4
6.25	1041.2
6.26389	1042.8
6.27778	1039.6
6.29167	1040
6.30556	1037.6
6.31944	1036.8
6.33333	1034.8
6.34722	1029.6
6.36111	1032
6.375	1030.8
6.38889	1040.4
6.40278	1039.6
6.41667	1044.4
6.43056	1041.6
6.44444	1027.6
6.45833	1025.2
6.47222	1037.2
6.48611	1036
6.5	1032.4
6.51389	1029.6
6.52778	1032.8
6.54167	1040.4
6.55556	1032
6.56944	1028.4
6.58333	1035.6
6.59722	1037.6
6.61111	1028.4
6.625	1029.2
6.63889	1040
6.65278	1044.4
6.66667	1036
6.68056	1032
6.69444	1032.8
6.70833	1036.8
6.72222	1044
6.73611	1033.6
6.75	1026.8
6.76389	1034
6.77778	1037.2
6.79167	1038.8
6.80556	1037.6
6.81944	1037.6
6.83333	1030.8
6.84722	1035.2
6.86111	1042.8
6.875	1037.2
6.88889	1038.4
6.90278	1021.6
6.91667	1032.4
6.93056	1038.4
6.94444	1041.6
6.95833	1041.2
6.97222	1037.6
6.98611	1024
7	1031.6
7.01389	1038.8
7.02778	1041.2
7.04167	1038.4
7.05556	1033.2
7.06944	1034
7.08333	1030.4
7.09722	1030.4
7.11111	1031.6
7.125	1031.2
7.13889	1039.2
7.15278	1035.2
7.16667	1033.6
7.18056	1030.4
7.19444	1028.4
7.20833	1028.4
7.22222	1036
7.23611	1039.2
7.25	1043.2
7.26389	1039.2
7.27778	1034
7.29167	1031.2
7.30556	1032.4
7.31944	1038.4
7.33333	1038.4
7.34722	1042.8
7.36111	1034.8
7.375	1032.4
7.38889	1029.6
7.40278	1033.6
7.41667	1038
7.43056	1041.6
7.44444	1041.6
7.45833	1033.2
7.47222	1028
7.48611	1033.6
7.5	1038.8
7.51389	1035.2
7.52778	1029.6
7.54167	1032.8
7.55556	1040
7.56944	1042
7.58333	1036.4
7.59722	1028.4
7.61111	1040
7.625	1044
7.63889	1038.8
7.65278	1030
7.66667	1035.6
7.68056	1043.6
7.69444	1037.2
7.70833	1030.8
7.72222	1038
7.73611	1041.2
7.75	1030.8
7.76389	1023.6
7.77778	1039.2
7.79167	1043.2
7.80556	1025.6
7.81944	1035.6
7.83333	1041.2
7.84722	1042
7.86111	1038
7.875	1039.2
7.88889	1033.6
7.90278	1034
7.91667	1041.2
7.93056	1043.6
7.94444	1039.6
7.95833	1035.6
7.97222	1030.8
7.98611	1032.4
8	1042.4
8.01389	1044
8.02778	1030.8
8.04167	1027.2
8.05556	1035.6
8.06944	1044.8
8.08333	1042.4
8.09722	1030.4
8.11111	1028.4
8.125	1039.6
8.13889	1047.2
8.15278	1038.4
8.16667	1028.4
8.18056	1036.8
8.19444	1043.2
8.20833	1044.4
8.22222	1042.8
8.23611	1034.8
8.25	1035.2
8.26389	1041.2
8.27778	1048
8.29167	1042.8
8.30556	1040
8.31944	1037.2
8.33333	1034
8.34722	1040.4
8.36111	1045.6
8.375	1043.2
8.38889	1036.8
8.40278	1034
8.41667	1039.2
8.43056	1046.4
8.44444	1048.4
8.45833	1035.6
8.47222	1036.4
8.48611	1046.8
8.5	1036
8.51389	1037.2
8.52778	1046.4
8.54167	1048.4
8.55556	1041.2
8.56944	1030.4
8.58333	1048
8.59722	1047.2
8.61111	1039.2
8.625	1038.8
8.63889	1047.6
8.65278	1045.6
8.66667	1036
8.68056	1039.2
8.69444	1043.2
8.70833	1050.4
8.72222	1047.6
8.73611	1032
8.75	1041.2
8.76389	1051.6
8.77778	1030
8.79167	1041.2
8.80556	1049.6
8.81944	1039.2
8.83333	1040
8.84722	1045.2
8.86111	1047.6
8.875	1035.6
8.88889	1038.4
8.90278	1050.8
8.91667	1042
8.93056	1038
8.94444	1048
8.95833	1046.4
8.97222	1042.8
8.98611	1041.6
9	1039.2
9.01389	1038.8
9.02778	1038
9.04167	1044.8
9.05556	1042.8
9.06944	1050.4
9.08333	1048.8
9.09722	1047.6
9.11111	1038.4
9.125	1038
9.13889	1044.4
9.15278	1048.8
9.16667	1050.8
9.18056	1042.4
9.19444	1030.8
9.20833	1046.8
9.22222	1050.4
9.23611	1050.4
9.25	1042.4
9.26389	1030.4
9.27778	1045.6
9.29167	1050.8
9.30556	1048.8
9.31944	1043.2
9.33333	1040
9.34722	1037.6
9.36111	1045.6
9.375	1053.2
9.38889	1049.6
9.40278	1031.2
9.41667	1042.8
9.43056	1052.4
9.44444	1049.2
9.45833	1041.2
9.47222	1036
9.48611	1048.8
9.5	1051.6
9.51389	1044.8
9.52778	1031.6
9.54167	1051.2
9.55556	1050.8
9.56944	1044.8
9.58333	1036.8
9.59722	1041.2
9.61111	1047.2
9.625	1050.4
9.63889	1046.4
9.65278	1036.8
9.66667	1046.8
9.68056	1052.4
9.69444	1048
9.70833	1039.2
9.72222	1040.4
9.73611	1052.4
9.75	1032.4
9.76389	1039.6
9.77778	1050.4
9.79167	1042
9.80556	1036
9.81944	1041.2
9.83333	1049.2
9.84722	1048.4
9.86111	1043.6
9.875	1036.8
9.88889	1046
9.90278	1052
9.91667	1049.6
9.93056	1031.6
9.94444	1045.6
9.95833	1050
9.97222	1044.4
9.98611	1038.4
10	1044.8
10.0139	1050.8
10.0278	1050.8
10.0417	1033.2
10.0556	1044.8
10.0694	1052
10.0833	1048.4
10.0972	1040
10.1111	1038
10.125	1046.8
10.1389	1048.8
10.1528	1033.2
10.1667	1041.6
10.1806	1051.2
10.1944	1051.2
10.2083	1043.6
10.2222	1034.8
10.2361	1051.6
10.25	1050
10.2639	1030.8
10.2778	1040.4
10.2917	1050.4
10.3056	1044
10.3194	1034.8
10.3333	1046.8
10.3472	1044.4
10.3611	1039.2
10.375	1043.2
10.3889	1053.2
10.4028	1044.4
10.4167	1034.8
10.4306	1051.2
10.4444	1034
10.4583	1044.4
10.4722	1052.8
10.4861	1048.4
10.5	1037.6
10.5139	1044.4
10.5278	1052.8
10.5417	1040.4
10.5556	1038.8
10.5694	1050.8
10.5833	1049.6
10.5972	1039.2
10.6111	1039.6
10.625	1044.4
10.6389	1050
10.6528	1050
10.6667	1051.2
10.6806	1043.6
10.6944	1036
10.7083	1048
10.7222	1052.8
10.7361	1030.4
10.75	1046.8
10.7639	1045.6
10.7778	1036
10.7917	1048.8
10.8056	1047.2
10.8194	1038
10.8333	1044.8
10.8472	1052
10.8611	1043.2
10.875	1032.4
10.8889	1050
10.9028	1039.6
10.9167	1034
10.9306	1046.8
10.9444	1050
10.9583	1043.2
10.9722	1037.2
10.9861	1044.8
11	1042
11.0139	1036
11.0278	1046.4
11.0417	1045.6
11.0556	1033.2
11.0694	1044
11.0833	1049.6
11.0972	1049.6
11.1111	1040
11.125	1038
11.1389	1047.2
11.1528	1052.8
11.1667	1037.2
11.1806	1041.2
11.1944	1049.6
11.2083	1050
11.2222	1030.4
11.2361	1038.4
11.25	1050.4
11.2639	1046.4
11.2778	1037.6
11.2917	1039.2
11.3056	1049.2
11.3194	1038
11.3333	1038.8
11.3472	1043.6
11.3611	1050.4
11.375	1044.8
11.3889	1042.4
11.4028	1036.8
11.4167	1041.6
11.4306	1047.2
11.4444	1048
11.4583	1045.6
11.4722	1040
11.4861	1035.6
11.5	1045.2
11.5139	1050.4
11.5278	1039.2
11.5417	1036.8
11.5556	1043.6
11.5694	1050.8
11.5833	1045.2
11.5972	1026.4
11.6111	1046
11.625	1048.8
11.6389	1041.6
11.6528	1037.6
11.6667	1040
11.6806	1043.6
11.6944	1050.8
11.7083	1032
11.7222	1039.6
11.7361	1049.6
11.75	1046.8
11.7639	1036.8
11.7778	1038.8
11.7917	1046.8
11.8056	1050
11.8194	1041.6
11.8333	1037.6
11.8472	1041.6
11.8611	1051.2
11.875	1041.6
11.8889	1035.6
11.9028	1044.8
11.9167	1050
11.9306	1038
11.9444	1036
11.9583	1046.8
11.9722	1048.4
11.9861	1039.6
12	1038
12.0139	1038.8
12.0278	1047.6
12.0417	1050
12.0556	1046.4
12.0694	1034.8
12.0833	1041.6
12.0972	1050.8
12.1111	1042.8
12.125	1035.2
12.1389	1042
12.1528	1047.6
12.1667	1033.6
12.1806	1039.6
12.1944	1048
12.2083	1046.8
12.2222	1036.8
12.2361	1036.8
12.25	1049.2
12.2639	1037.6
12.2778	1036.8
12.2917	1048.4
12.3056	1047.2
12.3194	1032.8
12.3333	1041.6
12.3472	1049.2
12.3611	1043.6
12.375	1032.8
12.3889	1043.2
12.4028	1048.4
12.4167	1035.2
12.4306	1035.6
12.4444	1047.2
12.4583	1047.2
12.4722	1041.2
12.4861	1029.6
12.5	1046.4
12.5139	1047.2
12.5278	1039.2
12.5417	1034.8
12.5556	1046.8
12.5694	1048.8
12.5833	1038.8
12.5972	1035.6
12.6111	1048.4
12.625	1047.6
12.6389	1035.2
12.6528	1039.2
12.6667	1046.8
12.6806	1028.8
12.6944	1045.6
12.7083	1044.4
12.7222	1035.6
12.7361	1040.4
12.75	1049.6
12.7639	1032.4
12.7778	1040.8
12.7917	1048.4
12.8056	1029.2
12.8194	1042.8
12.8333	1034
12.8472	1036
12.8611	1050.8
12.875	1036.4
12.8889	1035.6
12.9028	1045.6
12.9167	1033.2
12.9306	1041.6
12.9444	1046.8
12.9583	1026.4
12.9722	1043.6
12.9861	1030.8
13	1035.2
13.0139	1046.4
13.0278	1043.6
13.0417	1032.4
13.0556	1042.8
13.0694	1037.6
13.0833	1030.8
13.0972	1047.6
13.1111	1046.4
13.125	1035.6
13.1389	1041.2
13.1528	1047.6
13.1667	1033.2
13.1806	1034.4
13.1944	1046.4
13.2083	1045.2
13.2222	1029.2
13.2361	1039.6
13.25	1048
13.2639	1040
13.2778	1032.4
13.2917	1042.8
13.3056	1047.6
13.3194	1035.2
13.3333	1033.6
13.3472	1046.4
13.3611	1046.8
13.375	1036.8
13.3889	1032
13.4028	1040.8
13.4167	1044.4
13.4306	1034.8
13.4444	1038.4
13.4583	1048
13.4722	1025.6
13.4861	1042.8
13.5	1046.4
13.5139	1038
13.5278	1034.4
13.5417	1046.4
13.5556	1046.8
13.5694	1031.2
13.5833	1040.4
13.5972	1047.2
13.6111	1041.6
13.625	1031.2
13.6389	1040
13.6528	1049.2
13.6667	1038.8
13.6806	1033.2
13.6944	1039.2
13.7083	1049.6
13.7222	1034
13.7361	1035.6
13.75	1046
13.7639	1040.4
13.7778	1028.8
13.7917	1042.4
13.8056	1047.6
13.8194	1036
13.8333	1033.6
13.8472	1047.2
13.8611	1021.2
13.875	1042.4
13.8889	1048.4
13.9028	1029.6
13.9167	1046.4
13.9306	1036
13.9444	1036
13.9583	1047.6
13.9722	1036
13.9861	1033.2
14	1045.6
14.0139	1029.2
14.0278	1031.6
14.0417	1044.4
14.0556	1022.8
14.0694	1044.4
14.0833	1046.4
14.0972	1032
14.1111	1034.4
14.125	1043.2
14.1389	1029.2
14.1528	1035.6
14.1667	1046
14.1806	1040
14.1944	1029.6
14.2083	1042.4
14.2222	1046
14.2361	1024
14.25	1043.2
14.2639	1030.8
14.2778	1037.2
14.2917	1048
14.3056	1028.8
14.3194	1045.2
14.3333	1026.4
14.3472	1034
14.3611	1047.2
14.375	1035.2
14.3889	1033.2
14.4028	1045.2
14.4167	1040.8
14.4306	1030.8
14.4444	1040
14.4583	1045.6
14.4722	1033.2
14.4861	1032.8
14.5	1045.6
14.5139	1043.6
14.5278	1031.2
14.5417	1039.6
14.5556	1031.6
14.5694	1033.6
14.5833	1046.4
14.5972	1019.6
14.6111	1043.6
14.625	1042
14.6389	1028.8
14.6528	1042
14.6667	1031.6
14.6806	1032.8
14.6944	1046.8
14.7083	1039.2
14.7222	1030.8
14.7361	1045.6
14.75	1035.6
14.7639	1034
14.7778	1044.8
14.7917	1026.4
14.8056	1046
14.8194	1020.8
14.8333	1042.4
14.8472	1041.2
14.8611	1031.2
14.875	1047.6
14.8889	1029.2
14.9028	1046
14.9167	1022.4
14.9306	1042.8
14.9444	1036.4
14.9583	1030
14.9722	1044.4
14.9861	1037.2
15	1031.6
15.0139	1044.8
15.0278	1032
15.0417	1034.4
15.0556	1042.8
15.0694	1025.6
15.0833	1043.6
15.0972	1028
15.1111	1046.4
15.125	1025.6
15.1389	1040.8
15.1528	1020.8
15.1667	1040.4
15.1806	1026.4
15.1944	1039.2
15.2083	1043.6
15.2222	1028.8
15.2361	1032
15.25	1044
15.2639	1030.8
15.2778	1029.6
15.2917	1040.4
15.3056	1041.2
15.3194	1028.8
15.3333	1038
15.3472	1043.2
15.3611	1019.2
15.375	1042
15.3889	1034
15.4028	1025.6
15.4167	1045.2
15.4306	1036.4
15.4444	1027.2
15.4583	1041.6
15.4722	1043.2
15.4861	1028.8
15.5	1038.4
15.5139	1043.2
15.5278	1020.4
15.5417	1044.4
15.5556	1032.8
15.5694	1032.8
15.5833	1039.2
15.5972	1028
15.6111	1044
15.625	1037.2
15.6389	1029.2
15.6528	1044
15.6667	1035.2
15.6806	1027.2
15.6944	1043.6
15.7083	1024.4
15.7222	1039.2
15.7361	1041.2
15.75	1028
15.7639	1039.2
15.7778	1044
15.7917	1028.4
15.8056	1035.2
15.8194	1034.4
15.8333	1028.4
15.8472	1043.6
15.8611	1036.4
15.875	1029.2
15.8889	1044
15.9028	1037.6
15.9167	1027.2
15.9306	1039.6
15.9444	1031.2
15.9583	1030
15.9722	1044.8
15.9861	1030.8
16	1031.6
16.0139	1041.6
16.0278	1044.4
16.0417	1028.4
16.0556	1033.2
16.0694	1042.4
16.0833	1040
16.0972	1029.2
16.1111	1036.8
16.125	1043.2
16.1389	1036
16.1528	1027.6
16.1667	1041.2
16.1806	1041.2
16.1944	1029.2
16.2083	1040
16.2222	1038.4
16.2361	1024.8
16.25	1045.6
16.2639	1029.2
16.2778	1036.4
16.2917	1040.4
16.3056	1028.4
16.3194	1044.4
16.3333	1032
16.3472	1033.2
16.3611	1033.6
16.375	1031.6
16.3889	1045.6
16.4028	1018
16.4167	1043.2
16.4306	1019.2
16.4444	1044
16.4583	1030.4
16.4722	1030.4
16.4861	1044
16.5	1038
16.5139	1028
16.5278	1042.8
16.5417	1037.6
16.5556	1029.2
16.5694	1037.2
16.5833	1031.2
16.5972	1026.8
16.6111	1042.8
16.625	1026
16.6389	1042
16.6528	1015.6
16.6667	1042.8
16.6806	1035.2
16.6944	1029.6
16.7083	1036
16.7222	1029.2
16.7361	1044
16.75	1022.4
16.7639	1040.4
16.7778	1036.8
16.7917	1022.8
16.8056	1040.8
16.8194	1030.8
16.8333	1026
16.8472	1039.2
16.8611	1037.6
16.875	1022
16.8889	1031.6
16.9028	1041.2
16.9167	1031.2
16.9306	1024
16.9444	1034.4
16.9583	1030.8
16.9722	1017.2
16.9861	1037.2
17	1036.8
17.0139	1013.2
17.0278	1033.6
17.0417	1037.6
17.0556	1012.8
17.0694	1034
17.0833	1038.8
17.0972	1030
17.1111	1022
17.125	1030
17.1389	1034.4
17.1528	1024.4
17.1667	1026.4
17.1806	1037.2
17.1944	1025.2
17.2083	1020
17.2222	1032.4
17.2361	1024
17.25	1024
17.2639	1026.4
17.2778	1037.2
17.2917	1031.6
17.3056	1022
17.3194	1027.6
17.3333	1037.2
17.3472	1023.2
17.3611	1020.8
17.375	1034
17.3889	1016.8
17.4028	1022.8
17.4167	1036.8
17.4306	1022.8
17.4444	1022
17.4583	1035.2
17.4722	1025.6
17.4861	1020.8
17.5	1029.6
17.5139	1034
17.5278	1016
17.5417	1025.2
17.5556	1030.8
17.5694	1020.4
17.5833	1030
17.5972	1032
17.6111	1008.8
17.625	1032
17.6389	1029.6
17.6528	1016.8
17.6667	1025.2
17.6806	1034.8
17.6944	1028.8
17.7083	1018.4
17.7222	1026.8
17.7361	1034.4
17.75	1023.2
17.7639	1018.4
17.7778	1032.8
17.7917	1028
17.8056	1020
17.8194	1028
17.8333	1029.2
17.8472	1016
17.8611	1026.8
17.875	1030.4
17.8889	1017.6
17.9028	1020
17.9167	1027.6
17.9306	1014
17.9444	1028.4
17.9583	1031.2
17.9722	1017.6
17.9861	1022.4
18	1025.6
18.0139	1014
18.0278	1028.4
18.0417	1020.8
18.0556	1015.6
18.0694	1029.2
18.0833	1014.8
18.0972	1024.4
18.1111	1030.8
18.125	1014
18.1389	1025.2
18.1528	1030.4
18.1667	1011.2
18.1806	1026.4
18.1944	1021.2
18.2083	1017.6
18.2222	1030.8
18.2361	1018.8
18.25	1021.2
18.2639	1031.6
18.2778	1010.8
18.2917	1025.6
18.3056	1022.8
18.3194	1018.8
18.3333	1028.8
18.3472	1001.2
18.3611	1028
18.375	1005.2
18.3889	1022
18.4028	1030
18.4167	1013.2
18.4306	1020.4
18.4444	1027.6
18.4583	1010
18.4722	1026
18.4861	1015.6
18.5	1017.2
18.5139	1030.4
18.5278	1010
18.5417	1026.8
18.5556	1012.4
18.5694	1018.8
18.5833	1020.4
18.5972	1018.4
18.6111	1026
18.625	1014
18.6389	1023.6
18.6528	1024
18.6667	1017.6
18.6806	1026.4
18.6944	1013.6
18.7083	1014
18.7222	1020
18.7361	1006.8
18.75	1019.6
18.7639	1001.2
18.7778	1020.4
18.7917	1002.8
18.8056	1024.4
18.8194	1010.8
18.8333	1020.4
18.8472	1021.2
18.8611	1007.6
18.875	1026.8
18.8889	1015.2
18.9028	1015.6
18.9167	1014.4
18.9306	1010.8
18.9444	1028
18.9583	1009.2
18.9722	1018.8
18.9861	1011.6
19	1012.4
19.0139	1025.6
19.0278	1000.8
19.0417	1022
19.0556	1024
19.0694	1006
19.0833	1024
19.0972	1017.6
19.1111	1003.6
19.125	1024
19.1389	1020.8
19.1528	1008.8
19.1667	1016
19.1806	1017.6
19.1944	1011.6
19.2083	1014.8
19.2222	1026.4
19.2361	1013.6
19.25	1006
19.2639	1024.4
19.2778	1020.4
19.2917	1011.2
19.3056	1010.4
19.3194	1022.8
19.3333	1011.6
19.3472	1004.8
19.3611	1024
19.375	1023.2
19.3889	1009.6
19.4028	1008.4
19.4167	1025.6
19.4306	1003.2
19.4444	1011.2
19.4583	1024.4
19.4722	1007.6
19.4861	1012
19.5	1023.2
19.5139	1014.8
19.5278	1007.2
19.5417	1016.4
19.5556	1023.2
19.5694	1021.6
19.5833	1010.4
19.5972	1012
19.6111	1022.8
19.625	1024
19.6389	1014
19.6528	1009.2
19.6667	1021.2
19.6806	1011.6
19.6944	1001.6
19.7083	1024.8
19.7222	1006
19.7361	1013.2
19.75	1025.2
19.7639	1014.8
19.7778	1010
19.7917	1014.8
19.8056	1025.6
19.8194	1015.6
19.8333	1007.6
19.8472	1020.8
19.8611	1006
19.875	1012.8
19.8889	1025.2
19.9028	1011.6
19.9167	1008
19.9306	1023.6
19.9444	1018.4
19.9583	1004.4
19.9722	1023.2
19.9861	1003.2
20	1014.8
20.0139	1025.2
20.0278	1009.6
20.0417	1010.4
20.0556	1021.2
20.0694	1012.4
20.0833	1010.4
20.0972	1019.6
20.1111	1020
20.125	1007.2
20.1389	1018
20.1528	1018.8
20.1667	1002.4
20.1806	1020.4
20.1944	1022.4
20.2083	1004.4
20.2222	1021.2
20.2361	1018
20.25	1006.4
20.2639	1022
20.2778	1016.8
20.2917	1007.6
20.3056	1019.2
20.3194	1022.4
20.3333	1006.8
20.3472	1017.2
20.3611	1010.8
20.375	1005.6
20.3889	1022.8
20.4028	1011.2
20.4167	1008.4
20.4306	1022.4
20.4444	998.8
20.4583	1021.2
20.4722	1001.2
20.4861	1013.2
20.5	1023.6
20.5139	1014
20.5278	1008.8
20.5417	1020.4
20.5556	1022
20.5694	1007.2
20.5833	1012.8
20.5972	1018
20.6111	1005.6
20.625	1018.8
20.6389	1020.4
20.6528	1006
20.6667	1024.8
20.6806	1006.8
20.6944	1016
20.7083	1022.4
20.7222	1000
20.7361	1022.4
20.75	996.8
20.7639	1022.8
20.7778	999.2
20.7917	1014
20.8056	1014.8
20.8194	1006.4
20.8333	1020.8
20.8472	1016
20.8611	1008.4
20.875	1024.4
20.8889	996.8
20.9028	1021.6
20.9167	1004.8
20.9306	1014.4
20.9444	1014.4
20.9583	1003.2
20.9722	1019.6
20.9861	1022.8
21	1014.8
21.0139	1006
21.0278	1020
21.0417	1022.4
21.0556	1010
21.0694	1014
21.0833	1025.2
21.0972	1012
21.1111	1012.4
21.125	1024.4
21.1389	1018.4
21.1528	1008.4
21.1667	1023.2
21.1806	1013.6
21.1944	1003.6
21.2083	1026.4
21.2222	1018.4
21.2361	1003.6
21.25	1025.2
21.2639	1010
21.2778	1024.4
21.2917	1004.4
21.3056	1024
21.3194	998
21.3333	1026.8
21.3472	1004.4
21.3611	1024.8
21.375	1016.4
21.3889	1013.6
21.4028	1027.6
21.4167	1008.8
21.4306	1024.4
21.4444	999.6
21.4583	1022.8
21.4722	1023.6
21.4861	1010
21.5	1025.2
21.5139	1020.4
21.5278	1006
21.5417	1024.4
21.5556	1019.2
21.5694	1010.8
21.5833	1026.8
21.5972	1021.2
21.6111	1010.4
21.625	1028
21.6389	1011.6
21.6528	1020
21.6667	1024.4
21.6806	1011.6
21.6944	1028.8
21.7083	1018.4
21.7222	1013.6
21.7361	1028.4
21.75	999.6
21.7639	1024.8
21.7778	1019.2
21.7917	1011.6
21.8056	1025.6
21.8194	1018.4
21.8333	1011.6
21.8472	1027.2
21.8611	1013.6
21.875	1018.4
21.8889	1028
21.9028	1011.2
21.9167	1016.4
21.9306	1023.2
21.9444	1008.8
21.9583	1023.6
21.9722	1004.8
21.9861	1020
22	1011.6
22.0139	1016.8
22.0278	1028
22.0417	1012.4
22.0556	1019.6
22.0694	1028
22.0833	1008.4
22.0972	1025.2
22.1111	1021.6
22.125	1012
22.1389	1028.4
22.1528	1021.6
22.1667	1009.6
22.1806	1026.4
22.1944	1017.6
22.2083	1018
22.2222	1028.8
22.2361	1009.2
22.25	1023.6
22.2639	1020
22.2778	1013.6
22.2917	1028.8
22.3056	1008.8
22.3194	1019.2
22.3333	1029.6
22.3472	1010
22.3611	1024
22.375	1020.4
22.3889	1012.4
22.4028	1027.2
22.4167	1018.4
22.4306	1015.6
22.4444	1028.4
22.4583	1006
22.4722	1026.8
22.4861	1001.6
22.5	1027.6
22.5139	1012.4
22.5278	1013.6
22.5417	1027.6
22.5556	1018
22.5694	1008.8
22.5833	1024.8
22.5972	1013.6
22.6111	1015.6
22.625	1028
22.6389	1016
22.6528	1014.8
22.6667	1026.4
22.6806	1009.6
22.6944	1019.6
22.7083	1024.8
22.7222	998.4
22.7361	1021.6
22.75	1024
22.7639	1010.8
22.7778	1020.4
22.7917	1027.6
22.8056	1009.2
22.8194	1019.2
22.8333	1027.2
22.8472	1007.6
22.8611	1025.2
22.875	998
22.8889	1027.6
22.9028	1003.2
22.9167	1027.2
22.9306	1014
22.9444	1014.8
22.9583	1029.2
22.9722	1010.8
22.9861	1018.4
23	1025.2
23.0139	1010.4
23.0278	1020.4
23.0417	1023.6
23.0556	1006.8
23.0694	1024.8
23.0833	1005.2
23.0972	1027.2
23.1111	1010
23.125	1012.4
23.1389	1022.8
23.1528	1009.6
23.1667	1021.6
23.1806	1028.8
23.1944	1011.6
23.2083	1016.4
23.2222	1021.6
23.2361	1004
23.25	1027.6
23.2639	1017.6
23.2778	1012.4
23.2917	1026
23.3056	1004.4
23.3194	1025.6
23.3333	1025.2
23.3472	1014.8
23.3611	1017.6
23.375	1028.8
23.3889	1014
23.4028	1015.2
23.4167	1030
23.4306	1019.2
23.4444	1016
23.4583	1028
23.4722	1017.2
23.4861	1014.4
23.5	1026.4
23.5139	1025.6
23.5278	1011.6
23.5417	1018.8
23.5556	1028.8
23.5694	1014.4
23.5833	1016
23.5972	1029.6
23.6111	1014.4
23.625	1014
23.6389	1027.6
23.6528	1015.2
23.6667	1016
23.6806	1029.2
23.6944	1017.2
23.7083	1018.4
23.7222	1027.2
23.7361	1010.8
23.75	1018.8
23.7639	1015.2
23.7778	1006.8
23.7917	1027.2
23.8056	1018
23.8194	1010.4
23.8333	1025.6
23.8472	1021.6
23.8611	1009.2
23.875	1023.6
23.8889	1025.6
23.9028	1010
23.9167	1021.2
23.9306	1025.6
23.9444	1011.2
23.9583	1019.6
23.9722	1027.2
23.9861	1012.4
24	1015.2
24.0139	1018.8
24.0278	1010.4
24.0417	1023.6
24.0556	1023.6
24.0694	1008.8
24.0833	1024
24.0972	1024
24.1111	1013.6
24.125	1010.4
24.1389	1026.8
24.1528	1012.4
24.1667	1011.6
24.1806	1021.2
24.1944	1004.4
24.2083	1018.8
24.2222	1028
24.2361	1010.8
24.25	1016
24.2639	1026.8
24.2778	1011.6
24.2917	1012
24.3056	1025.2
24.3194	1014.4
24.3333	1009.2
24.3472	1024.8
24.3611	1016
24.375	1014.4
24.3889	1026.8
24.4028	1006
24.4167	1022.4
24.4306	998.4
24.4444	1022.8
24.4583	1021.2
24.4722	1007.2
24.4861	1023.6
24.5	1003.6
24.5139	1023.6
24.5278	1022.4
24.5417	1007.6
24.5556	1017.2
24.5694	1024.8
24.5833	1012.8
24.5972	1006.8
24.6111	1018.8
24.625	1008.4
24.6389	1009.2
24.6528	1022.8
24.6667	1000.4
24.6806	1014.8
24.6944	1016
24.7083	1008.4
24.7222	1023.2
24.7361	1002.8
24.75	1015.2
24.7639	1023.2
24.7778	997.2
24.7917	1022
24.8056	1009.6
24.8194	1010.4
24.8333	1022.8
24.8472	995.6
24.8611	1018.8
24.875	1004.8
24.8889	1007.2
24.9028	1019.2
24.9167	1021.2
24.9306	1002.4
24.9444	1018
24.9583	1016
24.9722	1006.4
24.9861	1021.2
25	1012.4
25.0139	1005.2
25.0278	1018.8
25.0417	1005.6
25.0556	1012.4
25.0694	1022.8
25.0833	1005.2
25.0972	1011.6
25.1111	1010
25.125	1005.6
25.1389	1020.4
25.1528	1008.4
25.1667	1003.2
25.1806	1019.2
25.1944	1015.2
25.2083	1003.6
25.2222	1014.8
25.2361	1018.8
25.25	1000.8
25.2639	1012
25.2778	1018.4
25.2917	993.2
25.3056	1020
25.3194	1002
25.3333	1012.8
25.3472	1003.6
25.3611	1009.2
25.375	1019.2
25.3889	1002.8
25.4028	1018.4
25.4167	1006
25.4306	1008
25.4444	1012
25.4583	1002.4
25.4722	1018.8
25.4861	996
25.5	1010
25.5139	1004.4
25.5278	1004
25.5417	1019.6
25.5556	995.2
25.5694	1018.4
25.5833	1015.2
25.5972	1001.2
25.6111	1018.4
25.625	998
25.6389	1020.8
25.6528	1001.2
25.6667	1014
25.6806	1004.8
25.6944	1003.6
25.7083	1020.4
25.7222	1000
25.7361	1009.6
25.75	1004.4
25.7639	1004
25.7778	1019.6
25.7917	994
25.8056	1016
25.8194	1016.8
25.8333	1004
25.8472	1011.6
25.8611	1010.4
25.875	1002.8
25.8889	1012.8
25.9028	1014
25.9167	1000.8
25.9306	1013.6
25.9444	1014.4
25.9583	996.8
25.9722	1016.4
25.9861	1019.6
26	1002.8
26.0139	1009.6
26.0278	1008.4
26.0417	1003.2
26.0556	1018.8
26.0694	1006.4
26.0833	1003.6
26.0972	1018
26.1111	1003.6
26.125	1008
26.1389	1019.6
26.1528	1009.6
26.1667	1004.4
26.1806	1021.2
26.1944	1006
26.2083	1010.8
26.2222	1020
26.2361	1004.8
26.25	1006.4
26.2639	1012.8
26.2778	1002
26.2917	1016.4
26.3056	995.2
26.3194	1013.6
26.3333	1013.6
26.3472	1003.6
26.3611	1019.2
26.375	1002.4
26.3889	1011.2
26.4028	1016
26.4167	1000.8
26.4306	1010
26.4444	1016
26.4583	994.4
26.4722	1012
26.4861	1018
26.5	1006.4
26.5139	1002.4
26.5278	1016
26.5417	992.8
26.5556	1017.2
26.5694	1005.6
26.5833	1002.8
26.5972	1017.6
26.6111	1005.2
26.625	999.6
26.6389	1015.2
26.6528	992
26.6667	1013.6
26.6806	994.4
26.6944	1008.4
26.7083	1016.8
26.7222	1001.6
26.7361	1005.6
26.75	1008
26.7639	998.8
26.7778	1011.6
26.7917	1006.8
26.8056	996.8
26.8194	1012
26.8333	1010.8
26.8472	999.2
26.8611	1004
26.875	1014.4
26.8889	989.6
26.9028	1014.4
26.9167	996.8
26.9306	1006.4
26.9444	1010.4
26.9583	996.4
26.9722	1006.4
26.9861	1012.4
27	993.6
27.0139	1005.6
27.0278	1010.8
27.0417	990.8
27.0556	1013.2
27.0694	990.4
27.0833	1001.6
27.0972	1014
27.1111	1005.2
27.125	997.2
27.1389	1007.6
27.1528	1013.6
27.1667	1006
27.1806	996.8
27.1944	1010.4
27.2083	1014.8
27.2222	990.8
27.2361	1005.6
27.25	1011.6
27.2639	1000
27.2778	999.6
27.2917	1007.6
27.3056	1002
27.3194	995.6
27.3333	1015.6
27.3472	1006.8
27.3611	992
27.375	1013.6
27.3889	998
27.4028	1000.8
27.4167	1011.6
27.4306	1010.4
27.4444	996
27.4583	1006.8
27.4722	1008.4
27.4861	997.2
27.5	1006.4
27.5139	1016.4
27.5278	996.4
27.5417	1010
27.5556	1013.6
27.5694	991.6
27.5833	1014.8
27.5972	999.2
27.6111	1003.6
27.625	1010
27.6389	997.2
27.6528	1012
27.6667	994.4
27.6806	1005.2
27.6944	1014.8
27.7083	1000.4
27.7222	1007.6
27.7361	1012.4
27.75	990
27.7639	1016
27.7778	989.2
[truncated: 5,200 more rows]
