# Supplementary material for: Subnanometric Ru clusters with upshifted D band center improve performance for alkaline hydrogen evolution reaction
Source: Nat Commun. 2022 Jul 8;13:3958. doi: 10.1038/s41467-022-31660-2 (PMC9270335; doi:10.1038/s41467-022-31660-2)
Supplement: Supplementary file 3 — Source Data [file 41467_2022_31660_MOESM3_ESM.zip › Source data/Supplementary Figures.xlsx]

## Sheet: Supplementary Fig. 1
19	-1.77	19	-1.77474
55	-1.68	19.0601	-1.77456
79	-1.59	19.1201	-1.77438
		19.1802	-1.7742
		19.2402	-1.77403
		19.3003	-1.77385
		19.3604	-1.77367
		19.4204	-1.77349
		19.4805	-1.77331
		19.5405	-1.77314
		19.6006	-1.77296
		19.6607	-1.77278
		19.7207	-1.7726
		19.7808	-1.77243
		19.8408	-1.77225
		19.9009	-1.77207
		19.961	-1.77189
		20.021	-1.77171
		20.0811	-1.77154
		20.1411	-1.77136
		20.2012	-1.77118
		20.2613	-1.771
		20.3213	-1.77083
		20.3814	-1.77065
		20.4414	-1.77047
		20.5015	-1.77029
		20.5616	-1.77011
		20.6216	-1.76994
		20.6817	-1.76976
		20.7417	-1.76958
		20.8018	-1.7694
		20.8619	-1.76922
		20.9219	-1.76905
		20.982	-1.76887
		21.042	-1.76869
		21.1021	-1.76851
		21.1622	-1.76834
		21.2222	-1.76816
		21.2823	-1.76798
		21.3423	-1.7678
		21.4024	-1.76762
		21.4625	-1.76745
		21.5225	-1.76727
		21.5826	-1.76709
		21.6426	-1.76691
		21.7027	-1.76674
		21.7628	-1.76656
		21.8228	-1.76638
		21.8829	-1.7662
		21.9429	-1.76602
		22.003	-1.76585
		22.0631	-1.76567
		22.1231	-1.76549
		22.1832	-1.76531
		22.2432	-1.76514
		22.3033	-1.76496
		22.3634	-1.76478
		22.4234	-1.7646
		22.4835	-1.76442
		22.5435	-1.76425
		22.6036	-1.76407
		22.6637	-1.76389
		22.7237	-1.76371
		22.7838	-1.76353
		22.8438	-1.76336
		22.9039	-1.76318
		22.964	-1.763
		23.024	-1.76282
		23.0841	-1.76265
		23.1441	-1.76247
		23.2042	-1.76229
		23.2643	-1.76211
		23.3243	-1.76193
		23.3844	-1.76176
		23.4444	-1.76158
		23.5045	-1.7614
		23.5646	-1.76122
		23.6246	-1.76105
		23.6847	-1.76087
		23.7447	-1.76069
		23.8048	-1.76051
		23.8649	-1.76033
		23.9249	-1.76016
		23.985	-1.75998
		24.045	-1.7598
		24.1051	-1.75962
		24.1652	-1.75945
		24.2252	-1.75927
		24.2853	-1.75909
		24.3453	-1.75891
		24.4054	-1.75873
		24.4655	-1.75856
		24.5255	-1.75838
		24.5856	-1.7582
		24.6456	-1.75802
		24.7057	-1.75784
		24.7658	-1.75767
		24.8258	-1.75749
		24.8859	-1.75731
		24.9459	-1.75713
		25.006	-1.75696
		25.0661	-1.75678
		25.1261	-1.7566
		25.1862	-1.75642
		25.2462	-1.75624
		25.3063	-1.75607
		25.3664	-1.75589
		25.4264	-1.75571
		25.4865	-1.75553
		25.5465	-1.75536
		25.6066	-1.75518
		25.6667	-1.755
		25.7267	-1.75482
		25.7868	-1.75464
		25.8468	-1.75447
		25.9069	-1.75429
		25.967	-1.75411
		26.027	-1.75393
		26.0871	-1.75376
		26.1471	-1.75358
		26.2072	-1.7534
		26.2673	-1.75322
		26.3273	-1.75304
		26.3874	-1.75287
		26.4474	-1.75269
		26.5075	-1.75251
		26.5676	-1.75233
		26.6276	-1.75216
		26.6877	-1.75198
		26.7477	-1.7518
		26.8078	-1.75162
		26.8679	-1.75144
		26.9279	-1.75127
		26.988	-1.75109
		27.048	-1.75091
		27.1081	-1.75073
		27.1682	-1.75055
		27.2282	-1.75038
		27.2883	-1.7502
		27.3483	-1.75002
		27.4084	-1.74984
		27.4685	-1.74967
		27.5285	-1.74949
		27.5886	-1.74931
		27.6486	-1.74913
		27.7087	-1.74895
		27.7688	-1.74878
		27.8288	-1.7486
		27.8889	-1.74842
		27.9489	-1.74824
		28.009	-1.74807
		28.0691	-1.74789
		28.1291	-1.74771
		28.1892	-1.74753
		28.2492	-1.74735
		28.3093	-1.74718
		28.3694	-1.747
		28.4294	-1.74682
		28.4895	-1.74664
		28.5495	-1.74647
		28.6096	-1.74629
		28.6697	-1.74611
		28.7297	-1.74593
		28.7898	-1.74575
		28.8498	-1.74558
		28.9099	-1.7454
		28.97	-1.74522
		29.03	-1.74504
		29.0901	-1.74486
		29.1502	-1.74469
		29.2102	-1.74451
		29.2703	-1.74433
		29.3303	-1.74415
		29.3904	-1.74398
		29.4505	-1.7438
		29.5105	-1.74362
		29.5706	-1.74344
		29.6306	-1.74326
		29.6907	-1.74309
		29.7508	-1.74291
		29.8108	-1.74273
		29.8709	-1.74255
		29.9309	-1.74238
		29.991	-1.7422
		30.0511	-1.74202
		30.1111	-1.74184
		30.1712	-1.74166
		30.2312	-1.74149
		30.2913	-1.74131
		30.3514	-1.74113
		30.4114	-1.74095
		30.4715	-1.74078
		30.5315	-1.7406
		30.5916	-1.74042
		30.6517	-1.74024
		30.7117	-1.74006
		30.7718	-1.73989
		30.8318	-1.73971
		30.8919	-1.73953
		30.952	-1.73935
		31.012	-1.73917
		31.0721	-1.739
		31.1321	-1.73882
		31.1922	-1.73864
		31.2523	-1.73846
		31.3123	-1.73829
		31.3724	-1.73811
		31.4324	-1.73793
		31.4925	-1.73775
		31.5526	-1.73757
		31.6126	-1.7374
		31.6727	-1.73722
		31.7327	-1.73704
		31.7928	-1.73686
		31.8529	-1.73669
		31.9129	-1.73651
		31.973	-1.73633
		32.033	-1.73615
		32.0931	-1.73597
		32.1531	-1.7358
		32.2132	-1.73562
		32.2733	-1.73544
		32.3333	-1.73526
		32.3934	-1.73509
		32.4534	-1.73491
		32.5135	-1.73473
		32.5736	-1.73455
		32.6336	-1.73437
		32.6937	-1.7342
		32.7537	-1.73402
		32.8138	-1.73384
		32.8739	-1.73366
		32.9339	-1.73349
		32.994	-1.73331
		33.054	-1.73313
		33.1141	-1.73295
		33.1742	-1.73277
		33.2342	-1.7326
		33.2943	-1.73242
		33.3543	-1.73224
		33.4144	-1.73206
		33.4745	-1.73188
		33.5345	-1.73171
		33.5946	-1.73153
		33.6546	-1.73135
		33.7147	-1.73117
		33.7748	-1.731
		33.8348	-1.73082
		33.8949	-1.73064
		33.9549	-1.73046
		34.015	-1.73028
		34.0751	-1.73011
		34.1351	-1.72993
		34.1952	-1.72975
		34.2553	-1.72957
		34.3153	-1.7294
		34.3754	-1.72922
		34.4354	-1.72904
		34.4955	-1.72886
		34.5556	-1.72868
		34.6156	-1.72851
		34.6757	-1.72833
		34.7357	-1.72815
		34.7958	-1.72797
		34.8559	-1.7278
		34.9159	-1.72762
		34.976	-1.72744
		35.036	-1.72726
		35.0961	-1.72708
		35.1562	-1.72691
		35.2162	-1.72673
		35.2763	-1.72655
		35.3363	-1.72637
		35.3964	-1.72619
		35.4565	-1.72602
		35.5165	-1.72584
		35.5766	-1.72566
		35.6366	-1.72548
		35.6967	-1.72531
		35.7568	-1.72513
		35.8168	-1.72495
		35.8769	-1.72477
		35.9369	-1.72459
		35.997	-1.72442
		36.0571	-1.72424
		36.1171	-1.72406
		36.1772	-1.72388
		36.2372	-1.72371
		36.2973	-1.72353
		36.3574	-1.72335
		36.4174	-1.72317
		36.4775	-1.72299
		36.5375	-1.72282
		36.5976	-1.72264
		36.6577	-1.72246
		36.7177	-1.72228
		36.7778	-1.72211
		36.8378	-1.72193
		36.8979	-1.72175
		36.958	-1.72157
		37.018	-1.72139
		37.0781	-1.72122
		37.1381	-1.72104
		37.1982	-1.72086
		37.2583	-1.72068
		37.3183	-1.7205
		37.3784	-1.72033
		37.4384	-1.72015
		37.4985	-1.71997
		37.5586	-1.71979
		37.6186	-1.71962
		37.6787	-1.71944
		37.7387	-1.71926
		37.7988	-1.71908
		37.8589	-1.7189
		37.9189	-1.71873
		37.979	-1.71855
		38.039	-1.71837
		38.0991	-1.71819
		38.1592	-1.71802
		38.2192	-1.71784
		38.2793	-1.71766
		38.3393	-1.71748
		38.3994	-1.7173
		38.4595	-1.71713
		38.5195	-1.71695
		38.5796	-1.71677
		38.6396	-1.71659
		38.6997	-1.71642
		38.7598	-1.71624
		38.8198	-1.71606
		38.8799	-1.71588
		38.9399	-1.7157
		39	-1.71553
		39.0601	-1.71535
		39.1201	-1.71517
		39.1802	-1.71499
		39.2402	-1.71482
		39.3003	-1.71464
		39.3604	-1.71446
		39.4204	-1.71428
		39.4805	-1.7141
		39.5405	-1.71393
		39.6006	-1.71375
		39.6607	-1.71357
		39.7207	-1.71339
		39.7808	-1.71321
		39.8408	-1.71304
		39.9009	-1.71286
		39.961	-1.71268
		40.021	-1.7125
		40.0811	-1.71233
		40.1411	-1.71215
		40.2012	-1.71197
		40.2613	-1.71179
		40.3213	-1.71161
		40.3814	-1.71144
		40.4414	-1.71126
		40.5015	-1.71108
		40.5616	-1.7109
		40.6216	-1.71073
		40.6817	-1.71055
		40.7417	-1.71037
		40.8018	-1.71019
		40.8619	-1.71001
		40.9219	-1.70984
		40.982	-1.70966
		41.042	-1.70948
		41.1021	-1.7093
		41.1622	-1.70913
		41.2222	-1.70895
		41.2823	-1.70877
		41.3423	-1.70859
		41.4024	-1.70841
		41.4625	-1.70824
		41.5225	-1.70806
		41.5826	-1.70788
		41.6426	-1.7077
		41.7027	-1.70752
		41.7628	-1.70735
		41.8228	-1.70717
		41.8829	-1.70699
		41.9429	-1.70681
		42.003	-1.70664
		42.0631	-1.70646
		42.1231	-1.70628
		42.1832	-1.7061
		42.2432	-1.70592
		42.3033	-1.70575
		42.3634	-1.70557
		42.4234	-1.70539
		42.4835	-1.70521
		42.5435	-1.70504
		42.6036	-1.70486
		42.6637	-1.70468
		42.7237	-1.7045
		42.7838	-1.70432
		42.8438	-1.70415
		42.9039	-1.70397
		42.964	-1.70379
		43.024	-1.70361
		43.0841	-1.70344
		43.1441	-1.70326
		43.2042	-1.70308
		43.2643	-1.7029
		43.3243	-1.70272
		43.3844	-1.70255
		43.4444	-1.70237
		43.5045	-1.70219
		43.5646	-1.70201
		43.6246	-1.70183
		43.6847	-1.70166
		43.7447	-1.70148
		43.8048	-1.7013
		43.8649	-1.70112
		43.9249	-1.70095
		43.985	-1.70077
		44.0451	-1.70059
		44.1051	-1.70041
		44.1652	-1.70023
		44.2252	-1.70006
		44.2853	-1.69988
		44.3454	-1.6997
		44.4054	-1.69952
		44.4655	-1.69935
		44.5255	-1.69917
		44.5856	-1.69899
		44.6457	-1.69881
		44.7057	-1.69863
		44.7658	-1.69846
		44.8258	-1.69828
		44.8859	-1.6981
		44.946	-1.69792
		45.006	-1.69775
		45.0661	-1.69757
		45.1261	-1.69739
		45.1862	-1.69721
		45.2463	-1.69703
		45.3063	-1.69686
		45.3664	-1.69668
		45.4264	-1.6965
		45.4865	-1.69632
		45.5466	-1.69615
		45.6066	-1.69597
		45.6667	-1.69579
		45.7267	-1.69561
		45.7868	-1.69543
		45.8469	-1.69526
		45.9069	-1.69508
		45.967	-1.6949
		46.027	-1.69472
		46.0871	-1.69454
		46.1472	-1.69437
		46.2072	-1.69419
		46.2673	-1.69401
		46.3273	-1.69383
		46.3874	-1.69366
		46.4475	-1.69348
		46.5075	-1.6933
		46.5676	-1.69312
		46.6276	-1.69294
		46.6877	-1.69277
		46.7478	-1.69259
		46.8078	-1.69241
		46.8679	-1.69223
		46.9279	-1.69206
		46.988	-1.69188
		47.0481	-1.6917
		47.1081	-1.69152
		47.1682	-1.69134
		47.2282	-1.69117
		47.2883	-1.69099
		47.3484	-1.69081
		47.4084	-1.69063
		47.4685	-1.69046
		47.5285	-1.69028
		47.5886	-1.6901
		47.6487	-1.68992
		47.7087	-1.68974
		47.7688	-1.68957
		47.8288	-1.68939
		47.8889	-1.68921
		47.949	-1.68903
		48.009	-1.68885
		48.0691	-1.68868
		48.1291	-1.6885
		48.1892	-1.68832
		48.2493	-1.68814
		48.3093	-1.68797
		48.3694	-1.68779
		48.4294	-1.68761
		48.4895	-1.68743
		48.5496	-1.68725
		48.6096	-1.68708
		48.6697	-1.6869
		48.7297	-1.68672
		48.7898	-1.68654
		48.8499	-1.68637
		48.9099	-1.68619
		48.97	-1.68601
		49.03	-1.68583
		49.0901	-1.68565
		49.1501	-1.68548
		49.2102	-1.6853
		49.2703	-1.68512
		49.3303	-1.68494
		49.3904	-1.68477
		49.4504	-1.68459
		49.5105	-1.68441
		49.5706	-1.68423
		49.6306	-1.68405
		49.6907	-1.68388
		49.7507	-1.6837
		49.8108	-1.68352
		49.8709	-1.68334
		49.9309	-1.68317
		49.991	-1.68299
		50.051	-1.68281
		50.1111	-1.68263
		50.1712	-1.68245
		50.2312	-1.68228
		50.2913	-1.6821
		50.3513	-1.68192
		50.4114	-1.68174
		50.4715	-1.68156
		50.5315	-1.68139
		50.5916	-1.68121
		50.6516	-1.68103
		50.7117	-1.68085
		50.7718	-1.68068
		50.8318	-1.6805
		50.8919	-1.68032
		50.9519	-1.68014
		51.012	-1.67996
		51.0721	-1.67979
		51.1321	-1.67961
		51.1922	-1.67943
		51.2522	-1.67925
		51.3123	-1.67908
		51.3724	-1.6789
		51.4324	-1.67872
		51.4925	-1.67854
		51.5525	-1.67836
		51.6126	-1.67819
		51.6727	-1.67801
		51.7327	-1.67783
		51.7928	-1.67765
		51.8528	-1.67748
		51.9129	-1.6773
		51.973	-1.67712
		52.033	-1.67694
		52.0931	-1.67676
		52.1531	-1.67659
		52.2132	-1.67641
		52.2733	-1.67623
		52.3333	-1.67605
		52.3934	-1.67587
		52.4534	-1.6757
		52.5135	-1.67552
		52.5736	-1.67534
		52.6336	-1.67516
		52.6937	-1.67499
		52.7537	-1.67481
		52.8138	-1.67463
		52.8739	-1.67445
		52.9339	-1.67427
		52.994	-1.6741
		53.054	-1.67392
		53.1141	-1.67374
		53.1742	-1.67356
		53.2342	-1.67339
		53.2943	-1.67321
		53.3543	-1.67303
		53.4144	-1.67285
		53.4745	-1.67267
		53.5345	-1.6725
		53.5946	-1.67232
		53.6546	-1.67214
		53.7147	-1.67196
		53.7748	-1.67179
		53.8348	-1.67161
		53.8949	-1.67143
		53.9549	-1.67125
		54.015	-1.67107
		54.0751	-1.6709
		54.1351	-1.67072
		54.1952	-1.67054
		54.2553	-1.67036
		54.3153	-1.67018
		54.3754	-1.67001
		54.4354	-1.66983
		54.4955	-1.66965
		54.5556	-1.66947
		54.6156	-1.6693
		54.6757	-1.66912
		54.7357	-1.66894
		54.7958	-1.66876
		54.8559	-1.66858
		54.9159	-1.66841
		54.976	-1.66823
		55.036	-1.66805
		55.0961	-1.66787
		55.1562	-1.6677
		55.2162	-1.66752
		55.2763	-1.66734
		55.3363	-1.66716
		55.3964	-1.66698
		55.4565	-1.66681
		55.5165	-1.66663
		55.5766	-1.66645
		55.6366	-1.66627
		55.6967	-1.6661
		55.7568	-1.66592
		55.8168	-1.66574
		55.8769	-1.66556
		55.9369	-1.66538
		55.997	-1.66521
		56.0571	-1.66503
		56.1171	-1.66485
		56.1772	-1.66467
		56.2372	-1.6645
		56.2973	-1.66432
		56.3574	-1.66414
		56.4174	-1.66396
		56.4775	-1.66378
		56.5375	-1.66361
		56.5976	-1.66343
		56.6577	-1.66325
		56.7177	-1.66307
		56.7778	-1.66289
		56.8378	-1.66272
		56.8979	-1.66254
		56.958	-1.66236
		57.018	-1.66218
		57.0781	-1.66201
		57.1381	-1.66183
		57.1982	-1.66165
		57.2583	-1.66147
		57.3183	-1.66129
		57.3784	-1.66112
		57.4384	-1.66094
		57.4985	-1.66076
		57.5586	-1.66058
		57.6186	-1.66041
		57.6787	-1.66023
		57.7387	-1.66005
		57.7988	-1.65987
		57.8589	-1.65969
		57.9189	-1.65952
		57.979	-1.65934
		58.039	-1.65916
		58.0991	-1.65898
		58.1592	-1.65881
		58.2192	-1.65863
		58.2793	-1.65845
		58.3393	-1.65827
		58.3994	-1.65809
		58.4595	-1.65792
		58.5195	-1.65774
		58.5796	-1.65756
		58.6396	-1.65738
		58.6997	-1.6572
		58.7598	-1.65703
		58.8198	-1.65685
		58.8799	-1.65667
		58.9399	-1.65649
		59	-1.65632
		59.0601	-1.65614
		59.1201	-1.65596
		59.1802	-1.65578
		59.2402	-1.6556
		59.3003	-1.65543
		59.3604	-1.65525
		59.4204	-1.65507
		59.4805	-1.65489
		59.5405	-1.65472
		59.6006	-1.65454
		59.6607	-1.65436
		59.7207	-1.65418
		59.7808	-1.654
		59.8408	-1.65383
		59.9009	-1.65365
		59.961	-1.65347
		60.021	-1.65329
		60.0811	-1.65312
		60.1411	-1.65294
		60.2012	-1.65276
		60.2613	-1.65258
		60.3213	-1.6524
		60.3814	-1.65223
		60.4414	-1.65205
		60.5015	-1.65187
		60.5616	-1.65169
		60.6216	-1.65151
		60.6817	-1.65134
		60.7417	-1.65116
		60.8018	-1.65098
		60.8619	-1.6508
		60.9219	-1.65063
		60.982	-1.65045
		61.042	-1.65027
		61.1021	-1.65009
		61.1622	-1.64991
		61.2222	-1.64974
		61.2823	-1.64956
		61.3423	-1.64938
		61.4024	-1.6492
		61.4625	-1.64903
		61.5225	-1.64885
		61.5826	-1.64867
		61.6426	-1.64849
		61.7027	-1.64831
		61.7628	-1.64814
		61.8228	-1.64796
		61.8829	-1.64778
		61.9429	-1.6476
		62.003	-1.64743
		62.0631	-1.64725
		62.1231	-1.64707
		62.1832	-1.64689
		62.2432	-1.64671
		62.3033	-1.64654
		62.3634	-1.64636
		62.4234	-1.64618
		62.4835	-1.646
		62.5435	-1.64583
		62.6036	-1.64565
		62.6637	-1.64547
		62.7237	-1.64529
		62.7838	-1.64511
		62.8438	-1.64494
		62.9039	-1.64476
		62.964	-1.64458
		63.024	-1.6444
		63.0841	-1.64422
		63.1441	-1.64405
		63.2042	-1.64387
		63.2643	-1.64369
		63.3243	-1.64351
		63.3844	-1.64334
		63.4444	-1.64316
		63.5045	-1.64298
		63.5646	-1.6428
		63.6246	-1.64262
		63.6847	-1.64245
		63.7447	-1.64227
		63.8048	-1.64209
		63.8649	-1.64191
		63.9249	-1.64174
		63.985	-1.64156
		64.0451	-1.64138
		64.1051	-1.6412
		64.1652	-1.64102
		64.2252	-1.64085
		64.2853	-1.64067
		64.3453	-1.64049
		64.4054	-1.64031
		64.4655	-1.64014
		64.5255	-1.63996
		64.5856	-1.63978
		64.6457	-1.6396
		64.7057	-1.63942
		64.7658	-1.63925
		64.8258	-1.63907
		64.8859	-1.63889
		64.9459	-1.63871
		65.006	-1.63853
		65.0661	-1.63836
		65.1261	-1.63818
		65.1862	-1.638
		65.2463	-1.63782
		65.3063	-1.63765
		65.3664	-1.63747
		65.4264	-1.63729
		65.4865	-1.63711
		65.5465	-1.63693
		65.6066	-1.63676
		65.6667	-1.63658
		65.7267	-1.6364
		65.7868	-1.63622
		65.8469	-1.63605
		65.9069	-1.63587
		65.967	-1.63569
		66.027	-1.63551
		66.0871	-1.63533
		66.1471	-1.63516
		66.2072	-1.63498
		66.2673	-1.6348
		66.3273	-1.63462
		66.3874	-1.63445
		66.4475	-1.63427
		66.5075	-1.63409
		66.5676	-1.63391
		66.6276	-1.63373
		66.6877	-1.63356
		66.7477	-1.63338
		66.8078	-1.6332
		66.8679	-1.63302
		66.9279	-1.63284
		66.988	-1.63267
		67.0481	-1.63249
		67.1081	-1.63231
		67.1682	-1.63213
		67.2282	-1.63196
		67.2883	-1.63178
		67.3483	-1.6316
		67.4084	-1.63142
		67.4685	-1.63124
		67.5285	-1.63107
		67.5886	-1.63089
		67.6487	-1.63071
		67.7087	-1.63053
		67.7688	-1.63036
		67.8288	-1.63018
		67.8889	-1.63
		67.9489	-1.62982
		68.009	-1.62964
		68.0691	-1.62947
		68.1291	-1.62929
		68.1892	-1.62911
		68.2493	-1.62893
		68.3093	-1.62876
		68.3694	-1.62858
		68.4294	-1.6284
		68.4895	-1.62822
		68.5495	-1.62804
		68.6096	-1.62787
		68.6697	-1.62769
		68.7297	-1.62751
		68.7898	-1.62733
		68.8499	-1.62716
		68.9099	-1.62698
		68.97	-1.6268
		69.03	-1.62662
		69.0901	-1.62644
		69.1501	-1.62627
		69.2102	-1.62609
		69.2703	-1.62591
		69.3303	-1.62573
		69.3904	-1.62555
		69.4505	-1.62538
		69.5105	-1.6252
		69.5706	-1.62502
		69.6306	-1.62484
		69.6907	-1.62467
		69.7507	-1.62449
		69.8108	-1.62431
		69.8709	-1.62413
		69.9309	-1.62395
		69.991	-1.62378
		70.0511	-1.6236
		70.1111	-1.62342
		70.1712	-1.62324
		70.2312	-1.62307
		70.2913	-1.62289
		70.3513	-1.62271
		70.4114	-1.62253
		70.4715	-1.62235
		70.5315	-1.62218
		70.5916	-1.622
		70.6517	-1.62182
		70.7117	-1.62164
		70.7718	-1.62147
		70.8318	-1.62129
		70.8919	-1.62111
		70.9519	-1.62093
		71.012	-1.62075
		71.0721	-1.62058
		71.1321	-1.6204
		71.1922	-1.62022
		71.2523	-1.62004
		71.3123	-1.61986
		71.3724	-1.61969
		71.4324	-1.61951
		71.4925	-1.61933
		71.5525	-1.61915
		71.6126	-1.61898
		71.6727	-1.6188
		71.7327	-1.61862
		71.7928	-1.61844
		71.8529	-1.61826
		71.9129	-1.61809
		71.973	-1.61791
		72.033	-1.61773
		72.0931	-1.61755
		72.1531	-1.61738
		72.2132	-1.6172
		72.2733	-1.61702
		72.3333	-1.61684
		72.3934	-1.61666
		72.4535	-1.61649
		72.5135	-1.61631
		72.5736	-1.61613
		72.6336	-1.61595
		72.6937	-1.61578
		72.7537	-1.6156
		72.8138	-1.61542
		72.8739	-1.61524
		72.9339	-1.61506
		72.994	-1.61489
		73.0541	-1.61471
		73.1141	-1.61453
		73.1742	-1.61435
		73.2342	-1.61417
		73.2943	-1.614
		73.3543	-1.61382
		73.4144	-1.61364
		73.4745	-1.61346
		73.5345	-1.61329
		73.5946	-1.61311
		73.6547	-1.61293
		73.7147	-1.61275
		73.7748	-1.61257
		73.8348	-1.6124
		73.8949	-1.61222
		73.9549	-1.61204
		74.015	-1.61186
		74.0751	-1.61169
		74.1351	-1.61151
		74.1952	-1.61133
		74.2553	-1.61115
		74.3153	-1.61097
		74.3754	-1.6108
		74.4354	-1.61062
		74.4955	-1.61044
		74.5556	-1.61026
		74.6156	-1.61009
		74.6757	-1.60991
		74.7357	-1.60973
		74.7958	-1.60955
		74.8559	-1.60937
		74.9159	-1.6092
		74.976	-1.60902
		75.036	-1.60884
		75.0961	-1.60866
		75.1562	-1.60849
		75.2162	-1.60831
		75.2763	-1.60813
		75.3363	-1.60795
		75.3964	-1.60777
		75.4565	-1.6076
		75.5165	-1.60742
		75.5766	-1.60724
		75.6366	-1.60706
		75.6967	-1.60688
		75.7568	-1.60671
		75.8168	-1.60653
		75.8769	-1.60635
		75.9369	-1.60617
		75.997	-1.606
		76.0571	-1.60582
		76.1171	-1.60564
		76.1772	-1.60546
		76.2372	-1.60528
		76.2973	-1.60511
		76.3574	-1.60493
		76.4174	-1.60475
		76.4775	-1.60457
		76.5375	-1.6044
		76.5976	-1.60422
		76.6577	-1.60404
		76.7177	-1.60386
		76.7778	-1.60368
		76.8378	-1.60351
		76.8979	-1.60333
		76.958	-1.60315
		77.018	-1.60297
		77.0781	-1.6028
		77.1381	-1.60262
		77.1982	-1.60244
		77.2583	-1.60226
		77.3183	-1.60208
		77.3784	-1.60191
		77.4384	-1.60173
		77.4985	-1.60155
		77.5586	-1.60137
		77.6186	-1.60119
		77.6787	-1.60102
		77.7387	-1.60084
		77.7988	-1.60066
		77.8589	-1.60048
		77.9189	-1.60031
		77.979	-1.60013
		78.039	-1.59995
		78.0991	-1.59977
		78.1592	-1.59959
		78.2192	-1.59942
		78.2793	-1.59924
		78.3393	-1.59906
		78.3994	-1.59888
		78.4595	-1.59871
		78.5195	-1.59853
		78.5796	-1.59835
		78.6396	-1.59817
		78.6997	-1.59799
		78.7598	-1.59782
		78.8198	-1.59764
		78.8799	-1.59746
		78.9399	-1.59728
		79	-1.59711

## Sheet: Supplementary Fig. 7
1	2
2	1.9
3	1.7

## Sheet: Supplementary Fig. 12
5.00773	2210	5.03923	755	5.03923	1304
5.03399	2333	5.06549	759	5.06549	1350
5.06025	2162	5.09175	751	5.09175	1310
5.08651	2166	5.11801	764	5.11801	1272
5.11277	2142	5.14427	771	5.14427	1348
5.13903	2206	5.17053	735	5.17053	1254
5.16529	2110	5.19679	741	5.19679	1249
5.19156	2106	5.22305	754	5.22305	1245
5.21781	1971	5.24932	736	5.24932	1258
5.24408	2050	5.27558	762	5.27558	1270
5.27034	1973	5.30184	742	5.30184	1255
5.2966	1972	5.3281	744	5.3281	1213
5.32286	1955	5.35436	769	5.35436	1238
5.34912	1901	5.38062	742	5.38062	1238
5.37538	1853	5.40688	732	5.40688	1217
5.40164	1898	5.43314	753	5.43314	1233
5.4279	1846	5.4594	750	5.4594	1192
5.45416	1822	5.48566	744	5.48566	1198
5.48042	1829	5.51192	759	5.51192	1203
5.50668	1756	5.53818	748	5.53818	1219
5.53294	1814	5.56444	738	5.56444	1158
5.5592	1818	5.5907	746	5.5907	1151
5.58546	1761	5.61696	725	5.61696	1186
5.61172	1769	5.64322	768	5.64322	1163
5.63798	1717	5.66948	742	5.66948	1169
5.66425	1754	5.69574	760	5.69574	1170
5.6905	1709	5.72201	734	5.72201	1171
5.71677	1668	5.74827	713	5.74827	1105
5.74303	1643	5.77453	719	5.77453	1171
5.76929	1683	5.80079	726	5.80079	1152
5.79555	1684	5.82705	737	5.82705	1153
5.82181	1568	5.85331	739	5.85331	1121
5.84807	1679	5.87957	715	5.87957	1153
5.87433	1615	5.90583	704	5.90583	1165
5.90059	1545	5.93209	718	5.93209	1146
5.92685	1628	5.95835	705	5.95835	1097
5.95311	1570	5.98461	705	5.98461	1095
5.97937	1569	6.01087	707	6.01087	1096
6.00563	1580	6.03713	733	6.03713	1105
6.03189	1510	6.06339	742	6.06339	1083
6.05815	1535	6.08965	719	6.08965	1133
6.08441	1473	6.11591	742	6.11591	1096
6.11067	1469	6.14217	729	6.14217	1109
6.13694	1507	6.16843	724	6.16843	1109
6.1632	1549	6.1947	716	6.1947	1110
6.18946	1461	6.22096	734	6.22096	1086
6.21572	1452	6.24722	716	6.24722	1084
6.24198	1382	6.27348	681	6.27348	1129
6.26824	1398	6.29974	734	6.29974	1088
6.2945	1424	6.326	715	6.326	1096
6.32076	1443	6.35226	748	6.35226	1076
6.34702	1355	6.37852	709	6.37852	1086
6.37328	1386	6.40478	732	6.40478	1105
6.39954	1341	6.43104	717	6.43104	1043
6.4258	1353	6.4573	733	6.4573	1034
6.45206	1349	6.48356	709	6.48356	1065
6.47832	1344	6.50982	717	6.50982	1084
6.50458	1388	6.53608	728	6.53608	1062
6.53084	1275	6.56234	723	6.56234	1089
6.5571	1316	6.5886	725	6.5886	1058
6.58336	1328	6.61486	707	6.61486	1063
6.60963	1330	6.64112	705	6.64112	1076
6.63589	1285	6.66739	748	6.66739	1041
6.66215	1290	6.69365	708	6.69365	1079
6.68841	1281	6.71991	719	6.71991	994
6.71467	1292	6.74617	730	6.74617	1028
6.74093	1318	6.77243	716	6.77243	1051
6.76719	1304	6.79869	696	6.79869	1034
6.79345	1336	6.82495	720	6.82495	1052
6.81971	1228	6.85121	724	6.85121	1051
6.84597	1266	6.87747	704	6.87747	1023
6.87223	1211	6.90373	711	6.90373	1005
6.89849	1259	6.92999	703	6.92999	1030
6.92475	1210	6.95625	687	6.95625	1020
6.95101	1191	6.98251	700	6.98251	1006
6.97727	1222	7.00877	719	7.00877	1024
7.00353	1193	7.03503	699	7.03503	1009
7.02979	1202	7.06129	749	7.06129	1008
7.05605	1210	7.08755	708	7.08755	1034
7.08232	1167	7.11381	708	7.11381	1019
7.10858	1169	7.14008	708	7.14008	1023
7.13484	1213	7.16634	713	7.16634	1019
7.1611	1122	7.1926	730	7.1926	1011
7.18736	1154	7.21886	713	7.21886	996
7.21362	1117	7.24512	714	7.24512	1024
7.23988	1134	7.27138	713	7.27138	999
7.26614	1090	7.29764	708	7.29764	1016
7.2924	1099	7.3239	697	7.3239	1039
7.31866	1068	7.35016	723	7.35016	1008
7.34492	1119	7.37642	718	7.37642	983
7.37118	1152	7.40268	711	7.40268	983
7.39744	1145	7.42894	711	7.42894	976
7.4237	1181	7.4552	700	7.4552	974
7.44996	1048	7.48146	715	7.48146	995
7.47622	1112	7.50772	718	7.50772	984
7.50248	1111	7.53398	718	7.53398	988
7.52874	1108	7.56025	689	7.56025	984
7.55501	1086	7.5865	720	7.5865	1002
7.58127	1038	7.61277	720	7.61277	976
7.60753	1066	7.63903	731	7.63903	986
7.63379	1071	7.66529	694	7.66529	1027
7.66005	989	7.69155	710	7.69155	965
7.68631	1069	7.71781	716	7.71781	1008
7.71257	1004	7.74407	680	7.74407	1005
7.73883	1037	7.77033	730	7.77033	944
7.76509	1047	7.79659	721	7.79659	970
7.79135	1033	7.82285	713	7.82285	989
7.81761	997	7.84911	716	7.84911	959
7.84387	1038	7.87537	739	7.87537	1005
7.87013	1014	7.90163	684	7.90163	952
7.89639	975	7.92789	703	7.92789	975
7.92265	978	7.95415	682	7.95415	975
7.94891	981	7.98041	706	7.98041	982
7.97517	1020	8.00667	726	8.00667	977
8.00144	1012	8.03294	712	8.03294	956
8.0277	936	8.0592	682	8.0592	999
8.05396	966	8.08546	708	8.08546	989
8.08022	999	8.11172	688	8.11172	929
8.10648	918	8.13798	706	8.13798	986
8.13274	1004	8.16424	694	8.16424	940
8.159	972	8.1905	678	8.1905	998
8.18526	1034	8.21676	701	8.21676	962
8.21152	1033	8.24302	699	8.24302	956
8.23778	926	8.26928	704	8.26928	947
8.26404	992	8.29554	707	8.29554	971
8.2903	923	8.3218	712	8.3218	944
8.31656	971	8.34806	707	8.34806	953
8.34282	922	8.37432	689	8.37432	966
8.36908	945	8.40058	701	8.40058	978
8.39534	975	8.42684	704	8.42684	961
8.4216	955	8.4531	676	8.4531	958
8.44787	962	8.47936	685	8.47936	927
8.47413	932	8.50563	691	8.50563	945
8.50038	991	8.53189	702	8.53189	925
8.52665	918	8.55815	697	8.55815	965
8.55291	962	8.58441	676	8.58441	940
8.57917	877	8.61067	684	8.61067	967
8.60543	920	8.63693	690	8.63693	923
8.63169	906	8.66319	673	8.66319	932
8.65795	825	8.68945	699	8.68945	978
8.68421	859	8.71571	697	8.71571	934
8.71047	962	8.74197	668	8.74197	953
8.73673	910	8.76823	688	8.76823	964
8.76299	897	8.79449	676	8.79449	936
8.78925	848	8.82075	700	8.82075	919
8.81551	947	8.84701	683	8.84701	915
8.84177	883	8.87327	703	8.87327	932
8.86803	911	8.89953	664	8.89953	916
8.89429	832	8.92579	684	8.92579	925
8.92056	847	8.95205	669	8.95205	907
8.94682	909	8.97832	681	8.97832	928
8.97308	844	9.00458	704	9.00458	890
8.99934	883	9.03084	691	9.03084	904
9.0256	930	9.0571	674	9.0571	914
9.05186	856	9.08336	676	9.08336	924
9.07812	850	9.10962	690	9.10962	923
9.10438	894	9.13588	697	9.13588	919
9.13064	858	9.16214	698	9.16214	921
9.1569	850	9.1884	669	9.1884	938
9.18316	882	9.21466	696	9.21466	904
9.20942	844	9.24092	664	9.24092	901
9.23568	857	9.26718	693	9.26718	905
9.26194	816	9.29344	676	9.29344	904
9.2882	832	9.3197	665	9.3197	931
9.31446	823	9.34596	685	9.34596	913
9.34072	804	9.37222	653	9.37222	914
9.36698	805	9.39848	697	9.39848	923
9.39325	843	9.42474	694	9.42474	930
9.4195	854	9.45101	679	9.45101	910
9.44577	824	9.47727	677	9.47727	937
9.47203	832	9.50353	676	9.50353	913
9.49829	759	9.52979	685	9.52979	905
9.52455	824	9.55605	702	9.55605	912
9.55081	793	9.58231	690	9.58231	901
9.57707	821	9.60857	699	9.60857	918
9.60333	806	9.63483	669	9.63483	909
9.62959	774	9.66109	675	9.66109	930
9.65585	838	9.68735	687	9.68735	900
9.68211	773	9.71361	656	9.71361	902
9.70837	801	9.73987	682	9.73987	905
9.73463	765	9.76613	719	9.76613	934
9.76089	812	9.79239	690	9.79239	908
9.78715	760	9.81865	692	9.81865	889
9.81341	741	9.84491	690	9.84491	925
9.83967	815	9.87117	669	9.87117	917
9.86594	819	9.89743	672	9.89743	913
9.8922	784	9.9237	678	9.9237	903
9.91846	748	9.94996	692	9.94996	884
9.94472	761	9.97622	684	9.97622	895
9.97098	732	10.0025	673	10.0025	892
9.99724	734	10.0287	672	10.0287	922
10.0235	770	10.055	664	10.055	882
10.0497	770	10.0813	681	10.0813	918
10.076	767	10.1075	665	10.1075	896
10.1023	761	10.1338	671	10.1338	894
10.1285	752	10.16	681	10.16	868
10.1548	724	10.1863	680	10.1863	919
10.1811	749	10.2126	702	10.2126	908
10.2073	765	10.2388	661	10.2388	912
10.2336	708	10.2651	657	10.2651	925
10.2598	755	10.2913	685	10.2913	882
10.2861	729	10.3176	671	10.3176	893
10.3124	655	10.3439	667	10.3439	892
10.3386	705	10.3701	685	10.3701	870
10.3649	765	10.3964	666	10.3964	909
10.3911	729	10.4226	682	10.4226	902
10.4174	725	10.4489	663	10.4489	911
10.4437	741	10.4752	684	10.4752	859
10.4699	711	10.5014	682	10.5014	906
10.4962	710	10.5277	648	10.5277	858
10.5224	702	10.5539	667	10.5539	864
10.5487	704	10.5802	677	10.5802	870
10.575	711	10.6065	679	10.6065	881
10.6012	726	10.6327	679	10.6327	879
10.6275	666	10.659	653	10.659	860
10.6538	724	10.6852	655	10.6852	867
10.68	677	10.7115	666	10.7115	892
10.7063	705	10.7378	660	10.7378	881
10.7325	664	10.764	669	10.764	887
10.7588	640	10.7903	688	10.7903	896
10.7851	688	10.8165	636	10.8165	887
10.8113	709	10.8428	679	10.8428	865
10.8376	698	10.8691	676	10.8691	899
10.8638	663	10.8953	667	10.8953	857
10.8901	686	10.9216	650	10.9216	873
10.9163	699	10.9479	658	10.9479	907
10.9426	695	10.9741	654	10.9741	860
10.9689	724	11.0004	684	11.0004	880
10.9951	662	11.0266	668	11.0266	870
11.0214	705	11.0529	662	11.0529	838
11.0477	624	11.0792	672	11.0792	891
11.0739	703	11.1054	673	11.1054	883
11.1002	641	11.1317	681	11.1317	868
11.1264	680	11.1579	657	11.1579	876
11.1527	700	11.1842	643	11.1842	850
11.179	670	11.2105	655	11.2105	843
11.2052	680	11.2367	646	11.2367	861
11.2315	674	11.263	681	11.263	866
11.2577	653	11.2892	658	11.2892	864
11.284	629	11.3155	673	11.3155	878
11.3103	658	11.3418	666	11.3418	855
11.3365	593	11.368	660	11.368	848
11.3628	654	11.3943	652	11.3943	857
11.389	657	11.4205	644	11.4205	889
11.4153	635	11.4468	645	11.4468	863
11.4416	648	11.4731	660	11.4731	860
11.4678	633	11.4993	663	11.4993	852
11.4941	629	11.5256	676	11.5256	841
11.5204	647	11.5518	629	11.5518	849
11.5466	650	11.5781	640	11.5781	865
11.5729	603	11.6044	646	11.6044	861
11.5991	633	11.6306	662	11.6306	843
11.6254	574	11.6569	661	11.6569	835
11.6517	615	11.6831	657	11.6831	877
11.6779	600	11.7094	657	11.7094	852
11.7042	646	11.7357	649	11.7357	871
11.7304	610	11.7619	666	11.7619	854
11.7567	637	11.7882	664	11.7882	880
11.7829	624	11.8145	642	11.8145	859
11.8092	589	11.8407	662	11.8407	847
11.8355	617	11.867	644	11.867	851
11.8617	651	11.8932	644	11.8932	876
11.888	614	11.9195	665	11.9195	838
11.9142	619	11.9458	650	11.9458	847
11.9405	602	11.972	677	11.972	865
11.9668	612	11.9983	651	11.9983	857
11.993	583	12.0245	658	12.0245	821
12.0193	635	12.0508	648	12.0508	838
12.0456	616	12.0771	660	12.0771	855
12.0718	613	12.1033	647	12.1033	833
12.0981	600	12.1296	636	12.1296	835
12.1243	616	12.1558	641	12.1558	842
12.1506	589	12.1821	645	12.1821	833
12.1769	571	12.2084	653	12.2084	859
12.2031	563	12.2346	660	12.2346	852
12.2294	595	12.2609	643	12.2609	834
12.2556	596	12.2871	645	12.2871	826
12.2819	616	12.3134	625	12.3134	837
12.3082	579	12.3397	652	12.3397	842
12.3344	602	12.3659	642	12.3659	838
12.3607	623	12.3922	647	12.3922	818
12.387	575	12.4184	650	12.4184	847
12.4132	580	12.4447	645	12.4447	851
12.4395	629	12.471	667	12.471	821
12.4657	570	12.4972	649	12.4972	863
12.492	530	12.5235	630	12.5235	838
12.5183	595	12.5497	648	12.5497	824
12.5445	547	12.576	640	12.576	837
12.5708	552	12.6023	642	12.6023	860
12.597	587	12.6285	641	12.6285	829
12.6233	536	12.6548	631	12.6548	845
12.6495	568	12.6811	654	12.6811	827
12.6758	530	12.7073	645	12.7073	838
12.7021	523	12.7336	635	12.7336	820
12.7283	541	12.7598	642	12.7598	825
12.7546	522	12.7861	640	12.7861	856
12.7808	534	12.8124	649	12.8124	836
12.8071	564	12.8386	641	12.8386	851
12.8334	583	12.8649	634	12.8649	824
12.8596	559	12.8911	654	12.8911	838
12.8859	597	12.9174	642	12.9174	844
12.9122	571	12.9437	628	12.9437	830
12.9384	520	12.9699	648	12.9699	831
12.9647	544	12.9962	639	12.9962	795
12.9909	534	13.0224	628	13.0224	821
13.0172	521	13.0487	630	13.0487	820
13.0435	550	13.075	622	13.075	848
13.0697	560	13.1012	643	13.1012	838
13.096	523	13.1275	636	13.1275	836
13.1222	514	13.1537	646	13.1537	815
13.1485	516	13.18	616	13.18	821
13.1748	528	13.2063	644	13.2063	823
13.201	537	13.2325	643	13.2325	821
13.2273	523	13.2588	637	13.2588	837
13.2535	534	13.285	618	13.285	829
13.2798	541	13.3113	626	13.3113	831
13.3061	536	13.3376	635	13.3376	838
13.3323	521	13.3638	650	13.3638	838
13.3586	528	13.3901	651	13.3901	836
13.3849	536	13.4163	657	13.4163	823
13.4111	571	13.4426	673	13.4426	822
13.4374	506	13.4689	648	13.4689	829
13.4636	503	13.4951	648	13.4951	831
13.4899	531	13.5214	633	13.5214	805
13.5161	535	13.5477	636	13.5477	827
13.5424	507	13.5739	640	13.5739	815
13.5687	503	13.6002	647	13.6002	837
13.5949	524	13.6264	638	13.6264	813
13.6212	534	13.6527	643	13.6527	837
13.6474	523	13.679	644	13.679	811
13.6737	537	13.7052	638	13.7052	828
13.7	488	13.7315	659	13.7315	826
13.7262	547	13.7577	626	13.7577	820
13.7525	479	13.784	652	13.784	824
13.7788	503	13.8103	622	13.8103	808
13.805	538	13.8365	642	13.8365	834
13.8313	485	13.8628	651	13.8628	808
13.8575	536	13.889	643	13.889	807
13.8838	509	13.9153	628	13.9153	815
13.9101	514	13.9416	639	13.9416	809
13.9363	507	13.9678	615	13.9678	811
13.9626	517	13.9941	638	13.9941	816
13.9888	486	14.0203	629	14.0203	817
14.0151	513	14.0466	625	14.0466	812
14.0414	507	14.0729	656	14.0729	842
14.0676	462	14.0991	649	14.0991	815
14.0939	504	14.1254	621	14.1254	813
14.1201	533	14.1516	649	14.1516	818
14.1464	497	14.1779	640	14.1779	821
14.1727	497	14.2042	652	14.2042	814
14.1989	481	14.2304	634	14.2304	822
14.2252	478	14.2567	618	14.2567	822
14.2515	455	14.2829	630	14.2829	803
14.2777	519	14.3092	624	14.3092	803
14.304	468	14.3355	629	14.3355	812
14.3302	468	14.3617	650	14.3617	811
14.3565	455	14.388	636	14.388	820
14.3827	528	14.4142	622	14.4142	819
14.409	473	14.4405	625	14.4405	814
14.4353	474	14.4668	601	14.4668	804
14.4615	457	14.493	644	14.493	820
14.4878	508	14.5193	625	14.5193	797
14.514	476	14.5456	644	14.5456	821
14.5403	500	14.5718	641	14.5718	791
14.5666	473	14.5981	616	14.5981	817
14.5928	523	14.6243	641	14.6243	814
14.6191	476	14.6506	633	14.6506	815
14.6454	459	14.6768	638	14.6768	791
14.6716	485	14.7031	617	14.7031	816
14.6979	466	14.7294	660	14.7294	827
14.7241	467	14.7556	619	14.7556	795
14.7504	432	14.7819	623	14.7819	817
14.7767	467	14.8082	629	14.8082	817
14.8029	498	14.8344	654	14.8344	786
14.8292	455	14.8607	612	14.8607	785
14.8554	466	14.8869	645	14.8869	797
14.8817	491	14.9132	643	14.9132	814
14.908	462	14.9395	653	14.9395	811
14.9342	429	14.9657	616	14.9657	784
14.9605	455	14.992	631	14.992	787
14.9867	463	15.0182	624	15.0182	801
15.013	492	15.0445	639	15.0445	805
15.0393	459	15.0708	634	15.0708	775
15.0655	467	15.097	637	15.097	801
15.0918	465	15.1233	648	15.1233	801
15.118	444	15.1495	668	15.1495	799
15.1443	432	15.1758	629	15.1758	797
15.1706	463	15.2021	636	15.2021	800
15.1968	441	15.2283	648	15.2283	806
15.2231	455	15.2546	632	15.2546	805
15.2493	474	15.2808	619	15.2808	791
15.2756	480	15.3071	654	15.3071	798
15.3019	478	15.3334	623	15.3334	783
15.3281	405	15.3596	641	15.3596	779
15.3544	457	15.3859	629	15.3859	796
15.3806	435	15.4122	659	15.4122	807
15.4069	457	15.4384	620	15.4384	795
15.4332	479	15.4647	636	15.4647	818
15.4594	483	15.4909	619	15.4909	819
15.4857	423	15.5172	631	15.5172	794
15.512	430	15.5434	624	15.5434	800
15.5382	447	15.5697	633	15.5697	803
15.5645	409	15.596	636	15.596	797
15.5907	466	15.6222	627	15.6222	786
15.617	444	15.6485	629	15.6485	799
15.6433	497	15.6748	639	15.6748	805
15.6695	441	15.701	624	15.701	791
15.6958	422	15.7273	618	15.7273	794
15.722	444	15.7535	650	15.7535	793
15.7483	441	15.7798	627	15.7798	788
15.7746	421	15.8061	630	15.8061	800
15.8008	429	15.8323	635	15.8323	785
15.8271	450	15.8586	647	15.8586	789
15.8533	456	15.8848	632	15.8848	801
15.8796	424	15.9111	640	15.9111	794
15.9059	453	15.9374	620	15.9374	779
15.9321	461	15.9636	634	15.9636	788
15.9584	399	15.9899	604	15.9899	810
15.9846	408	16.0161	642	16.0161	781
16.0109	429	16.0424	636	16.0424	804
16.0372	422	16.0687	633	16.0687	786
16.0634	430	16.0949	625	16.0949	804
16.0897	471	16.1212	630	16.1212	791
16.116	437	16.1474	628	16.1474	773
16.1422	451	16.1737	615	16.1737	761
16.1685	404	16.2	639	16.2	778
16.1947	448	16.2262	646	16.2262	796
16.221	425	16.2525	663	16.2525	784
16.2473	408	16.2787	641	16.2787	809
16.2735	452	16.305	619	16.305	782
16.2998	466	16.3313	630	16.3313	789
16.326	439	16.3575	639	16.3575	796
16.3523	419	16.3838	626	16.3838	781
16.3786	427	16.41	634	16.41	772
16.4048	414	16.4363	626	16.4363	788
16.4311	419	16.4626	653	16.4626	780
16.4573	421	16.4888	639	16.4888	787
16.4836	444	16.5151	646	16.5151	793
16.5099	472	16.5414	642	16.5414	772
16.5361	459	16.5676	641	16.5676	794
16.5624	428	16.5939	629	16.5939	829
16.5886	431	16.6201	642	16.6201	791
16.6149	413	16.6464	651	16.6464	778
16.6412	433	16.6727	645	16.6727	814
16.6674	425	16.6989	628	16.6989	792
16.6937	439	16.7252	636	16.7252	771
16.7199	407	16.7514	652	16.7514	783
16.7462	414	16.7777	633	16.7777	776
16.7725	433	16.804	635	16.804	792
16.7987	463	16.8302	649	16.8302	799
16.825	402	16.8565	652	16.8565	789
16.8512	452	16.8827	644	16.8827	783
16.8775	425	16.909	622	16.909	782
16.9038	380	16.9353	646	16.9353	776
16.93	416	16.9615	635	16.9615	778
16.9563	406	16.9878	645	16.9878	774
16.9825	401	17.014	652	17.014	781
17.0088	404	17.0403	663	17.0403	780
17.0351	442	17.0666	636	17.0666	775
17.0613	399	17.0928	630	17.0928	799
17.0876	429	17.1191	622	17.1191	779
17.1138	413	17.1454	638	17.1454	786
17.1401	441	17.1716	639	17.1716	784
17.1664	400	17.1979	640	17.1979	795
17.1926	423	17.2241	627	17.2241	769
17.2189	413	17.2504	652	17.2504	785
17.2451	423	17.2767	654	17.2767	775
17.2714	398	17.3029	639	17.3029	783
17.2977	416	17.3292	644	17.3292	781
17.3239	419	17.3554	659	17.3554	802
17.3502	411	17.3817	635	17.3817	786
17.3764	401	17.4079	640	17.4079	780
17.4027	399	17.4342	629	17.4342	799
17.429	424	17.4605	632	17.4605	801
17.4552	466	17.4867	642	17.4867	776
17.4815	440	17.513	666	17.513	777
17.5078	421	17.5392	653	17.5392	780
17.534	392	17.5655	655	17.5655	775
17.5603	408	17.5918	656	17.5918	772
17.5865	410	17.618	639	17.618	799
17.6128	401	17.6443	655	17.6443	782
17.6391	423	17.6706	625	17.6706	768
17.6653	433	17.6968	640	17.6968	802
17.6916	398	17.7231	661	17.7231	778
17.7178	444	17.7493	652	17.7493	784
17.7441	423	17.7756	627	17.7756	777
17.7704	426	17.8019	664	17.8019	797
17.7966	438	17.8281	645	17.8281	769
17.8229	399	17.8544	649	17.8544	757
17.8491	398	17.8806	635	17.8806	777
17.8754	408	17.9069	652	17.9069	778
17.9017	415	17.9332	637	17.9332	778
17.9279	428	17.9594	658	17.9594	778
17.9542	440	17.9857	637	17.9857	797
17.9805	428	18.0119	642	18.0119	774
18.0067	420	18.0382	658	18.0382	784
18.033	391	18.0645	661	18.0645	780
18.0592	407	18.0907	654	18.0907	769
18.0855	398	18.117	642	18.117	774
18.1118	417	18.1432	661	18.1432	750
18.138	413	18.1695	647	18.1695	786
18.1643	402	18.1958	652	18.1958	793
18.1905	417	18.222	649	18.222	793
18.2168	391	18.2483	664	18.2483	774
18.2431	381	18.2746	662	18.2746	771
18.2693	421	18.3008	655	18.3008	781
18.2956	435	18.3271	668	18.3271	770
18.3218	433	18.3533	648	18.3533	780
18.3481	402	18.3796	657	18.3796	796
18.3743	422	18.4059	652	18.4059	784
18.4006	413	18.4321	650	18.4321	782
18.4269	428	18.4584	656	18.4584	775
18.4531	407	18.4846	629	18.4846	750
18.4794	396	18.5109	680	18.5109	782
18.5057	415	18.5372	639	18.5372	781
18.5319	388	18.5634	671	18.5634	778
18.5582	384	18.5897	642	18.5897	779
18.5844	428	18.6159	626	18.6159	786
18.6107	422	18.6422	656	18.6422	776
18.637	399	18.6685	663	18.6685	791
18.6632	392	18.6947	686	18.6947	766
18.6895	392	18.721	648	18.721	770
18.7157	412	18.7472	665	18.7472	787
18.742	373	18.7735	638	18.7735	763
18.7683	409	18.7998	660	18.7998	780
18.7945	406	18.826	659	18.826	759
18.8208	400	18.8523	644	18.8523	776
18.847	423	18.8785	660	18.8785	765
18.8733	406	18.9048	654	18.9048	787
18.8996	405	18.9311	673	18.9311	790
18.9258	385	18.9573	650	18.9573	776
18.9521	419	18.9836	676	18.9836	761
18.9783	405	19.0099	642	19.0099	769
19.0046	404	19.0361	650	19.0361	779
19.0309	426	19.0624	676	19.0624	784
19.0571	400	19.0886	663	19.0886	764
19.0834	428	19.1149	683	19.1149	780
19.1096	411	19.1411	675	19.1411	781
19.1359	372	19.1674	643	19.1674	786
19.1622	370	19.1937	650	19.1937	776
19.1884	386	19.2199	661	19.2199	772
19.2147	424	19.2462	665	19.2462	795
19.241	438	19.2724	650	19.2724	762
19.2672	394	19.2987	654	19.2987	785
19.2935	398	19.325	653	19.325	770
19.3197	362	19.3512	654	19.3512	783
19.346	388	19.3775	659	19.3775	795
19.3723	373	19.4037	653	19.4037	805
19.3985	386	19.43	637	19.43	776
19.4248	434	19.4563	668	19.4563	769
19.451	397	19.4825	655	19.4825	781
19.4773	371	19.5088	674	19.5088	771
19.5036	405	19.5351	683	19.5351	798
19.5298	366	19.5613	653	19.5613	774
19.5561	346	19.5876	643	19.5876	771
19.5823	394	19.6138	677	19.6138	777
19.6086	415	19.6401	668	19.6401	777
19.6349	383	19.6664	659	19.6664	780
19.6611	404	19.6926	655	19.6926	777
19.6874	449	19.7189	662	19.7189	784
19.7136	406	19.7451	670	19.7451	761
19.7399	408	19.7714	672	19.7714	795
19.7662	402	19.7977	685	19.7977	776
19.7924	401	19.8239	680	19.8239	777
19.8187	439	19.8502	672	19.8502	782
19.845	412	19.8764	651	19.8764	778
19.8712	393	19.9027	673	19.9027	768
19.8975	410	19.929	666	19.929	776
19.9237	396	19.9552	653	19.9552	777
19.95	415	19.9815	657	19.9815	761
19.9763	428	20.0078	672	20.0078	762
20.0025	393	20.034	672	20.034	778
20.0288	416	20.0603	661	20.0603	785
20.055	400	20.0865	659	20.0865	782
20.0813	404	20.1128	670	20.1128	781
20.1075	419	20.1391	676	20.1391	779
20.1338	403	20.1653	666	20.1653	768
20.1601	390	20.1916	674	20.1916	784
20.1863	375	20.2178	667	20.2178	783
20.2126	425	20.2441	645	20.2441	776
20.2388	392	20.2704	650	20.2704	794
20.2651	440	20.2966	658	20.2966	793
20.2914	376	20.3229	677	20.3229	772
20.3176	466	20.3491	659	20.3491	774
20.3439	399	20.3754	678	20.3754	772
20.3702	388	20.4017	669	20.4017	774
20.3964	394	20.4279	668	20.4279	773
20.4227	389	20.4542	690	20.4542	778
20.4489	373	20.4804	670	20.4804	785
20.4752	431	20.5067	663	20.5067	765
20.5015	383	20.533	679	20.533	770
20.5277	471	20.5592	675	20.5592	782
20.554	380	20.5855	674	20.5855	788
20.5802	397	20.6117	674	20.6117	774
20.6065	359	20.638	679	20.638	788
20.6328	399	20.6643	683	20.6643	786
20.659	373	20.6905	647	20.6905	776
20.6853	417	20.7168	638	20.7168	764
20.7115	411	20.7431	665	20.7431	802
20.7378	387	20.7693	675	20.7693	808
20.7641	407	20.7956	675	20.7956	773
20.7903	397	20.8218	671	20.8218	785
20.8166	385	20.8481	660	20.8481	796
20.8428	407	20.8743	708	20.8743	796
20.8691	388	20.9006	675	20.9006	788
20.8954	399	20.9269	674	20.9269	778
20.9216	429	20.9531	673	20.9531	794
20.9479	399	20.9794	669	20.9794	782
20.9742	410	21.0056	663	21.0056	793
21.0004	376	21.0319	667	21.0319	772
21.0267	402	21.0582	660	21.0582	770
21.0529	410	21.0844	680	21.0844	798
21.0792	419	21.1107	660	21.1107	804
21.1055	383	21.1369	694	21.1369	777
21.1317	404	21.1632	681	21.1632	781
21.158	417	21.1895	669	21.1895	763
21.1842	426	21.2157	666	21.2157	776
21.2105	420	21.242	681	21.242	758
21.2368	450	21.2683	670	21.2683	788
21.263	408	21.2945	676	21.2945	780
21.2893	426	21.3208	650	21.3208	784
21.3155	391	21.347	673	21.347	759
21.3418	366	21.3733	678	21.3733	786
21.3681	387	21.3996	702	21.3996	771
21.3943	417	21.4258	667	21.4258	777
21.4206	388	21.4521	654	21.4521	762
21.4468	380	21.4783	691	21.4783	777
21.4731	415	21.5046	667	21.5046	777
21.4994	379	21.5309	658	21.5309	773
21.5256	423	21.5571	644	21.5571	784
21.5519	351	21.5834	670	21.5834	772
21.5781	406	21.6096	702	21.6096	782
21.6044	400	21.6359	700	21.6359	776
21.6307	426	21.6622	695	21.6622	749
21.6569	403	21.6884	675	21.6884	766
21.6832	415	21.7147	652	21.7147	774
21.7095	408	21.741	652	21.741	788
21.7357	408	21.7672	692	21.7672	784
21.762	398	21.7935	692	21.7935	771
21.7882	412	21.8197	650	21.8197	795
21.8145	404	21.846	683	21.846	780
21.8407	411	21.8723	690	21.8723	770
21.867	381	21.8985	679	21.8985	772
21.8933	403	21.9248	673	21.9248	778
21.9195	413	21.951	677	21.951	802
21.9458	427	21.9773	674	21.9773	782
21.972	439	22.0036	696	22.0036	793
21.9983	433	22.0298	665	22.0298	797
22.0246	439	22.0561	671	22.0561	794
22.0508	450	22.0823	685	22.0823	790
22.0771	420	22.1086	654	22.1086	804
22.1033	397	22.1349	689	22.1349	780
22.1296	402	22.1611	707	22.1611	778
22.1559	417	22.1874	689	22.1874	787
22.1821	366	22.2136	680	22.2136	779
22.2084	393	22.2399	682	22.2399	801
22.2347	409	22.2662	685	22.2662	786
22.2609	422	22.2924	710	22.2924	809
22.2872	402	22.3187	674	22.3187	777
22.3134	409	22.3449	679	22.3449	791
22.3397	420	22.3712	678	22.3712	780
22.366	414	22.3975	676	22.3975	794
22.3922	370	22.4237	688	22.4237	808
22.4185	376	22.45	679	22.45	782
22.4447	401	22.4762	686	22.4762	806
22.471	411	22.5025	664	22.5025	791
22.4973	389	22.5288	686	22.5288	798
22.5235	422	22.555	718	22.555	793
22.5498	416	22.5813	675	22.5813	788
22.576	422	22.6075	710	22.6075	791
22.6023	383	22.6338	683	22.6338	800
22.6286	419	22.6601	677	22.6601	771
22.6548	371	22.6863	698	22.6863	798
22.6811	437	22.7126	674	22.7126	798
22.7074	406	22.7388	691	22.7388	798
22.7336	388	22.7651	685	22.7651	816
22.7599	450	22.7914	665	22.7914	812
22.7861	406	22.8176	693	22.8176	823
22.8124	386	22.8439	691	22.8439	801
22.8387	429	22.8701	694	22.8701	779
22.8649	413	22.8964	692	22.8964	791
22.8912	368	22.9227	667	22.9227	810
22.9174	431	22.9489	665	22.9489	779
22.9437	409	22.9752	671	22.9752	769
22.97	401	23.0014	685	23.0014	794
22.9962	393	23.0277	694	23.0277	789
23.0225	429	23.054	683	23.054	795
23.0487	404	23.0802	678	23.0802	776
23.075	397	23.1065	683	23.1065	799
23.1013	409	23.1328	671	23.1328	790
23.1275	396	23.159	664	23.159	798
23.1538	400	23.1853	655	23.1853	790
23.18	397	23.2115	700	23.2115	786
23.2063	410	23.2378	665	23.2378	770
23.2326	400	23.2641	662	23.2641	809
23.2588	411	23.2903	681	23.2903	814
23.2851	377	23.3166	665	23.3166	806
23.3113	372	23.3428	684	23.3428	806
23.3376	424	23.3691	687	23.3691	790
23.3639	391	23.3954	661	23.3954	791
23.3901	403	23.4216	677	23.4216	799
23.4164	363	23.4479	672	23.4479	784
23.4426	412	23.4741	693	23.4741	786
23.4689	427	23.5004	683	23.5004	822
23.4952	439	23.5267	672	23.5267	804
23.5214	411	23.5529	676	23.5529	813
23.5477	433	23.5792	668	23.5792	812
23.5739	404	23.6055	676	23.6055	781
23.6002	423	23.6317	658	23.6317	813
23.6265	389	23.658	694	23.658	787
23.6527	393	23.6842	686	23.6842	801
23.679	434	23.7105	671	23.7105	814
23.7052	407	23.7368	701	23.7368	778
23.7315	393	23.763	674	23.763	808
23.7578	402	23.7893	691	23.7893	815
23.784	425	23.8155	680	23.8155	812
23.8103	420	23.8418	669	23.8418	818
23.8365	397	23.8681	700	23.8681	807
23.8628	418	23.8943	687	23.8943	809
23.8891	400	23.9206	664	23.9206	803
23.9153	419	23.9468	661	23.9468	792
23.9416	383	23.9731	699	23.9731	808
23.9678	422	23.9993	689	23.9993	803
23.9941	424	24.0256	687	24.0256	792
24.0204	433	24.0519	688	24.0519	790
24.0466	436	24.0781	700	24.0781	799
24.0729	385	24.1044	699	24.1044	798
24.0992	413	24.1307	678	24.1307	802
24.1254	397	24.1569	684	24.1569	796
24.1517	437	24.1832	685	24.1832	805
24.1779	423	24.2094	660	24.2094	805
24.2042	433	24.2357	681	24.2357	824
24.2305	432	24.262	701	24.262	791
24.2567	406	24.2882	656	24.2882	799
24.283	419	24.3145	686	24.3145	820
24.3092	411	24.3407	680	24.3407	819
24.3355	381	24.367	691	24.367	809
24.3618	406	24.3933	686	24.3933	839
24.388	408	24.4195	703	24.4195	831
24.4143	454	24.4458	660	24.4458	810
24.4406	431	24.472	647	24.472	793
24.4668	411	24.4983	666	24.4983	813
24.4931	431	24.5246	685	24.5246	828
24.5193	405	24.5508	680	24.5508	791
24.5456	429	24.5771	704	24.5771	826
24.5719	412	24.6033	685	24.6033	818
24.5981	429	24.6296	665	24.6296	821
24.6244	431	24.6559	676	24.6559	789
24.6506	461	24.6821	691	24.6821	817
24.6769	438	24.7084	687	24.7084	812
24.7032	433	24.7346	711	24.7346	810
24.7294	395	24.7609	679	24.7609	782
24.7557	444	24.7872	687	24.7872	823
24.7819	408	24.8134	663	24.8134	804
24.8082	408	24.8397	702	24.8397	810
24.8345	406	24.866	670	24.866	808
24.8607	390	24.8922	692	24.8922	789
24.887	415	24.9185	703	24.9185	833
24.9132	412	24.9447	681	24.9447	839
24.9395	410	24.971	689	24.971	836
24.9658	413	24.9973	688	24.9973	799
24.992	405	25.0235	692	25.0235	816
25.0183	386	25.0498	668	25.0498	797
25.0445	406	25.076	693	25.076	801
25.0708	416	25.1023	681	25.1023	813
25.0971	417	25.1286	690	25.1286	827
25.1233	413	25.1548	681	25.1548	806
25.1496	455	25.1811	686	25.1811	816
25.1758	418	25.2073	682	25.2073	801
25.2021	417	25.2336	686	25.2336	823
25.2284	415	25.2599	700	25.2599	811
25.2546	438	25.2861	691	25.2861	797
25.2809	391	25.3124	676	25.3124	801
25.3071	426	25.3386	681	25.3386	824
25.3334	450	25.3649	685	25.3649	832
25.3597	413	25.3912	688	25.3912	834
25.3859	421	25.4174	682	25.4174	818
25.4122	445	25.4437	698	25.4437	811
25.4384	430	25.47	709	25.47	822
25.4647	423	25.4962	670	25.4962	813
25.491	420	25.5225	694	25.5225	826
25.5172	448	25.5487	682	25.5487	808
25.5435	436	25.575	685	25.575	833
25.5697	417	25.6013	678	25.6013	819
25.596	399	25.6275	678	25.6275	816
25.6223	470	25.6538	707	25.6538	825
25.6485	457	25.68	684	25.68	814
25.6748	371	25.7063	656	25.7063	833
25.701	405	25.7325	665	25.7325	824
25.7273	442	25.7588	663	25.7588	821
25.7536	409	25.7851	685	25.7851	827
25.7798	460	25.8113	674	25.8113	818
25.8061	446	25.8376	665	25.8376	816
25.8324	397	25.8638	689	25.8638	808
25.8586	424	25.8901	669	25.8901	831
25.8849	446	25.9164	693	25.9164	812
25.9111	421	25.9426	707	25.9426	813
25.9374	418	25.9689	667	25.9689	819
25.9637	386	25.9952	643	25.9952	803
25.9899	408	26.0214	697	26.0214	817
26.0162	423	26.0477	697	26.0477	839
26.0424	430	26.0739	667	26.0739	838
26.0687	408	26.1002	687	26.1002	810
26.095	456	26.1265	683	26.1265	824
26.1212	431	26.1527	677	26.1527	821
26.1475	445	26.179	663	26.179	823
26.1737	431	26.2052	694	26.2052	803
26.2	398	26.2315	678	26.2315	820
26.2263	424	26.2578	681	26.2578	842
26.2525	411	26.284	672	26.284	817
26.2788	409	26.3103	677	26.3103	811
26.3051	409	26.3365	682	26.3365	825
26.3313	405	26.3628	670	26.3628	831
26.3576	423	26.3891	656	26.3891	854
26.3838	428	26.4153	699	26.4153	820
26.4101	385	26.4416	670	26.4416	815
26.4364	380	26.4678	664	26.4678	830
26.4626	424	26.4941	678	26.4941	812
26.4889	416	26.5204	691	26.5204	816
26.5151	432	26.5466	660	26.5466	823
26.5414	438	26.5729	657	26.5729	823
26.5677	400	26.5992	672	26.5992	809
26.5939	412	26.6254	657	26.6254	803
26.6202	403	26.6517	682	26.6517	817
26.6464	417	26.6779	674	26.6779	795
26.6727	403	26.7042	691	26.7042	804
26.6989	424	26.7305	668	26.7305	807
26.7252	392	26.7567	656	26.7567	805
26.7515	413	26.783	660	26.783	827
26.7777	382	26.8092	696	26.8092	803
26.804	384	26.8355	667	26.8355	817
26.8303	382	26.8618	685	26.8618	818
26.8565	366	26.888	680	26.888	819
26.8828	402	26.9143	668	26.9143	803
26.909	357	26.9405	667	26.9405	801
26.9353	416	26.9668	668	26.9668	816
26.9616	415	26.9931	650	26.9931	823
26.9878	377	27.0193	667	27.0193	819
27.0141	368	27.0456	652	27.0456	818
27.0403	361	27.0718	670	27.0718	818
27.0666	425	27.0981	658	27.0981	815
27.0929	402	27.1244	657	27.1244	804
27.1191	391	27.1506	682	27.1506	819
27.1454	388	27.1769	666	27.1769	816
27.1716	371	27.2031	662	27.2031	848
27.1979	386	27.2294	670	27.2294	799
27.2242	387	27.2557	646	27.2557	817
27.2504	384	27.2819	659	27.2819	826
27.2767	353	27.3082	677	27.3082	811
27.3029	421	27.3345	659	27.3345	818
27.3292	400	27.3607	684	27.3607	790
27.3555	373	27.387	654	27.387	815
27.3817	411	27.4132	683	27.4132	800
27.408	362	27.4395	662	27.4395	807
27.4342	369	27.4657	670	27.4657	831
27.4605	370	27.492	653	27.492	813
27.4868	357	27.5183	673	27.5183	821
27.513	385	27.5445	678	27.5445	803
27.5393	389	27.5708	651	27.5708	813
27.5656	350	27.597	672	27.597	822
27.5918	333	27.6233	645	27.6233	825
27.6181	370	27.6496	675	27.6496	817
27.6443	383	27.6758	663	27.6758	814
27.6706	362	27.7021	649	27.7021	806
27.6969	339	27.7283	657	27.7283	798
27.7231	391	27.7546	666	27.7546	815
27.7494	378	27.7809	674	27.7809	795
27.7756	338	27.8071	649	27.8071	796
27.8019	362	27.8334	657	27.8334	784
27.8282	328	27.8597	631	27.8597	829
27.8544	354	27.8859	675	27.8859	814
27.8807	386	27.9122	673	27.9122	817
27.9069	359	27.9384	678	27.9384	833
27.9332	372	27.9647	673	27.9647	798
27.9595	365	27.991	659	27.991	822
27.9857	352	28.0172	669	28.0172	831
28.012	362	28.0435	659	28.0435	800
28.0382	371	28.0697	659	28.0697	812
28.0645	343	28.096	676	28.096	814
28.0908	353	28.1223	673	28.1223	824
28.117	335	28.1485	674	28.1485	818
28.1433	378	28.1748	662	28.1748	822
28.1696	377	28.201	642	28.201	786
28.1958	363	28.2273	654	28.2273	796
28.2221	341	28.2536	669	28.2536	816
28.2483	365	28.2798	675	28.2798	826
28.2746	356	28.3061	658	28.3061	781
28.3009	358	28.3324	637	28.3324	809
28.3271	374	28.3586	651	28.3586	816
28.3534	373	28.3849	665	28.3849	800
28.3796	355	28.4111	657	28.4111	834
28.4059	346	28.4374	637	28.4374	826
28.4322	336	28.4637	669	28.4637	816
28.4584	356	28.4899	663	28.4899	827
28.4847	357	28.5162	675	28.5162	795
28.5109	351	28.5424	645	28.5424	808
28.5372	346	28.5687	674	28.5687	800
28.5634	347	28.595	652	28.595	815
28.5897	333	28.6212	675	28.6212	834
28.616	340	28.6475	648	28.6475	811
28.6422	316	28.6737	648	28.6737	811
28.6685	339	28.7	657	28.7	837
28.6948	327	28.7263	663	28.7263	799
28.721	336	28.7525	643	28.7525	800
28.7473	337	28.7788	647	28.7788	809
28.7735	333	28.805	660	28.805	805
28.7998	318	28.8313	687	28.8313	813
28.8261	353	28.8576	655	28.8576	823
28.8523	326	28.8838	670	28.8838	819
28.8786	357	28.9101	671	28.9101	808
28.9048	311	28.9363	649	28.9363	803
28.9311	338	28.9626	641	28.9626	811
28.9574	326	28.9889	666	28.9889	796
28.9836	351	29.0151	640	29.0151	827
29.0099	318	29.0414	639	29.0414	821
29.0361	313	29.0676	675	29.0676	823
29.0624	346	29.0939	642	29.0939	795
29.0887	345	29.1202	651	29.1202	795
29.1149	341	29.1464	635	29.1464	796
29.1412	333	29.1727	643	29.1727	791
29.1674	319	29.1989	638	29.1989	792
29.1937	314	29.2252	644	29.2252	811
29.22	288	29.2515	647	29.2515	819
29.2462	335	29.2777	665	29.2777	814
29.2725	311	29.304	659	29.304	810
29.2987	336	29.3302	645	29.3302	814
29.325	323	29.3565	664	29.3565	786
29.3513	278	29.3828	643	29.3828	804
29.3775	315	29.409	630	29.409	813
29.4038	301	29.4353	646	29.4353	789
29.4301	288	29.4615	656	29.4615	803
29.4563	296	29.4878	640	29.4878	821
29.4826	298	29.5141	651	29.5141	828
29.5088	355	29.5403	645	29.5403	812
29.5351	317	29.5666	649	29.5666	807
29.5614	339	29.5928	666	29.5928	825
29.5876	339	29.6191	643	29.6191	806
29.6139	281	29.6454	669	29.6454	797
29.6401	326	29.6716	642	29.6716	797
29.6664	297	29.6979	643	29.6979	805
29.6927	305	29.7242	652	29.7242	798
29.7189	314	29.7504	655	29.7504	810
29.7452	319	29.7767	679	29.7767	806
29.7714	283	29.8029	674	29.8029	807
29.7977	302	29.8292	660	29.8292	811
29.824	328	29.8555	672	29.8555	818
29.8502	306	29.8817	646	29.8817	828
29.8765	322	29.908	653	29.908	797
29.9027	323	29.9342	654	29.9342	779
29.929	293	29.9605	654	29.9605	792
29.9553	312	29.9868	657	29.9868	793
29.9815	302	30.013	648	30.013	788
30.0078	338	30.0393	624	30.0393	787
30.0341	292	30.0656	642	30.0656	830
30.0603	313	30.0918	665	30.0918	800
30.0866	308	30.1181	636	30.1181	815
30.1128	302	30.1443	672	30.1443	810
30.1391	313	30.1706	645	30.1706	799
30.1654	305	30.1969	640	30.1969	801
30.1916	302	30.2231	649	30.2231	792
30.2179	330	30.2494	654	30.2494	815
30.2441	297	30.2756	670	30.2756	792
30.2704	315	30.3019	637	30.3019	797
30.2966	318	30.3282	659	30.3282	791
30.3229	328	30.3544	644	30.3544	808
30.3492	306	30.3807	662	30.3807	792
30.3754	299	30.4069	653	30.4069	799
30.4017	290	30.4332	651	30.4332	786
30.4279	315	30.4595	650	30.4595	794
30.4542	320	30.4857	656	30.4857	806
30.4805	305	30.512	628	30.512	800
30.5067	311	30.5382	632	30.5382	806
30.533	325	30.5645	621	30.5645	767
30.5593	319	30.5908	647	30.5908	798
30.5855	279	30.617	653	30.617	808
30.6118	303	30.6433	646	30.6433	795
30.638	297	30.6695	669	30.6695	777
30.6643	304	30.6958	646	30.6958	786
30.6906	325	30.7221	631	30.7221	801
30.7168	285	30.7483	636	30.7483	798
30.7431	296	30.7746	622	30.7746	802
30.7693	302	30.8008	639	30.8008	770
30.7956	285	30.8271	651	30.8271	808
30.8219	285	30.8534	638	30.8534	785
30.8481	331	30.8796	650	30.8796	807
30.8744	290	30.9059	645	30.9059	812
30.9006	325	30.9321	649	30.9321	777
30.9269	300	30.9584	642	30.9584	785
30.9532	293	30.9847	653	30.9847	806
30.9794	275	31.0109	636	31.0109	803
31.0057	264	31.0372	628	31.0372	762
31.0319	262	31.0634	622	31.0634	787
31.0582	294	31.0897	619	31.0897	798
31.0845	271	31.116	627	31.116	823
31.1107	301	31.1422	636	31.1422	798
31.137	270	31.1685	643	31.1685	798
31.1633	291	31.1947	666	31.1947	794
31.1895	310	31.221	642	31.221	791
31.2158	303	31.2473	646	31.2473	810
31.242	298	31.2735	631	31.2735	798
31.2683	293	31.2998	642	31.2998	794
31.2946	265	31.326	633	31.326	816
31.3208	277	31.3523	620	31.3523	790
31.3471	294	31.3786	663	31.3786	766
31.3733	277	31.4048	629	31.4048	806
31.3996	299	31.4311	649	31.4311	800
31.4259	284	31.4574	640	31.4574	773
31.4521	279	31.4836	646	31.4836	782
31.4784	265	31.5099	659	31.5099	793
31.5046	280	31.5361	646	31.5361	781
31.5309	273	31.5624	640	31.5624	781
31.5572	262	31.5887	652	31.5887	785
31.5834	271	31.6149	616	31.6149	797
31.6097	289	31.6412	639	31.6412	786
31.6359	281	31.6674	636	31.6674	802
31.6622	291	31.6937	628	31.6937	815
31.6885	292	31.72	637	31.72	780
31.7147	285	31.7462	639	31.7462	817
31.741	287	31.7725	647	31.7725	796
31.7672	297	31.7987	648	31.7987	822
31.7935	292	31.825	620	31.825	809
31.8198	279	31.8513	618	31.8513	792
31.846	266	31.8775	626	31.8775	787
31.8723	307	31.9038	645	31.9038	798
31.8986	245	31.9301	643	31.9301	781
31.9248	296	31.9563	636	31.9563	804
31.9511	278	31.9826	656	31.9826	781
31.9773	317	32.0088	642	32.0088	785
32.0036	283	32.0351	644	32.0351	783
32.0299	273	32.0613	651	32.0613	810
32.0561	304	32.0876	637	32.0876	806
32.0824	286	32.1139	646	32.1139	781
32.1086	271	32.1401	636	32.1401	803
32.1349	291	32.1664	650	32.1664	779
32.1611	303	32.1927	635	32.1927	800
32.1874	250	32.2189	612	32.2189	789
32.2137	296	32.2452	650	32.2452	791
32.2399	306	32.2714	621	32.2714	796
32.2662	275	32.2977	648	32.2977	792
32.2925	300	32.324	646	32.324	788
32.3187	254	32.3502	617	32.3502	811
32.345	246	32.3765	645	32.3765	771
32.3712	285	32.4027	622	32.4027	799
32.3975	260	32.429	625	32.429	776
32.4237	291	32.4553	639	32.4553	784
32.45	262	32.4815	646	32.4815	780
32.4763	281	32.5078	634	32.5078	793
32.5025	275	32.534	629	32.534	773
32.5288	248	32.5603	628	32.5603	777
32.5551	289	32.5866	603	32.5866	763
32.5813	285	32.6128	632	32.6128	786
32.6076	283	32.6391	646	32.6391	785
32.6338	256	32.6653	619	32.6653	789
32.6601	275	32.6916	621	32.6916	764
32.6864	263	32.7179	626	32.7179	786
32.7126	278	32.7441	624	32.7441	782
32.7389	265	32.7704	651	32.7704	776
32.7651	276	32.7966	622	32.7966	792
32.7914	286	32.8229	634	32.8229	787
32.8177	257	32.8492	619	32.8492	778
32.8439	255	32.8754	627	32.8754	781
32.8702	246	32.9017	618	32.9017	784
32.8965	310	32.928	622	32.928	773
32.9227	249	32.9542	622	32.9542	776
32.949	269	32.9805	587	32.9805	792
32.9752	256	33.0067	610	33.0067	791
33.0015	275	33.033	661	33.033	756
33.0277	263	33.0592	621	33.0592	780
33.054	274	33.0855	640	33.0855	799
33.0803	268	33.1118	606	33.1118	768
33.1065	283	33.138	644	33.138	771
33.1328	273	33.1643	625	33.1643	777
33.1591	251	33.1906	621	33.1906	778
33.1853	256	33.2168	616	33.2168	759
33.2116	281	33.2431	608	33.2431	795
33.2378	252	33.2693	625	33.2693	809
33.2641	271	33.2956	630	33.2956	760
33.2903	254	33.3219	625	33.3219	770
33.3166	261	33.3481	618	33.3481	787
33.3429	299	33.3744	616	33.3744	788
33.3691	248	33.4006	629	33.4006	786
33.3954	234	33.4269	616	33.4269	775
33.4217	249	33.4532	602	33.4532	777
33.4479	265	33.4794	605	33.4794	790
33.4742	275	33.5057	627	33.5057	780
33.5004	237	33.5319	597	33.5319	794
33.5267	259	33.5582	615	33.5582	765
33.553	235	33.5845	626	33.5845	784
33.5792	237	33.6107	609	33.6107	768
33.6055	269	33.637	627	33.637	782
33.6317	253	33.6632	617	33.6632	781
33.658	244	33.6895	619	33.6895	774
33.6843	251	33.7158	614	33.7158	771
33.7105	259	33.742	623	33.742	768
33.7368	263	33.7683	617	33.7683	793
33.763	251	33.7946	607	33.7946	781
33.7893	221	33.8208	614	33.8208	765
33.8156	251	33.8471	618	33.8471	776
33.8418	280	33.8733	616	33.8733	765
33.8681	254	33.8996	616	33.8996	756
33.8944	254	33.9258	625	33.9258	770
33.9206	244	33.9521	626	33.9521	775
33.9469	247	33.9784	615	33.9784	769
33.9731	260	34.0046	633	34.0046	784
33.9994	265	34.0309	592	34.0309	780
34.0256	261	34.0572	626	34.0572	772
34.0519	221	34.0834	621	34.0834	766
34.0782	273	34.1097	600	34.1097	785
34.1044	245	34.1359	599	34.1359	774
34.1307	249	34.1622	612	34.1622	793
34.157	245	34.1885	600	34.1885	756
34.1832	248	34.2147	619	34.2147	761
34.2095	257	34.241	594	34.241	773
34.2357	238	34.2672	617	34.2672	779
34.262	237	34.2935	630	34.2935	765
34.2883	237	34.3198	605	34.3198	778
34.3145	239	34.346	615	34.346	763
34.3408	257	34.3723	613	34.3723	765
34.367	240	34.3985	608	34.3985	775
34.3933	263	34.4248	605	34.4248	792
34.4196	249	34.4511	630	34.4511	775
34.4458	241	34.4773	617	34.4773	776
34.4721	216	34.5036	614	34.5036	766
34.4983	215	34.5298	612	34.5298	796
34.5246	218	34.5561	613	34.5561	771
34.5509	249	34.5824	609	34.5824	767
34.5771	214	34.6086	610	34.6086	769
34.6034	245	34.6349	608	34.6349	772
34.6296	256	34.6611	611	34.6611	782
34.6559	241	34.6874	608	34.6874	773
34.6822	228	34.7137	617	34.7137	760
34.7084	218	34.7399	603	34.7399	771
34.7347	228	34.7662	603	34.7662	788
34.761	228	34.7925	606	34.7925	759
34.7872	220	34.8187	614	34.8187	775
34.8135	219	34.845	613	34.845	754
34.8397	215	34.8712	617	34.8712	780
34.866	232	34.8975	597	34.8975	750
34.8922	263	34.9237	599	34.9237	762
34.9185	254	34.95	597	34.95	766
34.9448	229	34.9763	591	34.9763	764
34.971	249	35.0025	594	35.0025	762
34.9973	215	35.0288	613	35.0288	779
35.0236	220	35.0551	606	35.0551	768
35.0498	263	35.0813	616	35.0813	759
35.0761	260	35.1076	612	35.1076	752
35.1023	254	35.1338	600	35.1338	753
35.1286	225	35.1601	605	35.1601	783
35.1549	248	35.1863	607	35.1863	785
35.1811	232	35.2126	600	35.2126	754
35.2074	230	35.2389	606	35.2389	768
35.2336	229	35.2651	617	35.2651	774
35.2599	237	35.2914	603	35.2914	751
35.2862	243	35.3177	597	35.3177	737
35.3124	232	35.3439	609	35.3439	774
35.3387	221	35.3702	614	35.3702	769
35.3649	236	35.3964	593	35.3964	781
35.3912	242	35.4227	613	35.4227	791
35.4175	243	35.449	610	35.449	773
35.4437	228	35.4752	615	35.4752	793
35.47	217	35.5015	600	35.5015	766
35.4962	218	35.5277	603	35.5277	761
35.5225	224	35.554	614	35.554	754
35.5488	233	35.5803	620	35.5803	737
35.575	253	35.6065	611	35.6065	769
35.6013	229	35.6328	602	35.6328	759
35.6275	246	35.6591	608	35.6591	775
35.6538	212	35.6853	601	35.6853	762
35.6801	190	35.7116	599	35.7116	780
35.7063	244	35.7378	603	35.7378	766
35.7326	224	35.7641	595	35.7641	758
35.7589	207	35.7903	593	35.7903	764
35.7851	217	35.8166	616	35.8166	758
35.8114	231	35.8429	620	35.8429	745
35.8376	251	35.8691	597	35.8691	771
35.8639	241	35.8954	594	35.8954	762
35.8901	229	35.9216	610	35.9216	748
35.9164	257	35.9479	603	35.9479	760
35.9427	244	35.9742	601	35.9742	758
35.9689	244	36.0004	611	36.0004	757
35.9952	227	36.0267	584	36.0267	759
36.0215	186	36.053	604	36.053	755
36.0477	227	36.0792	605	36.0792	743
36.074	231	36.1055	599	36.1055	758
36.1002	211	36.1317	610	36.1317	749
36.1265	218	36.158	593	36.158	759
36.1528	220	36.1843	587	36.1843	753
36.179	241	36.2105	587	36.2105	756
36.2053	225	36.2368	593	36.2368	757
36.2315	247	36.263	611	36.263	753
36.2578	219	36.2893	593	36.2893	760
36.2841	245	36.3156	582	36.3156	734
36.3103	225	36.3418	601	36.3418	752
36.3366	214	36.3681	583	36.3681	763
36.3628	185	36.3943	599	36.3943	765
36.3891	198	36.4206	598	36.4206	757
36.4154	195	36.4469	611	36.4469	742
36.4416	213	36.4731	601	36.4731	755
36.4679	212	36.4994	604	36.4994	753
36.4941	231	36.5256	597	36.5256	728
36.5204	246	36.5519	595	36.5519	775
36.5467	216	36.5782	569	36.5782	756
36.5729	222	36.6044	606	36.6044	760
36.5992	221	36.6307	578	36.6307	749
36.6255	198	36.657	577	36.657	744
36.6517	205	36.6832	595	36.6832	751
36.678	216	36.7095	588	36.7095	770
36.7042	230	36.7357	608	36.7357	757
36.7305	204	36.762	620	36.762	751
36.7567	224	36.7882	597	36.7882	765
36.783	204	36.8145	598	36.8145	769
36.8093	226	36.8408	597	36.8408	765
36.8355	217	36.867	605	36.867	760
36.8618	231	36.8933	601	36.8933	747
36.888	226	36.9196	583	36.9196	752
36.9143	179	36.9458	609	36.9458	748
36.9406	224	36.9721	593	36.9721	759
36.9668	214	36.9983	608	36.9983	752
36.9931	220	37.0246	597	37.0246	753
37.0194	227	37.0509	608	37.0509	749
37.0456	222	37.0771	584	37.0771	774
37.0719	237	37.1034	590	37.1034	744
37.0981	216	37.1296	607	37.1296	759
37.1244	188	37.1559	593	37.1559	756
37.1507	221	37.1822	598	37.1822	738
37.1769	219	37.2084	580	37.2084	742
37.2032	185	37.2347	588	37.2347	737
37.2294	197	37.2609	600	37.2609	771
37.2557	213	37.2872	599	37.2872	742
37.282	190	37.3135	604	37.3135	754
37.3082	175	37.3397	596	37.3397	746
37.3345	232	37.366	612	37.366	743
37.3607	199	37.3922	593	37.3922	747
37.387	192	37.4185	578	37.4185	753
37.4133	210	37.4448	586	37.4448	743
37.4395	212	37.471	590	37.471	740
37.4658	239	37.4973	605	37.4973	743
37.492	196	37.5236	600	37.5236	737
37.5183	207	37.5498	618	37.5498	761
37.5446	205	37.5761	601	37.5761	759
37.5708	225	37.6023	603	37.6023	750
37.5971	225	37.6286	585	37.6286	753
37.6234	219	37.6549	596	37.6549	758
37.6496	218	37.6811	587	37.6811	750
37.6759	207	37.7074	589	37.7074	744
37.7021	230	37.7336	601	37.7336	747
37.7284	208	37.7599	612	37.7599	754
37.7546	222	37.7861	589	37.7861	754
37.7809	233	37.8124	589	37.8124	747
37.8072	204	37.8387	605	37.8387	758
37.8334	224	37.8649	583	37.8649	747
37.8597	200	37.8912	590	37.8912	747
37.886	202	37.9175	610	37.9175	727
37.9122	228	37.9437	573	37.9437	743
37.9385	208	37.97	604	37.97	758
37.9647	209	37.9962	596	37.9962	740
37.991	184	38.0225	595	38.0225	746
38.0173	200	38.0488	593	38.0488	743
38.0435	207	38.075	606	38.075	755
38.0698	230	38.1013	599	38.1013	765
38.096	215	38.1275	590	38.1275	739
38.1223	213	38.1538	609	38.1538	757
38.1486	216	38.1801	594	38.1801	760
38.1748	164	38.2063	600	38.2063	755
38.2011	184	38.2326	596	38.2326	742
38.2273	210	38.2588	599	38.2588	744
38.2536	197	38.2851	590	38.2851	751
38.2799	187	38.3114	604	38.3114	751
38.3061	220	38.3376	622	38.3376	749
38.3324	192	38.3639	582	38.3639	757
38.3586	201	38.3901	589	38.3901	733
38.3849	195	38.4164	581	38.4164	761
38.4112	205	38.4427	576	38.4427	746
38.4374	181	38.4689	586	38.4689	731
38.4637	189	38.4952	600	38.4952	744
38.49	218	38.5215	592	38.5215	752
38.5162	205	38.5477	600	38.5477	737
38.5425	211	38.574	576	38.574	743
38.5687	213	38.6002	612	38.6002	739
38.595	193	38.6265	599	38.6265	744
38.6213	203	38.6527	604	38.6527	749
38.6475	234	38.679	599	38.679	771
38.6738	201	38.7053	588	38.7053	754
38.7	217	38.7315	586	38.7315	747
38.7263	209	38.7578	601	38.7578	728
38.7525	196	38.7841	601	38.7841	739
38.7788	203	38.8103	595	38.8103	755
38.8051	200	38.8366	597	38.8366	749
38.8313	215	38.8628	586	38.8628	739
38.8576	208	38.8891	581	38.8891	732
38.8839	220	38.9153	589	38.9153	756
38.9101	205	38.9416	579	38.9416	744
38.9364	190	38.9679	590	38.9679	752
38.9626	207	38.9941	604	38.9941	745
38.9889	205	39.0204	588	39.0204	741
39.0152	207	39.0467	599	39.0467	751
39.0414	225	39.0729	581	39.0729	743
39.0677	208	39.0992	596	39.0992	741
39.0939	194	39.1254	598	39.1254	743
39.1202	236	39.1517	591	39.1517	745
39.1465	201	39.178	591	39.178	756
39.1727	215	39.2042	592	39.2042	736
39.199	186	39.2305	591	39.2305	752
39.2252	191	39.2567	592	39.2567	740
39.2515	207	39.283	596	39.283	741
39.2778	188	39.3093	597	39.3093	748
39.304	223	39.3355	588	39.3355	734
39.3303	201	39.3618	599	39.3618	758
39.3565	227	39.388	574	39.388	755
39.3828	200	39.4143	598	39.4143	750
39.4091	212	39.4406	601	39.4406	742
39.4353	210	39.4668	595	39.4668	749
39.4616	215	39.4931	577	39.4931	738
39.4879	177	39.5194	598	39.5194	740
39.5141	213	39.5456	605	39.5456	751
39.5404	181	39.5719	598	39.5719	744
39.5666	215	39.5981	584	39.5981	739
39.5929	187	39.6244	581	39.6244	747
39.6191	202	39.6506	583	39.6506	756
39.6454	189	39.6769	602	39.6769	754
39.6717	190	39.7032	587	39.7032	744
39.6979	178	39.7294	604	39.7294	745
39.7242	209	39.7557	615	39.7557	750
39.7505	221	39.782	587	39.782	752
39.7767	200	39.8082	602	39.8082	749
39.803	217	39.8345	598	39.8345	756
39.8292	186	39.8607	598	39.8607	726
39.8555	175	39.887	575	39.887	767
39.8818	214	39.9133	602	39.9133	726
39.908	194	39.9395	601	39.9395	737
39.9343	230	39.9658	595	39.9658	734
39.9605	207	39.992	594	39.992	753
39.9868	197	40.0183	588	40.0183	739
40.0131	204	40.0446	601	40.0446	737
40.0393	226	40.0708	596	40.0708	746
40.0656	198	40.0971	622	40.0971	741
40.0918	229	40.1233	593	40.1233	734
40.1181	187	40.1496	589	40.1496	741
40.1444	209	40.1759	590	40.1759	767
40.1706	202	40.2021	578	40.2021	743
40.1969	203	40.2284	588	40.2284	752
40.2231	194	40.2546	603	40.2546	742
40.2494	209	40.2809	592	40.2809	762
40.2757	223	40.3072	594	40.3072	724
40.3019	183	40.3334	602	40.3334	746
40.3282	196	40.3597	597	40.3597	741
40.3544	224	40.386	567	40.386	744
40.3807	204	40.4122	594	40.4122	725
40.407	205	40.4385	598	40.4385	748
40.4332	203	40.4647	587	40.4647	752
40.4595	191	40.491	603	40.491	740
40.4858	212	40.5172	579	40.5172	732
40.512	194	40.5435	594	40.5435	734
40.5383	205	40.5698	602	40.5698	741
40.5645	197	40.596	582	40.596	732
40.5908	183	40.6223	584	40.6223	743
40.617	184	40.6486	593	40.6486	750
40.6433	211	40.6748	604	40.6748	758
40.6696	192	40.7011	617	40.7011	730
40.6958	202	40.7273	602	40.7273	752
40.7221	186	40.7536	594	40.7536	747
40.7484	207	40.7799	584	40.7799	744
40.7746	218	40.8061	592	40.8061	756
40.8009	206	40.8324	618	40.8324	749
40.8271	219	40.8586	592	40.8586	746
40.8534	228	40.8849	591	40.8849	744
40.8797	219	40.9112	611	40.9112	736
40.9059	189	40.9374	586	40.9374	735
40.9322	200	40.9637	611	40.9637	754
40.9584	186	40.9899	594	40.9899	743
40.9847	207	41.0162	594	41.0162	750
41.011	223	41.0425	588	41.0425	753
41.0372	251	41.0687	596	41.0687	747
41.0635	202	41.095	597	41.095	750
41.0897	177	41.1212	606	41.1212	751
41.116	229	41.1475	607	41.1475	739
41.1423	196	41.1738	598	41.1738	739
41.1685	214	41.2	605	41.2	754
41.1948	221	41.2263	577	41.2263	744
41.221	208	41.2525	594	41.2525	733
41.2473	196	41.2788	581	41.2788	754
41.2736	210	41.3051	595	41.3051	742
41.2998	199	41.3313	602	41.3313	741
41.3261	204	41.3576	629	41.3576	765
41.3524	232	41.3839	596	41.3839	751
41.3786	200	41.4101	584	41.4101	731
41.4049	220	41.4364	600	41.4364	761
41.4311	211	41.4626	587	41.4626	742
41.4574	210	41.4889	597	41.4889	736
41.4836	206	41.5151	590	41.5151	764
41.5099	217	41.5414	589	41.5414	748
41.5362	201	41.5677	616	41.5677	743
41.5624	233	41.5939	592	41.5939	758
41.5887	215	41.6202	608	41.6202	751
41.615	209	41.6465	595	41.6465	750
41.6412	190	41.6727	604	41.6727	750
41.6675	218	41.699	600	41.699	750
41.6937	212	41.7252	608	41.7252	738
41.72	216	41.7515	603	41.7515	732
41.7463	216	41.7778	596	41.7778	752
41.7725	192	41.804	608	41.804	739
41.7988	229	41.8303	599	41.8303	754
41.825	205	41.8565	603	41.8565	759
41.8513	209	41.8828	601	41.8828	750
41.8776	230	41.9091	599	41.9091	763
41.9038	196	41.9353	616	41.9353	747
41.9301	197	41.9616	601	41.9616	772
41.9563	224	41.9878	598	41.9878	753
41.9826	199	42.0141	614	42.0141	753
42.0089	234	42.0404	604	42.0404	755
42.0351	203	42.0666	584	42.0666	746
42.0614	237	42.0929	582	42.0929	772
42.0876	208	42.1191	599	42.1191	754
42.1139	231	42.1454	605	42.1454	745
42.1402	205	42.1717	601	42.1717	763
42.1664	229	42.1979	614	42.1979	767
42.1927	206	42.2242	594	42.2242	750
42.2189	218	42.2505	599	42.2505	766
42.2452	210	42.2767	613	42.2767	779
42.2715	232	42.303	603	42.303	742
42.2977	239	42.3292	596	42.3292	764
42.324	186	42.3555	600	42.3555	766
42.3503	203	42.3817	603	42.3817	753
42.3765	258	42.408	619	42.408	751
42.4028	252	42.4343	593	42.4343	759
42.429	229	42.4605	593	42.4605	758
42.4553	230	42.4868	611	42.4868	748
42.4816	212	42.513	614	42.513	752
42.5078	232	42.5393	606	42.5393	754
42.5341	239	42.5656	606	42.5656	751
42.5603	222	42.5918	610	42.5918	758
42.5866	228	42.6181	591	42.6181	750
42.6129	255	42.6444	608	42.6444	749
42.6391	223	42.6706	600	42.6706	740
42.6654	219	42.6969	574	42.6969	740
42.6916	211	42.7231	600	42.7231	755
42.7179	242	42.7494	603	42.7494	771
42.7442	214	42.7757	587	42.7757	740
42.7704	223	42.8019	604	42.8019	761
42.7967	233	42.8282	591	42.8282	734
42.8229	232	42.8544	604	42.8544	766
42.8492	206	42.8807	612	42.8807	759
42.8755	215	42.907	598	42.907	764
42.9017	263	42.9332	622	42.9332	746
42.928	214	42.9595	611	42.9595	756
42.9542	218	42.9857	620	42.9857	753
42.9805	206	43.012	616	43.012	730
43.0068	226	43.0383	608	43.0383	733
43.033	228	43.0645	606	43.0645	769
43.0593	190	43.0908	613	43.0908	748
43.0855	237	43.117	604	43.117	739
43.1118	235	43.1433	609	43.1433	742
43.1381	232	43.1696	613	43.1696	760
43.1643	217	43.1958	601	43.1958	750
43.1906	229	43.2221	613	43.2221	745
43.2169	230	43.2484	606	43.2484	761
43.2431	215	43.2746	611	43.2746	770
43.2694	216	43.3009	600	43.3009	766
43.2956	235	43.3271	603	43.3271	759
43.3219	232	43.3534	594	43.3534	758
43.3481	207	43.3796	607	43.3796	754
43.3744	203	43.4059	591	43.4059	771
43.4007	206	43.4322	605	43.4322	769
43.4269	219	43.4584	584	43.4584	761
43.4532	199	43.4847	599	43.4847	753
43.4794	207	43.511	611	43.511	733
43.5057	227	43.5372	616	43.5372	765
43.532	223	43.5635	632	43.5635	751
43.5582	228	43.5897	622	43.5897	754
43.5845	214	43.616	603	43.616	752
43.6108	242	43.6423	605	43.6423	773
43.637	187	43.6685	608	43.6685	746
43.6633	229	43.6948	586	43.6948	766
43.6895	207	43.721	609	43.721	752
43.7158	224	43.7473	621	43.7473	747
43.7421	217	43.7736	589	43.7736	749
43.7683	196	43.7998	594	43.7998	745
43.7946	234	43.8261	596	43.8261	760
43.8208	220	43.8523	604	43.8523	757
43.8471	212	43.8786	591	43.8786	747
43.8734	229	43.9049	602	43.9049	760
43.8996	207	43.9311	591	43.9311	763
43.9259	220	43.9574	606	43.9574	737
43.9521	219	43.9836	604	43.9836	748
43.9784	206	44.0099	592	44.0099	747
44.0047	220	44.0362	617	44.0362	757
44.0309	241	44.0624	593	44.0624	751
44.0572	208	44.0887	593	44.0887	779
44.0834	225	44.115	594	44.115	754
44.1097	191	44.1412	596	44.1412	751
44.136	191	44.1675	600	44.1675	763
44.1622	191	44.1937	601	44.1937	748
44.1885	211	44.22	601	44.22	750
44.2148	207	44.2463	586	44.2463	735
44.241	211	44.2725	588	44.2725	739
44.2673	197	44.2988	618	44.2988	744
44.2935	204	44.325	573	44.325	740
44.3198	206	44.3513	596	44.3513	746
44.346	229	44.3776	588	44.3776	744
44.3723	223	44.4038	593	44.4038	744
44.3986	213	44.4301	602	44.4301	743
44.4248	200	44.4563	599	44.4563	743
44.4511	229	44.4826	597	44.4826	744
44.4774	202	44.5089	610	44.5089	758
44.5036	209	44.5351	590	44.5351	754
44.5299	221	44.5614	605	44.5614	734
44.5561	198	44.5876	602	44.5876	757
44.5824	197	44.6139	603	44.6139	760
44.6087	195	44.6402	604	44.6402	755
44.6349	186	44.6664	601	44.6664	734
44.6612	201	44.6927	609	44.6927	748
44.6874	211	44.7189	594	44.7189	748
44.7137	192	44.7452	588	44.7452	757
44.74	211	44.7715	594	44.7715	743
44.7662	178	44.7977	581	44.7977	747
44.7925	218	44.824	592	44.824	741
44.8187	218	44.8503	595	44.8503	729
44.845	208	44.8765	578	44.8765	731
44.8713	199	44.9028	583	44.9028	730
44.8975	180	44.929	590	44.929	755
44.9238	197	44.9553	584	44.9553	762
44.95	190	44.9815	580	44.9815	752
44.9763	187	45.0078	580	45.0078	724
45.0026	201	45.0341	584	45.0341	755
45.0288	195	45.0603	582	45.0603	741
45.0551	187	45.0866	567	45.0866	736
45.0814	188	45.1129	591	45.1129	742
45.1076	213	45.1391	594	45.1391	738
45.1339	205	45.1654	593	45.1654	750
45.1601	182	45.1916	569	45.1916	735
45.1864	198	45.2179	594	45.2179	757
45.2126	220	45.2441	577	45.2441	739
45.2389	205	45.2704	605	45.2704	756
45.2652	198	45.2967	586	45.2967	738
45.2914	174	45.3229	589	45.3229	731
45.3177	176	45.3492	586	45.3492	752
45.344	176	45.3755	577	45.3755	737
45.3702	194	45.4017	583	45.4017	739
45.3965	210	45.428	580	45.428	747
45.4227	199	45.4542	588	45.4542	754
45.449	194	45.4805	589	45.4805	725
45.4753	186	45.5068	570	45.5068	743
45.5015	198	45.533	589	45.533	729
45.5278	192	45.5593	603	45.5593	732
45.554	172	45.5855	570	45.5855	723
45.5803	178	45.6118	570	45.6118	739
45.6066	191	45.6381	578	45.6381	728
45.6328	174	45.6643	583	45.6643	733
45.6591	196	45.6906	582	45.6906	735
45.6853	187	45.7168	580	45.7168	754
45.7116	199	45.7431	587	45.7431	723
45.7379	165	45.7694	574	45.7694	747
45.7641	188	45.7956	587	45.7956	740
45.7904	194	45.8219	590	45.8219	748
45.8167	183	45.8481	565	45.8481	735
45.8429	155	45.8744	575	45.8744	749
45.8692	188	45.9007	574	45.9007	749
45.8954	175	45.9269	580	45.9269	735
45.9217	177	45.9532	589	45.9532	726
45.9479	182	45.9794	596	45.9794	733
45.9742	189	46.0057	590	46.0057	736
46.0005	180	46.032	580	46.032	729
46.0267	143	46.0582	568	46.0582	728
46.053	173	46.0845	573	46.0845	723
46.0793	181	46.1108	590	46.1108	736
46.1055	181	46.137	575	46.137	723
46.1318	190	46.1633	596	46.1633	720
46.158	144	46.1895	578	46.1895	730
46.1843	168	46.2158	562	46.2158	741
46.2106	170	46.242	567	46.242	745
46.2368	178	46.2683	574	46.2683	741
46.2631	168	46.2946	580	46.2946	744
46.2893	177	46.3208	575	46.3208	750
46.3156	178	46.3471	570	46.3471	732
46.3419	209	46.3734	599	46.3734	745
46.3681	163	46.3996	579	46.3996	735
46.3944	189	46.4259	577	46.4259	722
46.4206	186	46.4521	582	46.4521	718
46.4469	177	46.4784	581	46.4784	728
46.4732	173	46.5047	576	46.5047	724
46.4994	175	46.5309	584	46.5309	731
46.5257	163	46.5572	573	46.5572	729
46.5519	175	46.5834	581	46.5834	726
46.5782	191	46.6097	573	46.6097	729
46.6045	156	46.636	570	46.636	714
46.6307	139	46.6622	586	46.6622	735
46.657	155	46.6885	568	46.6885	722
46.6833	166	46.7147	569	46.7147	736
46.7095	150	46.741	573	46.741	732
46.7358	164	46.7673	576	46.7673	722
46.762	167	46.7935	572	46.7935	724
46.7883	165	46.8198	569	46.8198	738
46.8145	175	46.846	590	46.846	731
46.8408	167	46.8723	571	46.8723	731
46.8671	167	46.8986	570	46.8986	722
46.8933	170	46.9248	584	46.9248	738
46.9196	177	46.9511	583	46.9511	732
46.9459	168	46.9774	569	46.9774	729
46.9721	166	47.0036	577	47.0036	729
46.9984	170	47.0299	580	47.0299	729
47.0246	171	47.0561	579	47.0561	733
47.0509	176	47.0824	579	47.0824	730
47.0772	157	47.1086	575	47.1086	710
47.1034	161	47.1349	570	47.1349	724
47.1297	169	47.1612	578	47.1612	726
47.1559	181	47.1874	574	47.1874	732
47.1822	159	47.2137	589	47.2137	718
47.2085	148	47.24	579	47.24	729
47.2347	157	47.2662	570	47.2662	741
47.261	165	47.2925	577	47.2925	726
47.2872	158	47.3187	557	47.3187	741
47.3135	179	47.345	578	47.345	730
47.3398	125	47.3713	574	47.3713	716
47.366	169	47.3975	578	47.3975	716
47.3923	146	47.4238	590	47.4238	713
47.4185	144	47.45	562	47.45	721
47.4448	140	47.4763	564	47.4763	737
47.4711	178	47.5026	580	47.5026	721
47.4973	145	47.5288	591	47.5288	742
47.5236	131	47.5551	577	47.5551	721
47.5498	145	47.5813	564	47.5813	730
47.5761	124	47.6076	565	47.6076	728
47.6024	152	47.6339	572	47.6339	713
47.6286	139	47.6601	565	47.6601	711
47.6549	145	47.6864	569	47.6864	722
47.6811	126	47.7126	553	47.7126	723
47.7074	158	47.7389	562	47.7389	732
47.7337	145	47.7652	573	47.7652	721
47.7599	148	47.7914	571	47.7914	728
47.7862	150	47.8177	557	47.8177	730
47.8124	160	47.8439	573	47.8439	715
47.8387	161	47.8702	573	47.8702	723
47.865	145	47.8965	557	47.8965	728
47.8912	136	47.9227	585	47.9227	722
47.9175	149	47.949	576	47.949	726
47.9438	145	47.9753	559	47.9753	726
47.97	156	48.0015	578	48.0015	711
47.9963	158	48.0278	574	48.0278	721
48.0225	151	48.054	576	48.054	724
48.0488	147	48.0803	568	48.0803	737
48.075	157	48.1066	568	48.1066	722
48.1013	140	48.1328	573	48.1328	723
48.1276	136	48.1591	563	48.1591	710
48.1538	135	48.1853	563	48.1853	725
48.1801	153	48.2116	568	48.2116	724
48.2064	161	48.2379	557	48.2379	717
48.2326	150	48.2641	571	48.2641	717
48.2589	139	48.2904	571	48.2904	721
48.2851	142	48.3166	564	48.3166	730
48.3114	144	48.3429	560	48.3429	713
48.3377	153	48.3692	567	48.3692	720
48.3639	142	48.3954	553	48.3954	722
48.3902	170	48.4217	577	48.4217	728
48.4164	128	48.4479	578	48.4479	715
48.4427	152	48.4742	572	48.4742	715
48.469	156	48.5005	568	48.5005	725
48.4952	147	48.5267	573	48.5267	728
48.5215	154	48.553	571	48.553	708
48.5477	136	48.5793	566	48.5793	715
48.574	141	48.6055	577	48.6055	715
48.6003	148	48.6318	557	48.6318	720
48.6265	155	48.658	564	48.658	712
48.6528	141	48.6843	567	48.6843	723
48.679	138	48.7105	567	48.7105	716
48.7053	134	48.7368	575	48.7368	732
48.7316	134	48.7631	581	48.7631	729
48.7578	121	48.7893	552	48.7893	708
48.7841	150	48.8156	573	48.8156	716
48.8103	164	48.8419	567	48.8419	706
48.8366	143	48.8681	549	48.8681	713
48.8629	134	48.8944	573	48.8944	717
48.8891	144	48.9206	566	48.9206	709
48.9154	150	48.9469	575	48.9469	716
48.9417	134	48.9731	566	48.9731	749
48.9679	151	48.9994	592	48.9994	729
48.9942	132	49.0257	560	49.0257	714
49.0204	147	49.0519	563	49.0519	707
49.0467	125	49.0782	569	49.0782	721
49.073	163	49.1045	556	49.1045	721
49.0992	128	49.1307	589	49.1307	721
49.1255	134	49.157	572	49.157	713
49.1517	168	49.1832	567	49.1832	722
49.178	150	49.2095	572	49.2095	713
49.2043	135	49.2358	565	49.2358	733
49.2305	147	49.262	561	49.262	711
49.2568	142	49.2883	558	49.2883	720
49.283	160	49.3145	556	49.3145	717
49.3093	122	49.3408	570	49.3408	707
49.3356	133	49.3671	571	49.3671	736
49.3618	130	49.3933	559	49.3933	716
49.3881	124	49.4196	565	49.4196	713
49.4143	143	49.4458	564	49.4458	727
49.4406	141	49.4721	544	49.4721	709
49.4669	141	49.4984	553	49.4984	714
49.4931	120	49.5246	574	49.5246	721
49.5194	126	49.5509	561	49.5509	714
49.5457	119	49.5771	566	49.5771	714
49.5719	147	49.6034	575	49.6034	725
49.5982	142	49.6297	564	49.6297	728
49.6244	139	49.6559	560	49.6559	718
49.6507	131	49.6822	567	49.6822	717
49.6769	148	49.7084	554	49.7084	715
49.7032	128	49.7347	562	49.7347	716
49.7295	130	49.761	558	49.761	724
49.7557	135	49.7872	570	49.7872	725
49.782	134	49.8135	581	49.8135	711
49.8083	134	49.8398	563	49.8398	724
49.8345	160	49.866	578	49.866	719
49.8608	134	49.8923	560	49.8923	711
49.887	127	49.9185	565	49.9185	731
49.9133	144	49.9448	563	49.9448	706
49.9396	154	49.971	568	49.971	715
49.9658	138	49.9973	567	49.9973	705
49.9921	141	50.0236	563	50.0236	711
50.0183	127	50.0498	560	50.0498	726
50.0446	135	50.0761	561	50.0761	719
50.0709	132	50.1024	583	50.1024	724
50.0971	142	50.1286	559	50.1286	711
50.1234	134	50.1549	572	50.1549	726
50.1496	123	50.1811	566	50.1811	718
50.1759	127	50.2074	569	50.2074	711
50.2022	141	50.2337	574	50.2337	720
50.2284	151	50.2599	581	50.2599	716
50.2547	143	50.2862	564	50.2862	732
50.2809	139	50.3124	566	50.3124	719
50.3072	138	50.3387	556	50.3387	718
50.3335	119	50.365	562	50.365	714
50.3597	116	50.3912	560	50.3912	713
50.386	127	50.4175	561	50.4175	735
50.4123	144	50.4437	555	50.4437	710
50.4385	124	50.47	571	50.47	715
50.4648	130	50.4963	576	50.4963	703
50.491	133	50.5225	558	50.5225	722
50.5173	136	50.5488	568	50.5488	716
50.5436	128	50.575	559	50.575	720
50.5698	116	50.6013	559	50.6013	723
50.5961	135	50.6276	557	50.6276	699
50.6223	128	50.6538	559	50.6538	714
50.6486	136	50.6801	566	50.6801	705
50.6748	132	50.7064	552	50.7064	717
50.7011	131	50.7326	556	50.7326	713
50.7274	124	50.7589	566	50.7589	714
50.7536	139	50.7851	573	50.7851	707
50.7799	142	50.8114	551	50.8114	715
50.8062	135	50.8376	559	50.8376	723
50.8324	130	50.8639	571	50.8639	708
50.8587	133	50.8902	568	50.8902	724
50.8849	126	50.9164	572	50.9164	711
50.9112	130	50.9427	563	50.9427	716
50.9375	117	50.969	558	50.969	708
50.9637	142	50.9952	573	50.9952	713
50.99	116	51.0215	562	51.0215	718
51.0162	141	51.0477	561	51.0477	728
51.0425	130	51.074	571	51.074	707
51.0688	117	51.1003	567	51.1003	723
51.095	132	51.1265	560	51.1265	722
51.1213	131	51.1528	572	51.1528	715
51.1475	133	51.179	559	51.179	710
51.1738	130	51.2053	543	51.2053	709
51.2001	131	51.2316	566	51.2316	702
51.2263	135	51.2578	567	51.2578	720
51.2526	165	51.2841	566	51.2841	720
51.2788	103	51.3103	564	51.3103	725
51.3051	110	51.3366	562	51.3366	717
51.3314	99	51.3629	565	51.3629	718
51.3576	132	51.3891	567	51.3891	711
51.3839	121	51.4154	556	51.4154	720
51.4102	113	51.4417	558	51.4417	725
51.4364	136	51.4679	570	51.4679	716
51.4627	105	51.4942	555	51.4942	715
51.4889	135	51.5204	564	51.5204	708
51.5152	133	51.5467	564	51.5467	714
51.5414	102	51.5729	567	51.5729	724
51.5677	127	51.5992	572	51.5992	710
51.594	140	51.6255	568	51.6255	722
51.6202	145	51.6517	565	51.6517	713
51.6465	129	51.678	558	51.678	706
51.6728	98	51.7043	553	51.7043	716
51.699	107	51.7305	559	51.7305	702
51.7253	118	51.7568	560	51.7568	699
51.7515	129	51.783	565	51.783	710
51.7778	119	51.8093	563	51.8093	713
51.804	130	51.8356	555	51.8356	716
51.8303	118	51.8618	560	51.8618	711
51.8566	138	51.8881	553	51.8881	712
51.8828	130	51.9143	572	51.9143	721
51.9091	134	51.9406	564	51.9406	712
51.9354	152	51.9669	568	51.9669	721
51.9616	127	51.9931	571	51.9931	727
51.9879	115	52.0194	557	52.0194	712
52.0141	124	52.0456	568	52.0456	728
52.0404	143	52.0719	568	52.0719	720
52.0667	132	52.0982	559	52.0982	711
52.0929	116	52.1244	552	52.1244	716
52.1192	120	52.1507	571	52.1507	721
52.1454	133	52.1769	563	52.1769	711
52.1717	117	52.2032	555	52.2032	723
52.198	145	52.2295	572	52.2295	713
52.2242	114	52.2557	557	52.2557	713
52.2505	130	52.282	569	52.282	691
52.2767	128	52.3083	558	52.3083	709
52.303	136	52.3345	563	52.3345	722
52.3293	134	52.3608	560	52.3608	725
52.3555	166	52.387	561	52.387	723
52.3818	111	52.4133	563	52.4133	711
52.4081	131	52.4395	565	52.4395	722
52.4343	115	52.4658	565	52.4658	710
52.4606	113	52.4921	559	52.4921	717
52.4868	135	52.5183	556	52.5183	721
52.5131	141	52.5446	564	52.5446	714
52.5393	124	52.5709	569	52.5709	723
52.5656	133	52.5971	550	52.5971	702
52.5919	127	52.6234	574	52.6234	699
52.6181	127	52.6496	575	52.6496	710
52.6444	120	52.6759	556	52.6759	707
52.6707	131	52.7022	558	52.7022	709
52.6969	131	52.7284	560	52.7284	712
52.7232	125	52.7547	561	52.7547	728
52.7494	114	52.7809	561	52.7809	707
52.7757	124	52.8072	568	52.8072	713
52.802	153	52.8335	572	52.8335	719
52.8282	112	52.8597	565	52.8597	713
52.8545	140	52.886	552	52.886	702
52.8807	130	52.9122	570	52.9122	725
52.907	144	52.9385	561	52.9385	711
52.9333	138	52.9648	557	52.9648	713
52.9595	119	52.991	547	52.991	717
52.9858	137	53.0173	567	53.0173	710
53.012	134	53.0435	570	53.0435	702
53.0383	111	53.0698	563	53.0698	716
53.0646	117	53.0961	561	53.0961	716
53.0908	113	53.1223	556	53.1223	722
53.1171	132	53.1486	553	53.1486	703
53.1433	129	53.1748	556	53.1748	730
53.1696	110	53.2011	557	53.2011	704
53.1959	122	53.2274	561	53.2274	708
53.2221	124	53.2536	553	53.2536	709
53.2484	116	53.2799	557	53.2799	710
53.2747	119	53.3062	558	53.3062	703
53.3009	114	53.3324	558	53.3324	702
53.3272	133	53.3587	562	53.3587	710
53.3534	122	53.3849	559	53.3849	703
53.3797	141	53.4112	562	53.4112	715
53.4059	109	53.4374	558	53.4374	722
53.4322	123	53.4637	545	53.4637	717
53.4585	126	53.49	553	53.49	713
53.4847	119	53.5162	548	53.5162	712
53.511	131	53.5425	556	53.5425	698
53.5373	137	53.5688	558	53.5688	710
53.5635	119	53.595	569	53.595	716
53.5898	121	53.6213	556	53.6213	727
53.616	131	53.6475	556	53.6475	711
53.6423	107	53.6738	552	53.6738	720
53.6686	124	53.7	552	53.7	718
53.6948	124	53.7263	559	53.7263	714
53.7211	119	53.7526	558	53.7526	718
53.7473	122	53.7788	557	53.7788	710
53.7736	133	53.8051	554	53.8051	703
53.7999	141	53.8314	562	53.8314	716
53.8261	119	53.8576	557	53.8576	721
53.8524	120	53.8839	563	53.8839	717
53.8786	120	53.9101	564	53.9101	724
53.9049	114	53.9364	553	53.9364	713
53.9312	112	53.9627	555	53.9627	712
53.9574	117	53.9889	565	53.9889	716
53.9837	141	54.0152	548	54.0152	708
54.0099	121	54.0414	546	54.0414	712
54.0362	112	54.0677	557	54.0677	715
54.0625	150	54.094	548	54.094	722
54.0887	121	54.1202	556	54.1202	714
54.115	121	54.1465	571	54.1465	714
54.1412	149	54.1727	566	54.1727	717
54.1675	132	54.199	572	54.199	708
54.1938	126	54.2253	553	54.2253	725
54.22	130	54.2515	563	54.2515	710
54.2463	127	54.2778	553	54.2778	711
54.2726	109	54.304	556	54.304	722
54.2988	123	54.3303	556	54.3303	715
54.3251	133	54.3566	564	54.3566	712
54.3513	116	54.3828	562	54.3828	712
54.3776	119	54.4091	560	54.4091	699
54.4038	112	54.4353	562	54.4353	703
54.4301	140	54.4616	578	54.4616	706
54.4564	126	54.4879	562	54.4879	710
54.4826	132	54.5141	544	54.5141	712
54.5089	115	54.5404	557	54.5404	708
54.5352	110	54.5667	558	54.5667	708
54.5614	125	54.5929	564	54.5929	702
54.5877	135	54.6192	566	54.6192	727
54.6139	120	54.6454	573	54.6454	706
54.6402	126	54.6717	548	54.6717	712
54.6665	111	54.698	560	54.698	716
54.6927	115	54.7242	558	54.7242	718
54.719	126	54.7505	577	54.7505	700
54.7452	120	54.7767	552	54.7767	703
54.7715	115	54.803	558	54.803	718
54.7978	129	54.8293	579	54.8293	720
54.824	113	54.8555	547	54.8555	717
54.8503	114	54.8818	563	54.8818	711
54.8765	136	54.908	558	54.908	711
54.9028	120	54.9343	547	54.9343	715
54.9291	104	54.9606	555	54.9606	720
54.9553	127	54.9868	556	54.9868	709
54.9816	120	55.0131	563	55.0131	715
55.0078	115	55.0393	574	55.0393	715
55.0341	115	55.0656	554	55.0656	706
55.0604	110	55.0919	563	55.0919	717
55.0866	114	55.1181	564	55.1181	708
55.1129	119	55.1444	561	55.1444	704
55.1392	128	55.1707	559	55.1707	718
55.1654	108	55.1969	550	55.1969	717
55.1917	134	55.2232	560	55.2232	704
55.2179	111	55.2494	550	55.2494	724
55.2442	125	55.2757	548	55.2757	708
55.2704	121	55.3019	543	55.3019	703
55.2967	115	55.3282	557	55.3282	699
55.323	125	55.3545	575	55.3545	715
55.3492	123	55.3807	543	55.3807	711
55.3755	107	55.407	559	55.407	718
55.4017	106	55.4333	554	55.4333	702
55.428	134	55.4595	552	55.4595	709
55.4543	112	55.4858	551	55.4858	723
55.4805	105	55.512	548	55.512	707
55.5068	127	55.5383	560	55.5383	706
55.5331	122	55.5646	561	55.5646	695
55.5593	108	55.5908	565	55.5908	708
55.5856	120	55.6171	559	55.6171	706
55.6118	114	55.6433	565	55.6433	705
55.6381	124	55.6696	562	55.6696	705
55.6644	111	55.6959	562	55.6959	711
55.6906	120	55.7221	557	55.7221	718
55.7169	109	55.7484	551	55.7484	706
55.7431	138	55.7746	564	55.7746	707
55.7694	107	55.8009	566	55.8009	703
55.7957	106	55.8272	552	55.8272	725
55.8219	128	55.8534	563	55.8534	714
55.8482	118	55.8797	541	55.8797	718
55.8744	127	55.9059	567	55.9059	707
55.9007	111	55.9322	559	55.9322	695
55.927	107	55.9585	547	55.9585	720
55.9532	108	55.9847	554	55.9847	704
55.9795	122	56.011	546	56.011	711
56.0057	123	56.0373	558	56.0373	712
56.032	120	56.0635	561	56.0635	704
56.0583	124	56.0898	573	56.0898	703
56.0845	123	56.116	549	56.116	720
56.1108	108	56.1423	565	56.1423	703
56.1371	116	56.1686	550	56.1686	708
56.1633	113	56.1948	561	56.1948	719
56.1896	118	56.2211	560	56.2211	708
56.2158	118	56.2473	556	56.2473	732
56.2421	129	56.2736	561	56.2736	710
56.2683	97	56.2998	551	56.2998	704
56.2946	130	56.3261	554	56.3261	708
56.3209	111	56.3524	567	56.3524	703
56.3471	134	56.3786	556	56.3786	698
56.3734	91	56.4049	551	56.4049	711
56.3997	136	56.4312	549	56.4312	716
56.4259	120	56.4574	559	56.4574	730
56.4522	120	56.4837	559	56.4837	710
56.4784	107	56.5099	541	56.5099	720
56.5047	116	56.5362	558	56.5362	717
56.531	136	56.5625	547	56.5625	700
56.5572	122	56.5887	555	56.5887	709
56.5835	128	56.615	549	56.615	708
56.6097	108	56.6412	558	56.6412	728
56.636	114	56.6675	573	56.6675	711
56.6623	104	56.6938	564	56.6938	711
56.6885	115	56.72	556	56.72	707
56.7148	109	56.7463	549	56.7463	712
56.741	134	56.7725	574	56.7725	716
56.7673	143	56.7988	559	56.7988	726
56.7936	98	56.8251	559	56.8251	708
56.8198	129	56.8513	550	56.8513	716
56.8461	122	56.8776	551	56.8776	695
56.8723	131	56.9038	565	56.9038	712
56.8986	113	56.9301	555	56.9301	714
56.9249	114	56.9564	552	56.9564	715
56.9511	129	56.9826	549	56.9826	704
56.9774	116	57.0089	556	57.0089	714
57.0037	122	57.0352	549	57.0352	713
57.0299	108	57.0614	542	57.0614	701
57.0562	117	57.0877	546	57.0877	707
57.0824	93	57.1139	568	57.1139	708
57.1087	138	57.1402	548	57.1402	703
57.135	98	57.1664	556	57.1664	712
57.1612	112	57.1927	572	57.1927	710
57.1875	106	57.219	561	57.219	722
57.2137	99	57.2452	561	57.2452	702
57.24	142	57.2715	567	57.2715	711
57.2662	109	57.2978	554	57.2978	710
57.2925	97	57.324	553	57.324	703
57.3188	102	57.3503	569	57.3503	710
57.345	94	57.3765	546	57.3765	721
57.3713	109	57.4028	558	57.4028	714
57.3976	142	57.429	547	57.429	709
57.4238	111	57.4553	556	57.4553	719
57.4501	102	57.4816	579	57.4816	714
57.4763	112	57.5078	556	57.5078	709
57.5026	126	57.5341	554	57.5341	715
[truncated: 1,237 more rows]

## Sheet: Supplementary Fig. 13a
2.2643e-06	3.2625	1.6081e-06	1.0381
2.3198e-06	8.188	1.8924e-06	2.6169
1.8889e-06	19.138	1.6862e-06	5.9803
2.1155e-06	39.237	1.6922e-06	12.25
2.467e-06	50.037	2.4224e-06	25.549
3.4009e-06	60.892	8.6241e-06	65.172
4.9749e-06	71.841	9.7047e-06	78.434
7.2449e-06	82.55	1.5189e-05	91.609
1.0438e-05	93.29	2.3811e-05	104.78
1.4672e-05	103.88	3.6482e-05	117.91
2.0317e-05	114.52	5.4251e-05	130.87
2.7612e-05	125.05	7.9067e-05	143.84
3.7002e-05	135.58	0.00011222	156.65
4.8734e-05	145.93	0.00015599	169.26
6.333e-05	156.18	0.00021304	181.64
8.1258e-05	166.34	0.00028806	193.68
0.00011184	179.9	0.00038726	205.46
0.000151	193.28	0.00051666	216.72
0.00019935	206.05	0.00068379	227.25
0.00025963	218.39	0.00108	243.27
0.00033482	230.24	0.00146	255.89
0.00042554	241.27	0.00214	266.94
0.00058689	255.61	0.00338	279.56
0.00078273	267.91	0.00519	290.78
0.00099961	277.89	0.00883	304.7
0.00102	290.2	0.00963	306.77
0.00162	304.06	0.02513	338.51
0.00195	309.24	0.02998	345.57
0.00296	320.6	0.05128	370.58
0.00837	348.35	0.06952	387.81
0.01015	353.26	0.09267	406.6
0.02833	394.09	0.1246	428.36
0.03088	398.45	0.1462	441.03
0.05174	427.28	0.1754	456.07
0.06809	445.76	0.201	467.67
0.08888	466.06	0.2321	480.05
0.1193	491.48	0.2577	488.94
0.1523	514.77	0.3052	502.67
0.1858	534.59	0.4019	520.78
0.2093	547.04	0.5009	529.35
0.2407	561.53	0.6024	534.43
0.3119	587.83	0.6517	536.67
0.4016	609.21	0.7013	539.05
0.4985	621.88	0.7506	542.03
0.6003	631.18	0.8002	545.78
0.6525	635.91	0.8494	551.2
0.7028	640.39	0.9018	562.17
0.7524	645.69	0.9506	589.38
0.8029	651.95	0.9822	649.95
0.8527	660.03	0.9951	725.55
0.9011	673.02	0.9893	722.12
0.9517	707.48	0.9803	696.9
0.9813	778.52	0.9615	666.03
0.9919	869.04	0.9483	654.76
0.9858	851.64	0.9004	636.88
0.9735	815.55	0.8467	629.09
0.9466	781	0.7988	624.98
0.8976	761.13	0.7496	621.85
0.846	751.28	0.7011	619.25
0.7963	744.64	0.6526	616.8
0.7465	739.23	0.5968	614.02
0.6972	734.18	0.5008	589.66
0.647	729.31	0.4751	537.32
0.5973	723.96	0.4011	520.27
0.5015	705.64	0.2425	482.88
0.4738	632.16	0.2053	468.71
0.3991	609.69	0.1524	443.77
0.2489	565.16	0.1042	414.31
0.2014	543.06	0.08262	398.22
0.1553	516.62	0.06269	381.09
0.09988	475.83	0.04107	358.82
0.07922	456.91	0.0214	333.79
0.05967	436.24	0.02062	332.47
0.04109	413.13	0.00981	308.64
0.02099	382.74	0.00922	306.71
0.00932	352.38

## Sheet: Supplementary Fig. 13b
0.4875	1.5931	0.4625	2.448
0.5125	1.5912	0.4875	2.7317
0.5375	1.587	0.5125	1.392
0.5625	1.5655	0.5375	1.371
0.5875	1.5301	0.5625	1.3458
0.6125	1.4388	0.5875	1.315
0.6375	1.2844	0.6125	1.2327
0.6625	1.1536	0.6375	1.1029
0.6875	0.8485	0.6625	0.97
0.7125	1.4874	0.6875	0.7662
0.7375	0.5109	0.7125	0.8861
0.7625	0.4779	0.7375	0.598
0.7875	0.4442	0.7625	0.492
0.8125	0.4202	0.7875	0.4435
0.8375	0.373	0.8125	0.3859
0.8625	0.33	0.8375	0.3593
0.8875	0.297	0.8625	0.3477
0.9125	0.2728	0.8875	0.3124
0.9375	0.2675	0.9125	0.2709
0.9625	0.2858	0.9375	0.2525
0.9875	0.3035	0.9625	0.2668
1.0125	0.3163	0.9875	0.2771
1.0375	0.3238	1.0125	0.2814
1.0625	0.3263	1.0375	0.2802
1.0875	0.3246	1.0625	0.2752
1.1125	0.3196	1.0875	0.2677
1.1375	0.3124	1.1125	0.2586
1.1625	0.3033	1.1375	0.2507
1.1875	0.2937	1.1625	0.2463
1.2125	0.2863	1.1875	0.2434
1.2375	0.2808	1.2125	0.2405
1.2625	0.2764	1.2375	0.2375
1.2875	0.2731	1.2625	0.2346
1.3125	0.2705	1.2875	0.2317
1.3375	0.2684	1.3125	0.2286
1.3625	0.2658	1.3375	0.2256
1.3875	0.2626	1.3625	0.2227
1.4125	0.2588	1.3875	0.2198
1.4375	0.2547	1.4125	0.217
1.4625	0.2504	1.4375	0.2143
1.4875	0.2462	1.4625	0.2115
1.5125	0.2422	1.4875	0.2084
1.5375	0.2382	1.5125	0.2052
1.5625	0.2344	1.5375	0.2017
1.5875	0.2305	1.5625	0.1982
1.6125	0.2266	1.5875	0.1944
1.6375	0.2227	1.6125	0.1907
1.6625	0.2188	1.6375	0.1869
1.6875	0.2148	1.6625	0.1831
1.7125	0.2109	1.6875	0.1793
1.7375	0.207	1.7125	0.1756
1.7625	0.203	1.7375	0.1718
1.7875	0.1987	1.7625	0.1682
1.8125	0.1942	1.7875	0.1646
1.8375	0.1897	1.8125	0.1609
1.8625	0.185	1.8375	0.1573
1.8875	0.1803	1.8625	0.1536
1.9125	0.1756	1.8875	0.1501
1.9375	0.1709	1.9125	0.1465
1.9625	0.1666	1.9375	0.1431
1.9875	0.1626	1.9625	0.1398
2.0125	0.1589	1.9875	0.1366
2.0375	0.1556	2.0125	0.1335
2.0625	0.1524	2.0375	0.1305
2.0875	0.1495	2.0625	0.1276
2.1125	0.1467	2.0875	0.1248
2.1375	0.1441	2.1125	0.1219
2.1625	0.1414	2.1375	0.1191
2.1875	0.1383	2.1625	0.1163
2.2125	0.1351	2.1875	0.1135
2.2375	0.1317	2.2125	0.1108
2.2625	0.1283	2.2375	0.1081
2.2875	0.1248	2.2625	0.1055
2.3125	0.1215	2.2875	0.103
2.3375	0.1184	2.3125	0.1005
2.3625	0.1154	2.3375	0.0981
2.3875	0.1126	2.3625	0.09578
2.4125	0.1098	2.3875	0.09352
2.4375	0.1072	2.4125	0.09132
2.4625	0.1047	2.4375	0.08909
2.4875	0.1023	2.4625	0.0868
2.5125	0.09993	2.4875	0.08448
2.5375	0.09761	2.5125	0.08214
2.5625	0.09535	2.5375	0.07983
2.5875	0.09313	2.5625	0.07749
2.6125	0.09089	2.5875	0.0752
2.6375	0.08882	2.6125	0.07316
2.6625	0.08678	2.6375	0.07115
2.6875	0.08471	2.6625	0.06933
2.7125	0.08287	2.6875	0.06764
2.7375	0.08084	2.7125	0.06601
2.7625	0.07914	2.7375	0.0645
2.7875	0.07723	2.7625	0.06309
2.8125	0.07559	2.7875	0.06168
2.8375	0.07389	2.8125	0.06045
2.8625	0.07224	2.8375	0.0592
2.8875	0.07073	2.8625	0.05801
2.9125	0.06918	2.8875	0.05693
2.9375	0.06766	2.9125	0.05585
2.9625	0.06623	2.9375	0.05454
2.9875	0.06471	2.9625	0.05314
3.0125	0.0631	2.9875	0.05166
3.0375	0.06127	3.0125	0.05009
3.0625	0.05954	3.0375	0.04847
3.0875	0.05779	3.0625	0.04683
3.1125	0.05605	3.0875	0.0452
3.1375	0.05432	3.1125	0.04358
3.1625	0.05262	3.1375	0.04201
3.1875	0.05096	3.1625	0.0405
3.2125	0.04936	3.1875	0.03907
3.2375	0.04783	3.2125	0.03771
3.2625	0.04632	3.2375	0.03644
3.2875	0.04473	3.2625	0.03505
3.3125	0.04337	3.2875	0.03377
3.3375	0.0421	3.3125	0.03273
3.3625	0.04091	3.3375	0.03177
3.3875	0.03963	3.3625	0.03048
3.4125	0.03832	3.3875	0.02957
3.4375	0.03735	3.4125	0.02885
3.4625	0.03641	3.4375	0.02764
3.4875	0.03506	3.4625	0.02698
3.5125	0.03429	3.4875	0.0262
3.5375	0.03341	3.5125	0.0253
3.5625	0.03231	3.5375	0.02483
3.5875	0.03173	3.5625	0.0238
3.6125	0.03063	3.5875	0.02352
3.6375	0.03003	3.6125	0.02248
3.6625	0.02921	3.6375	0.02229
3.6875	0.02849	3.6625	0.02131
3.7125	0.02785	3.6875	0.02114
3.7375	0.02709	3.7125	0.02023
3.7625	0.02653	3.7375	0.01998
3.7875	0.02582	3.7625	0.01923
3.8125	0.02525	3.7875	0.01877
3.8375	0.02467	3.8125	0.01836
3.8625	0.02401	3.8375	0.01751
3.8875	0.02365	3.8625	0.01737
3.9125	0.02282	3.8875	0.01656
3.9375	0.02264	3.9125	0.01613
3.9625	0.0218	3.9375	0.016
3.9875	0.0215	3.9625	0.015
4.0125	0.02108	3.9875	0.01479
		4.0125	0.01467

## Sheet: Supplementary Fig. 17
497.71	13473.1	497.46	19389.1	497.49	26473.1
497.61	13734.7	497.36	19602.8	497.39	26346.1
497.51	13456.5	497.26	19328.3	497.29	26483.1
497.41	13827.9	497.16	19436.8	497.19	26211.7
497.31	13466.4	497.06	19208.3	497.09	26395.2
497.21	13556.1	496.96	19203.6	496.99	26428.4
497.11	13445.3	496.86	19461.8	496.89	26391.3
497.01	13524.2	496.76	19219.2	496.79	26387.1
496.91	13566.7	496.66	19475.3	496.69	26210.3
496.81	13433.8	496.56	19477.7	496.59	26404.6
496.71	13671.5	496.46	19232.5	496.49	26560.3
496.61	13339.3	496.36	19643.1	496.39	26697.7
496.51	13613.3	496.26	19321.6	496.29	26234
496.41	13694.4	496.16	19392	496.19	26260.7
496.31	13615.6	496.06	19184.3	496.09	26303.2
496.21	13602.2	495.96	19407.3	495.99	26531.6
496.11	13512.4	495.86	19765.9	495.89	26379.7
496.01	13757.5	495.76	19420.7	495.79	26280.5
495.91	13496.8	495.66	19411.9	495.69	26379
495.81	13601.3	495.56	19304.8	495.59	26957
495.71	13830.2	495.46	19393.3	495.49	26721.4
495.61	13531.1	495.36	19649.8	495.39	26221
495.51	13540.3	495.26	19526.6	495.29	26498.8
495.41	13386.5	495.16	19286	495.19	26359.5
495.31	13637.5	495.06	19261.5	495.09	26251.8
495.21	13680.9	494.96	19407.8	494.99	26490.2
495.11	13829.2	494.86	19537.3	494.89	26581.2
495.01	13706.3	494.76	19265.3	494.79	26548
494.91	13286.6	494.66	19472	494.69	26227.1
494.81	13591.1	494.56	19730.3	494.59	26322.8
494.71	13936.7	494.46	19485.7	494.49	26584.8
494.61	13610.5	494.36	19229.8	494.39	26670.4
494.51	13513.8	494.26	19401	494.29	26540.8
494.41	13714.7	494.16	19474.8	494.19	26751.3
494.31	13538.6	494.06	19630.6	494.09	26093.1
494.21	13594.1	493.96	19545.8	493.99	26457.5
494.11	13665.8	493.86	19310.9	493.89	26561.2
494.01	13739.6	493.76	19597	493.79	26221.3
493.91	13338	493.66	19394.2	493.69	26204
493.81	13712	493.56	19521.9	493.59	26212.8
493.71	13712.4	493.46	19373.7	493.49	26219.8
493.61	13627.6	493.36	19499.2	493.39	26417.8
493.51	13776.3	493.26	19398.9	493.29	26566.3
493.41	13445.6	493.16	19550.3	493.19	26376.5
493.31	13422.3	493.06	19420.1	493.09	26318
493.21	13843.2	492.96	19444.5	492.99	26780.9
493.11	13505.9	492.86	19362.5	492.89	26383.8
493.01	13474.8	492.76	19615.5	492.79	26461.4
492.91	13441.2	492.66	19663.8	492.69	26205.1
492.81	13867.5	492.56	19545.4	492.59	25956
492.71	13973	492.46	19441.5	492.49	26653.3
492.61	13832.4	492.36	19550.6	492.39	26356.7
492.51	13801	492.26	19563.2	492.29	26673.5
492.41	13816.2	492.16	19540.9	492.19	26542.1
492.31	13634.7	492.06	19564	492.09	26893.9
492.21	13789.3	491.96	19372.5	491.99	26472.1
492.11	13736.9	491.86	19711.2	491.89	26204
492.01	13834.1	491.76	19455.6	491.79	26260.8
491.91	13809.1	491.66	19748.3	491.69	26347.5
491.81	13909.4	491.56	19611.2	491.59	26607.3
491.71	13692.6	491.46	19351.6	491.49	26386.5
491.61	14292.8	491.36	19590.1	491.39	26511.2
491.51	14072.8	491.26	19614.8	491.29	26512.6
491.41	13658.5	491.16	19524.5	491.19	26528.3
491.31	13854.4	491.06	19813.6	491.09	26607.6
491.21	13734.5	490.96	19626.7	490.99	26681.4
491.11	13708.4	490.86	19475.2	490.89	26327.2
491.01	13836.9	490.76	19623	490.79	26428.3
490.91	13788.8	490.66	19702.6	490.69	26293.9
490.81	13776.9	490.56	19784.5	490.59	26736.6
490.71	13966.1	490.46	19600.2	490.49	27243.3
490.61	13779.7	490.36	19567.4	490.39	27028.9
490.51	13928.8	490.26	19759.1	490.29	26991.2
490.41	13926.3	490.16	19715.1	490.19	27085.2
490.31	14015.4	490.06	19778.2	490.09	26781.6
490.21	14167.4	489.96	19689.5	489.99	26471.4
490.11	14081.5	489.86	19725.4	489.89	26867.7
490.01	13980.6	489.76	19584.3	489.79	26787.6
489.91	14032.7	489.66	19573.6	489.69	26792.3
489.81	13898.8	489.56	19654.4	489.59	26777.6
489.71	13925.8	489.46	19757	489.49	26669.9
489.61	14169.2	489.36	19729.7	489.39	26760.1
489.51	13991.6	489.26	19763.9	489.29	26771.7
489.41	14255.2	489.16	19865.7	489.19	27077.2
489.31	14151.4	489.06	20139.1	489.09	26863.8
489.21	14109.7	488.96	19850.6	488.99	26764.2
489.11	14262.7	488.86	19649.5	488.89	26897.3
489.01	14489.7	488.76	19770.6	488.79	26481.5
488.91	14194.2	488.66	20074.3	488.69	26919.1
488.81	14340.4	488.56	19906.8	488.59	26807.8
488.71	14333.8	488.46	19797.1	488.49	27070.1
488.61	14557.5	488.36	20008.6	488.39	26953
488.51	14452.6	488.26	20014.3	488.29	26858.5
488.41	14340.5	488.16	19802.3	488.19	26872.9
488.31	14248.1	488.06	20087.5	488.09	26724.9
488.21	14408.7	487.96	19988.7	487.99	27110.7
488.11	14583.5	487.86	19835.9	487.89	27240.7
488.01	14552.8	487.76	19961.6	487.79	27474.7
487.91	14576.7	487.66	20082.2	487.69	27246.9
487.81	14318	487.56	20044.2	487.59	27428.3
487.71	14553.9	487.46	20099	487.49	27037.5
487.61	14630.7	487.36	20017.1	487.39	27263.9
487.51	14616.9	487.26	20010.4	487.29	27524.9
487.41	14648.6	487.16	20326.5	487.19	27831.1
487.31	14465.9	487.06	20100.2	487.09	27145.1
487.21	14944.6	486.96	20160.2	486.99	27150.4
487.11	14860.9	486.86	20311.7	486.89	27371.6
487.01	14942.8	486.76	20196.3	486.79	27404.7
486.91	14695.7	486.66	20227.7	486.69	27284.4
486.81	14753	486.56	20471.6	486.59	27449.5
486.71	14688	486.46	20380.3	486.49	27008.6
486.61	14768	486.36	20273.1	486.39	27379.8
486.51	14925.9	486.26	20407.3	486.29	27462.4
486.41	14999.5	486.16	20357.2	486.19	27405.3
486.31	15004.8	486.06	20472.3	486.09	27046.1
486.21	15308.1	485.96	20379	485.99	27415.9
486.11	15465.1	485.86	20470.3	485.89	27606
486.01	15343.2	485.76	20512.6	485.79	27419.3
485.91	15163.3	485.66	20550.5	485.69	27750.3
485.81	15178.8	485.56	20503.6	485.59	27334.8
485.71	15492.5	485.46	20540.3	485.49	27652.9
485.61	15384.2	485.36	20502.5	485.39	26903
485.51	15481	485.26	20569.8	485.29	27852
485.41	15524.2	485.16	20677.1	485.19	27771.4
485.31	15303.5	485.06	20390.5	485.09	27623.5
485.21	15402	484.96	20588.3	484.99	27169.8
485.11	15515.1	484.86	20514.4	484.89	27349.5
485.01	15308	484.76	20343.9	484.79	27771
484.91	15634.3	484.66	20239.9	484.69	27478.5
484.81	15528.1	484.56	20398.8	484.59	27576
484.71	15416.7	484.46	20254.4	484.49	27400.2
484.61	15318.4	484.36	20327.9	484.39	27066.7
484.51	15494.6	484.26	20174.9	484.29	27517.5
484.41	15240	484.16	20043.7	484.19	27261.6
484.31	15354.9	484.06	20288.2	484.09	26803.9
484.21	15080.8	483.96	20097.1	483.99	26957.5
484.11	14916	483.86	20102.6	483.89	26783.4
484.01	14871.6	483.76	19576.6	483.79	26481.2
483.91	14638.9	483.66	19686.3	483.69	26873.5
483.81	14642.1	483.56	19637.1	483.59	26458.2
483.71	14542.2	483.46	19882.3	483.49	26653.9
483.61	14278.5	483.36	19610.8	483.39	26376.5
483.51	14130.6	483.26	19680.3	483.29	26615.7
483.41	14024.5	483.16	19532.2	483.19	26812.1
483.31	14139.4	483.06	19650.1	483.09	26364.8
483.21	14074.2	482.96	19617.3	482.99	26275.8
483.11	13587.2	482.86	19428.6	482.89	26521.6
483.01	13812	482.76	19472.3	482.79	26425.8
482.91	13832.1	482.66	19347.7	482.69	26172
482.81	13898.2	482.56	19256.4	482.59	26902.2
482.71	13739	482.46	19085.3	482.49	26270
482.61	13582.7	482.36	19439	482.39	25883.2
482.51	13565.6	482.26	19399.6	482.29	26196.8
482.41	13508.6	482.16	19181.8	482.19	26004.7
482.31	13569.6	482.06	19258.2	482.09	26233.8
482.21	13362.6	481.96	19270.2	481.99	25987.1
482.11	13165.3	481.86	19236.7	481.89	25653.2
482.01	13430.1	481.76	19170.7	481.79	26070.5
481.91	13485.3	481.66	19079.3	481.69	25807.4
481.81	13498.5	481.56	19084.8	481.59	25777.9
481.71	13333.3	481.46	19274	481.49	26068.7
481.61	13123.2	481.36	19312.6	481.39	26020.3
481.51	13108.3	481.26	19245.5	481.29	26226.7
481.41	13116	481.16	19139.1	481.19	25734.8
481.31	13270.6	481.06	19257.4	481.09	25957.8
481.21	13193.6	480.96	19248.2	480.99	25621.4
481.11	13052.5	480.86	19058.6	480.89	25673.2
481.01	12946.9	480.76	18895.3	480.79	26010.7
480.91	13232.1	480.66	19165.3	480.69	26100
480.81	13129.3	480.56	19356	480.59	26136.9
480.71	13305.4	480.46	19334.6	480.49	26233
480.61	13053.9	480.36	19091.4	480.39	25917.5
480.51	13103.6	480.26	19242.8	480.29	25867.5
480.41	12772	480.16	19004.6	480.19	25684
480.31	12915.2	480.06	19113	480.09	26017.2
480.21	13184.6	479.96	19081.1	479.99	25877.4
480.11	12960.6	479.86	18858.8	479.89	25873.8
480.01	12850.3	479.76	18844.2	479.79	25597
479.91	12939.8	479.66	18945.1	479.69	26020.7
479.81	13049.4	479.56	19105.8	479.59	26020.2
479.71	13103.6	479.46	18942	479.49	26023
479.61	12992.6	479.36	19041.1	479.39	25930.7
479.51	12820.2	479.26	19117.7	479.29	25534
479.41	12670.3	479.16	18727	479.19	25867.4
479.31	12853.1	479.06	18934.5	479.09	25823
479.21	12968.3	478.96	19001.4	478.99	26209.7
479.11	13020.4	478.86	18866.2	478.89	25823.8
479.01	12930.6	478.76	18974.9	478.79	26262.4
478.91	12922.1	478.66	19014.1	478.69	25937.2
478.81	12922	478.56	18617.4	478.59	26024.7
478.71	12661	478.46	18870	478.49	25851
478.61	12696.7	478.36	19070	478.39	26044.9
478.51	12963.4	478.26	19154.5	478.29	25717.1
478.41	12934.5	478.16	18930.2	478.19	25861
478.31	12757.2	478.06	18901.6	478.09	25746.6
478.21	12759.5	477.96	18802.5	477.99	25713.8
478.11	12741.1	477.86	18929.9	477.89	26085.5
478.01	13020.6	477.76	18973.9	477.79	25904.6
477.91	12837.9	477.66	19045.8	477.69	26204.3
477.81	12679.3	477.56	18733.2	477.59	25567.8
477.71	12712.2	477.46	18953.9	477.49	25670.9
477.61	12772.8	477.36	18971	477.39	25776.6
477.51	12742.3	477.26	18886.4	477.29	25653.9
477.41	12820	477.16	19003.5	477.19	25433.2
477.31	12868.5	477.06	19211.9	477.09	25764.1
477.21	13034.8	476.96	19089.7	476.99	25672.5
477.11	12691.9	476.86	19132.6	476.89	25701.3
477.01	12870.9	476.76	19061.3	476.79	26078.8
476.91	12681.2	476.66	19043.2	476.69	25894.3
476.81	12905.3	476.56	18933.7	476.59	25741.5
476.71	12776	476.46	19016.4	476.49	26088.9
476.61	12676.2	476.36	18818.8	476.39	26040.7
476.51	12885.4	476.26	19095.2	476.29	25801.2
476.41	12902.1	476.16	19120.5	476.19	25764.1
476.31	12814.7	476.06	18870.8	476.09	25993.9
476.21	12804.8	475.96	18891.7	475.99	26234.3
476.11	12848.3	475.86	18860.7	475.89	25962.2
476.01	13079	475.76	18680.1	475.79	25640.2
475.91	12771.8	475.66	18989.7	475.69	25797.2
475.81	13031.7	475.56	19066	475.59	25319.3
475.71	12977.6	475.46	18877.5	475.49	25794.8
475.61	12872.3	475.36	18868.9	475.39	26031.3
475.51	12928.3	475.26	19136	475.29	25746.5
475.41	12955.5	475.16	18680.9	475.19	25999.3
475.31	13010.6	475.06	19071.2	475.09	25908.2
475.21	12903.7	474.96	18876.1	474.99	25764.9
475.11	12935.9	474.86	18883.6	474.89	25628.9
475.01	12953.3	474.76	18940.8	474.79	25803.4
474.91	12903.6	474.66	18941.6	474.69	26004.1
474.81	12939.8	474.56	19026	474.59	26128.8
474.71	12791.1	474.46	18999	474.49	25986.2
474.61	13008.9	474.36	19004.2	474.39	26308.8
474.51	12928.2	474.26	18861.3	474.29	25773
474.41	12861.3	474.16	18844.3	474.19	25683.7
474.31	12728	474.06	18910	474.09	26013.2
474.21	12800.6	473.96	19089.2	473.99	25934.1
474.11	12652	473.86	19066.6	473.89	25932.3
474.01	12753.3	473.76	19148.3	473.79	25671.4
473.91	13008.7	473.66	19219.7	473.69	25927.7
473.81	13033.8	473.56	18951.6	473.59	25732.8
473.71	13108.8	473.46	19059.5	473.49	26245.6
473.61	12925	473.36	19044.2	473.39	25702
473.51	12997.8	473.26	19046.7	473.29	25647.6
473.41	12747.1	473.16	18966.6	473.19	25910.9
473.31	12763.5	473.06	18866.4	473.09	25545.7
473.21	12836.6	472.96	18983.6	472.99	25669.8
473.11	12824.8	472.86	19171.3	472.89	25919.3
473.01	12897	472.76	18924.8	472.79	25771.5
472.91	12685.4	472.66	18925.7	472.69	25748.2
472.81	12797.8	472.56	18998.2	472.59	25861.4
472.71	12942.1	472.46	19008.9	472.49	25584.3
472.61	12854.2	472.36	19002.7	472.39	25908.6
472.51	12844.4	472.26	19048.9	472.29	25782.6
472.41	12980.8	472.16	18876	472.19	25823.8
472.31	13086.4	472.06	19076.4	472.09	25813.9
472.21	12809.9	471.96	19195	471.99	26031.2
472.11	12926.7	471.86	18802.1	471.89	25806.5
472.01	13015.4	471.76	19023.3	471.79	25750.8
471.91	12780.8	471.66	19040.8	471.69	26040.7
471.81	12938.7	471.56	19098.5	471.59	25989
471.71	13038.1	471.46	19150.6	471.49	26131.7
471.61	13107	471.36	18798.8	471.39	25769.1
471.51	13018.1	471.26	19027	471.29	25786
471.41	13099	471.16	19083	471.19	25906.1
471.31	12742.4	471.06	18720.1	471.09	25798.4
471.21	12738.8	470.96	19070.1	470.99	25833.9
471.11	13014	470.86	18974.6	470.89	25840.3
471.01	12914.2	470.76	19100.8	470.79	26016.7
470.91	13028.9	470.66	19319.7	470.69	26261.1
470.81	12875.9	470.56	19243.8	470.59	26065.2
470.71	12731.9	470.46	19228.1	470.49	25844.3
470.61	12933.3	470.36	19234.7	470.39	25955.2
470.51	12998.6	470.26	19082.8	470.29	25797.6
470.41	13137.6	470.16	19031.1	470.19	26054.7
470.31	13121.6	470.06	19181.3	470.09	25982
470.21	13129	469.96	18947.2	469.99	26100.4
470.11	13115.1	469.86	19046.8	469.89	25971.6
470.01	12884.6	469.76	19037	469.79	25752.5
469.91	13455.6	469.66	19230.2	469.69	26095.8
469.81	13165	469.56	19160.4	469.59	25933.5
469.71	13244.6	469.46	19246.5	469.49	26224
469.61	13292.9	469.36	19351.2	469.39	26130
469.51	13056.4	469.26	19181.9	469.29	25988.4
469.41	13188	469.16	19289.3	469.19	26486.2
469.31	13119.3	469.06	19098.5	469.09	26250.4
469.21	13192.8	468.96	19337.1	468.99	26097.3
469.11	13551	468.86	19135.2	468.89	26417
469.01	13217	468.76	19533.4	468.79	26360.8
468.91	13158.5	468.66	19279.1	468.69	26625.6
468.81	13394.3	468.56	19112	468.59	26412.6
468.71	13637.6	468.46	19420	468.49	26280.6
468.61	13292.8	468.36	19516.4	468.39	25934.8
468.51	13458.5	468.26	19506.4	468.29	26369.9
468.41	13432.1	468.16	19439.6	468.19	26613.6
468.31	13603.7	468.06	19453.4	468.09	26282.6
468.21	13529	467.96	19670.2	467.99	26301.3
468.11	13689.9	467.86	19494.7	467.89	26494.4
468.01	13570.7	467.76	19624.8	467.79	26700.3
467.91	13456	467.66	19557.2	467.69	26221.6
467.81	13710.1	467.56	19579.9	467.59	26384
467.71	13667.2	467.46	19416.7	467.49	26499.5
467.61	13403.4	467.36	19308.9	467.39	26573.7
467.51	13594.4	467.26	19604.1	467.29	26757.6
467.41	13651.7	467.16	19721.5	467.19	26652.5
467.31	13775.2	467.06	19684.3	467.09	26430.9
467.21	13689.5	466.96	19454.9	466.99	26993.8
467.11	13816.7	466.86	19952.4	466.89	26732.5
467.01	13703.2	466.76	19774.1	466.79	26693.5
466.91	13905.9	466.66	19502.1	466.69	27123.5
466.81	13778.3	466.56	19553	466.59	27173.5
466.71	13943.1	466.46	19641.7	466.49	27226.9
466.61	13916	466.36	19777.1	466.39	27296
466.51	13921.1	466.26	19670.5	466.29	27147.5
466.41	14324.8	466.16	19871.1	466.19	27202.2
466.31	14163.3	466.06	19744.9	466.09	27053.3
466.21	14254.4	465.96	19827.3	465.99	27378.2
466.11	14546.4	465.86	20070.5	465.89	27051.7
466.01	14598.5	465.76	20040.5	465.79	26958.9
465.91	14473.9	465.66	19845.8	465.69	27608.3
465.81	14302.9	465.56	19969.7	465.59	27059.6
465.71	14378.9	465.46	19904.5	465.49	26934.2
465.61	14589.1	465.36	20025.6	465.39	27512.5
465.51	14537.5	465.26	19994.6	465.29	27651.3
465.41	14977.2	465.16	20217.2	465.19	27776.7
465.31	14894.6	465.06	20353.7	465.09	27473.1
465.21	14791.9	464.96	20503.7	464.99	27752.2
465.11	14744.4	464.86	20213.6	464.89	27730.2
465.01	14727.4	464.76	20195.5	464.79	27414.8
464.91	14994.8	464.66	20415	464.69	27912.5
464.81	15186.6	464.56	20547.9	464.59	27891.8
464.71	15025	464.46	20576.8	464.49	28004.2
464.61	15041.3	464.36	20590.8	464.39	27792.8
464.51	15477	464.26	20667.1	464.29	28154.4
464.41	15329.5	464.16	20753.9	464.19	28003.5
464.31	15521.1	464.06	20970.7	464.09	28104.7
464.21	15865.1	463.96	20806.7	463.99	27869.1
464.11	15614.4	463.86	20794.4	463.89	28161.1
464.01	15817.8	463.76	20924.5	463.79	28205.2
463.91	15977.6	463.66	21264.4	463.69	28226.9
463.81	16158.1	463.56	21040.2	463.59	28440.3
463.71	16302.7	463.46	21079.8	463.49	28325.8
463.61	16225.2	463.36	21064.4	463.39	28373.2
463.51	16155.5	463.26	21290.8	463.29	28327.8
463.41	16280.8	463.16	21157.6	463.19	29040.7
463.31	16554.6	463.06	21109	463.09	28176.1
463.21	16512.1	462.96	20989.1	462.99	28702.4
463.11	16612.6	462.86	21091	462.89	28301.8
463.01	16461	462.76	21122.4	462.79	28394.5
462.91	16373.4	462.66	21095.3	462.69	28187.7
462.81	16629.5	462.56	21020.4	462.59	28093.8
462.71	16723.8	462.46	20827.2	462.49	28253
462.61	16698.5	462.36	20673	462.39	27871.1
462.51	16410.1	462.26	20827.7	462.29	27710.7
462.41	16469.6	462.16	20689.2	462.19	27487.8
462.31	16275.1	462.06	20605.3	462.09	27787.5
462.21	16186.7	461.96	20644.6	461.99	27469.6
462.11	16068	461.86	20481.7	461.89	27117.2
462.01	16010.4	461.76	20301.8	461.79	27360.4
461.91	15897.6	461.66	20134.5	461.69	27177.3
461.81	15778.2	461.56	20194.4	461.59	27293.4
461.71	15338.8	461.46	19913.1	461.49	27220.1
461.61	14884.8	461.36	19733.3	461.39	26515.6
461.51	15076.5	461.26	19915.6	461.29	26646.5
461.41	15044	461.16	19671	461.19	26839.5
461.31	14314.2	461.06	19421	461.09	26693.9
461.21	14299.1	460.96	19523.3	460.99	26139.1
461.11	14272	460.86	19321.6	460.89	26371.2
461.01	14242.7	460.76	19387.5	460.79	26058.6
460.91	13894.7	460.66	19126.6	460.69	26056.1
460.81	13626.4	460.56	19090.7	460.59	26195.9
460.71	13609.1	460.46	19240	460.49	25715.1
460.61	13405.2	460.36	19100.8	460.39	25726.4
460.51	13262.3	460.26	19063.1	460.29	25722.9
460.41	13216.1	460.16	19002.5	460.19	25578.6
460.31	12995.2	460.06	19130.6	460.09	25504.4
460.21	13104	459.96	18859.2	459.99	25619.7
460.11	12839.7	459.86	18634	459.89	25852
460.01	12739.5	459.76	18913.9	459.79	25493.3
459.91	12969.4	459.66	18631.5	459.69	25400.7
459.81	12779	459.56	18739.2	459.59	25548.3
459.71	12597.9	459.46	18988.8	459.49	25293.8
459.61	12294.8	459.36	18704.2	459.39	25468.9
459.51	12565.3	459.26	18683.3	459.29	25465
459.41	12435.9	459.16	18649.8	459.19	25385.5
459.31	12488.2	459.06	18684.7	459.09	25275.3
459.21	12078.2	458.96	18695.5	458.99	25086.1
459.11	12425.5	458.86	18577.6	458.89	25279.8
459.01	12183.7	458.76	18665.3	458.79	25426.5
458.91	12272.4	458.66	18418	458.69	25596.6
458.81	12130.7	458.56	18641.3	458.59	25719.9
458.71	12173.6	458.46	18510.1	458.49	25121.1
458.61	11903.4	458.36	18558.7	458.39	25700.4
458.51	11971.5	458.26	18654	458.29	25495.3
458.41	12021.1	458.16	18534.4	458.19	25394.2
458.31	12052.4	458.06	18573.1	458.09	25073.5
458.21	12354.2	457.96	18305.7	457.99	25533.8
458.11	12027.7	457.86	18497.4	457.89	25311.5
458.01	12176	457.76	18437.3	457.79	25292.8
457.91	11848.5	457.66	18266.9	457.69	25381.3
457.81	12067.6	457.56	18295.1	457.59	25323.4
457.71	12109.3	457.46	18671.2	457.49	25022.2
457.61	11956.3	457.36	18666.9	457.39	25400.7
457.51	11979.2	457.26	18516.8	457.29	25353.5
457.41	11808.7	457.16	18457.3	457.19	25046.4
457.31	12138.6	457.06	18341.6	457.09	25295.5
457.21	11927.6	456.96	18350.8	456.99	24879.9
457.11	11948	456.86	18397.5	456.89	25200.7
457.01	12039.6	456.76	18407.7	456.79	24569.5
456.91	12064.9	456.66	18435.4	456.69	25341.4
456.81	11986.1	456.56	18324.1	456.59	24991.2
456.71	11950	456.46	18205.5	456.49	25240.5
456.61	11927.6	456.36	18285.9	456.39	25123.1
456.51	11954.4	456.26	18265.8	456.29	25232.6
456.41	11695.2	456.16	18233.9	456.19	25026.4
456.31	11886	456.06	18275.6	456.09	25161.1
456.21	11906.6	455.96	18245.5	455.99	25371.2
456.11	11699.3	455.86	18208.1	455.89	24756.5
456.01	11609.9	455.76	18130.4	455.79	25314.7
455.91	11861.1	455.66	18444.3	455.69	24902.3
455.81	11879.3	455.56	18404.4	455.59	25133.7
455.71	11749.3	455.46	18299.3	455.49	25131.2
455.61	11844.1	455.36	18463	455.39	24988.1
455.51	11765.7	455.26	18219.6	455.29	25177.8
455.41	11658.2	455.16	18186.8	455.19	25068.6
455.31	11865.5	455.06	18461.8	455.09	25174.8
455.21	11887	454.96	18345.4	454.99	24913.8
455.11	11715.1	454.86	18264.2	454.89	25400.1
455.01	11807.2	454.76	18272.2	454.79	25316.4
454.91	11447.9	454.66	18517.5	454.69	25080.3
454.81	11585.7	454.56	18398.6	454.59	24750.9
454.71	11813.7	454.46	18391.9	454.49	24884.8
454.61	11961.9	454.36	18419.3	454.39	25170.7
454.51	11715.6	454.26	18340.5	454.29	24570.6
454.41	11805.9	454.16	18323.5	454.19	24936.5
454.31	11611.3	454.06	18451.3	454.09	25204.6
454.21	11736.9	453.96	18364.4	453.99	24612.1
454.11	11968	453.86	18451.7	453.89	25099.6
454.01	11848.9	453.76	18334.2	453.79	25022
453.91	11805.8	453.66	18375.3	453.69	24882.3
453.81	11808.9	453.56	18430.4	453.59	25099
453.71	11679.5	453.46	18261.4	453.49	25058.6
453.61	11802.5	453.36	18239.4	453.39	25176.8
453.51	11598.5	453.26	18308.3	453.29	25136.4
453.41	11762.7	453.16	18202.3	453.19	25182
453.31	11680.3	453.06	18425.5	453.09	24863.6
453.21	11736.6	452.96	18377.1	452.99	24705.3
453.11	11572.7	452.86	18351.5	452.89	24970.6
453.01	11614.2	452.76	18100.3	452.79	25093
452.91	11416.9	452.66	18359.7	452.69	24871.3
452.81	11545.1	452.56	18247.2	452.59	25261.3
452.71	11896.1	452.46	18451.2	452.49	25126.3
452.61	11762.4	452.36	18358.8	452.39	24983.6
452.51	11437.4	452.26	18349.7	452.29	24926.3
452.41	11656	452.16	18280.3	452.19	25099.6
452.31	11773.6	452.06	18224.1	452.09	25293.4
452.21	11871.6	451.96	18363.8	451.99	25026.5
452.11	11620.6	451.86	18379.1	451.89	25099.8
452.01	11624.3	451.76	18347.6	451.79	24912.5
451.91	11635.6	451.66	18320.9	451.69	25001.3
451.81	11724.4	451.56	18363.3	451.59	25206.8
451.71	11775.5	451.46	18594.9	451.49	25196.9
451.61	11728	451.36	18208.1	451.39	24975
451.51	11596.1	451.26	18302.6	451.29	25046.9
451.41	11619	451.16	18329.1	451.19	24820.5
451.31	11614.1	451.06	18419	451.09	24958.2
451.21	11682.1	450.96	18273.1	450.99	25194.1
451.11	11898.2	450.86	18156.3	450.89	25099.7
451.01	11522	450.76	18325.1	450.79	24842.8
450.91	11675.5	450.66	18368.6	450.69	25143.3
450.81	11512.3	450.56	18262	450.59	24893.9
450.71	11699.9	450.46	18250.3	450.49	24648
450.61	11807.1	450.36	18457.6	450.39	25038.3
450.51	11653.1	450.26	18367.8	450.29	25176.1
450.41	11840.5	450.16	18413.8	450.19	24647.7
450.31	11841.9	450.06	18464.7	450.09	25182.8
450.21	11783.7	449.96	18245.1	449.99	24807.2
450.11	11509.8	449.86	18339.2	449.89	24933.6
450.01	11483.9	449.76	18461.4	449.79	24845
449.91	11591.5	449.66	18187.2	449.69	25051.6
449.81	11737.4	449.56	18260.3	449.59	25043.4
449.71	11583.7	449.46	18407.9	449.49	25401.5

## Sheet: Supplementary Fig. 18
32.12	96.2743
32.07	44.2235
32.02	63.0536
31.97	37.2749
31.92	96.3553
31.87	88.4882
31.82	52.567
31.77	50.9066
31.72	87.3011
31.67	89.3878
31.62	88.03
31.57	69.9532
31.52	47.8391
31.47	74.7933
31.42	50.02
31.37	77.3723
31.32	64.0814
31.27	74.7181
31.22	92.8403
31.17	92.2891
31.12	116.172
31.07	82.6543
31.02	64.6393
30.97	43.8195
30.92	30.7455
30.87	91.7369
30.82	46.8996
30.77	69.3449
30.72	49.2835
30.67	60.504
30.62	73.8846
30.57	65.5632
30.52	45.5708
30.47	52.8087
30.42	31.7477
30.37	48.7643
30.32	49.007
30.27	42.8203
30.22	27.9442
30.17	27.1903
30.12	66.4614
30.07	68.7389
30.02	71.2797
29.97	51.3709
29.92	39.0582
29.87	55.0378
29.82	20.0908
29.77	57.0638
29.72	95.1469
29.67	46.1078
29.62	46.9904
29.57	49.2835
29.52	51.2209
29.47	59.8794
29.42	92.505
29.37	72.5932
29.32	57.087
29.27	97.3135
29.22	41.5482
29.17	71.0596
29.12	67.4798
29.07	108.952
29.02	124.501
28.97	43.6909
28.92	121.871
28.87	108.909
28.82	93.2763
28.77	110.625
28.72	107.97
28.67	155.13
28.62	155.493
28.57	165.494
28.52	144.923
28.47	188.007
28.42	226.608
28.37	232.454
28.32	364.142
28.27	498.922
28.22	658.675
28.17	897.744
28.12	1323.68
28.07	1915.87
28.02	2437.36
27.97	2853.65
27.92	3108.34
27.87	3938.61
27.82	4152.56
27.77	4888.61
27.72	4782
27.67	5350.39
27.62	5214.59
27.57	5865.69
27.52	5543.21
27.47	5596.43
27.42	5581.52
27.37	5798.98
27.32	5457.03
27.27	5070.45
27.22	5139.65
27.17	5275.27
27.12	5299.16
27.07	5208.72
27.02	4629.65
26.97	5056.88
26.92	5666.49
26.87	5601.31
26.82	6250.78
26.77	6954.29
26.72	7811.31
26.67	8572.39
26.62	9945.59
26.57	10585.4
26.52	10858.9
26.47	12070.6
26.42	12802.7
26.37	13407.3
26.32	13983.1
26.27	14019.8
26.22	14140.2
26.17	14518.8
26.12	15036.5
26.07	14621.2
26.02	14637.6
25.97	14965.1
25.92	14262.9
25.87	14550.1
25.82	14333.9
25.77	13777.6
25.72	14340.2
25.67	13720.6
25.62	13553.1
25.57	13777.4
25.52	13912.1
25.47	13878.2
25.42	13701.9
25.37	13659.8
25.32	14286.3
25.27	13916.5
25.22	14151.3
25.17	13775.8
25.12	13373.7
25.07	13920.7
25.02	13856.9
24.97	13733.1
24.92	13891.9
24.87	13880.9
24.82	13941.7
24.77	14704.9
24.72	14848.7
24.67	14456.5
24.62	14773.4
24.57	14835.4
24.52	14920.3
24.47	15479.6
24.42	15285.1
24.37	15674.3
24.32	14858.2
24.27	15467.9
24.22	15618.5
24.17	15749.2
24.12	14935.2
24.07	15604.3
24.02	15919.6
23.97	15817.4
23.92	15470.3
23.87	15597.9
23.82	15582.9
23.77	14680
23.72	15165
23.67	15342.2
23.62	14786
23.57	14397.2
23.52	14591.7
23.47	14968.5
23.42	14534.4
23.37	14601.2
23.32	14564.8
23.27	14541.7
23.22	14740.6
23.17	14418.1
23.12	14605.5
23.07	14135.5
23.02	14723.3
22.97	14753.7
22.92	15055.8
22.87	15348.8
22.82	14410.1
22.77	14461.2
22.72	14286.3
22.67	15379.7
22.62	15025.7
22.57	14841.4
22.52	14770.3
22.47	15266.1
22.42	15566.1
22.37	15901.1
22.32	16985.2
22.27	16809.5
22.22	16462.1
22.17	16244
22.12	17225
22.07	17787.6
22.02	18239.9
21.97	18252.4
21.92	18729.7
21.87	18852.8
21.82	19388.7
21.77	19621.5
21.72	20024.8
21.67	20268.8
21.62	20669.1
21.57	21241.4
21.52	20937.3
21.47	21484.7
21.42	22193.5
21.37	22390.6
21.32	23475.8
21.27	23829.1
21.22	23454.2
21.17	24203.7
21.12	25283.6
21.07	24634.1
21.02	25435.1
20.97	25817
20.92	25919.8
20.87	26740.6
20.82	27296.6
20.77	27337.9
20.72	28248
20.67	29519.1
20.62	30406.5
20.57	30745.2
20.52	30529
20.47	30985.3
20.42	32049.4
20.37	31954
20.32	31861.4
20.27	33216.5
20.22	33005
20.17	33774.5
20.12	35318.1
20.07	35244.1
20.02	35675.8
19.97	36936.5
19.92	38003.2
19.87	37980
19.82	37794.5
19.77	38568.7
19.72	39146.5
19.67	39287
19.62	40936.6
19.57	40490.7
19.52	42215.9
19.47	42221.4
19.42	42406.6
19.37	42532.7
19.32	43984.8
19.27	45530.8
19.22	44544
19.17	45294.5
19.12	45317.5
19.07	47682.7
19.02	48333.5
18.97	49058
18.92	49835.7
18.87	51712.3
18.82	51184.7
18.77	52114.1
18.72	53549.3
18.67	55006.2
18.62	56965.9
18.57	57492.2
18.52	61094.3
18.47	62803.6
18.42	64408
18.37	67704.4
18.32	70853.1
18.27	76227.4
18.22	82608.2
18.17	84579.5
18.12	91938
18.07	101850
18.02	113848
17.97	127643
17.92	147116
17.87	169636
17.82	194647
17.77	230555
17.72	267090
17.67	322704
17.62	363503
17.57	419000
17.52	484144
17.47	555628
17.42	629700
17.37	714058
17.32	804691
17.27	891427
17.22	985896
17.17	1093780
17.12	1206580
17.07	1309020
17.02	1425040
16.97	1534900
16.92	1650000
16.87	1740210
16.82	1830940
16.77	1936220
16.72	2010280
16.67	2098140
16.62	2159290
16.57	2235330
16.52	2278140
16.47	2318870
16.42	2363840
16.37	2394190
16.32	2416230
16.27	2432090
16.22	2453460
16.17	2460460
16.12	2471790
16.07	2461610
16.02	2457500
15.97	2450930
15.92	2436040
15.87	2417430
15.82	2407730
15.77	2382450
15.72	2357810
15.67	2333940
15.62	2307180
15.57	2281860
15.52	2258000
15.47	2228010
15.42	2193880
15.37	2155420
15.32	2124400
15.27	2099310
15.22	2074160
15.17	2024430
15.12	1997460
15.07	1968210
15.02	1937470
14.97	1900390
14.92	1875100
14.87	1835180
14.82	1795760
14.77	1775800
14.72	1740890
14.67	1717620
14.62	1690220
14.57	1655200
14.52	1627730
14.47	1604600
14.42	1578760
14.37	1550710
14.32	1522730
14.27	1494250
14.22	1480740
14.17	1459080
14.12	1435040
14.07	1413120
14.02	1387720
13.97	1360220
13.92	1342640
13.87	1326930
13.82	1304010
13.77	1284260
13.72	1273770
13.67	1252260
13.62	1235130
13.57	1219570
13.52	1205380
13.47	1184700
13.42	1168240
13.37	1155150
13.32	1144890
13.27	1129340
13.22	1114160
13.17	1103930
13.12	1089060
13.07	1075530
13.02	1064150
12.97	1051860
12.92	1039120
12.87	1024810
12.82	1012260
12.77	1000490
12.72	988645
12.67	976850
12.62	967256
12.57	960679
12.52	952457
12.47	942257
12.42	935461
12.37	930911
12.32	920717
12.27	918918
12.22	908930
12.17	902759
12.12	902627
12.07	896152
12.02	893753
11.97	895498
11.92	892050
11.87	889413
11.82	888074
11.77	890165
11.72	887615
11.67	893792
11.62	891822
11.57	898781
11.52	898855
11.47	900605
11.42	904970
11.37	904038
11.32	904194
11.27	911131
11.22	911341
11.17	916115
11.12	918805
11.07	916670
11.02	919428
10.97	928574
10.92	926391
10.87	928615
10.82	927310
10.77	924328
10.72	926236
10.67	926968
10.62	924497
10.57	922216
10.52	916452
10.47	910051
10.42	914828
10.37	907310
10.32	897012
10.27	889209
10.22	879850
10.17	873911
10.12	865174
10.07	857155
10.02	849186
9.97	836048
9.92	822677
9.87	808066
9.82	807073
9.77	786603
9.72	776430
9.67	764682
9.62	751133
9.57	744082
9.52	735220
9.47	726672
9.42	718282
9.37	714232
9.32	701314
9.27	696405
9.22	689585
9.17	685729
9.12	684091
9.07	682779
9.02	678137
8.97	677753
8.92	678613
8.87	680805
8.82	680554
8.77	685560
8.72	688324
8.67	689159
8.62	695188
8.57	702143
8.52	707732
8.47	710134
8.42	712010
8.37	721332
8.32	725732
8.27	730302
8.22	727050
8.17	734314
8.12	736842
8.07	742909
8.02	748928
7.97	752427
7.92	751682
7.87	751089
7.82	757206
7.77	757924
7.72	760358
7.67	760829
7.62	758642
7.57	762798
7.52	762048
7.47	767581
7.42	755292
7.37	757625
7.32	755460
7.27	753905
7.22	750604
7.17	742862
7.12	738638
7.07	737341
7.02	737329
6.97	727400
6.92	721946
6.87	722517
6.82	711724
6.77	706755
6.72	698536
6.67	691894
6.62	686856
6.57	678091
6.52	671340
6.47	668524
6.42	665365
6.37	652404
6.32	642616
6.27	642628
6.22	629808
6.17	618580
6.12	611009
6.07	596587
6.02	592828
5.97	581779
5.92	571957
5.87	562964
5.82	553724
5.77	538251
5.72	528981
5.67	518766
5.62	505648
5.57	494121
5.52	480026
5.47	463310
5.42	447490
5.37	432624
5.32	422029
5.27	406919
5.22	388764
5.17	374497
5.12	359678
5.07	344434
5.02	328600
4.97	315001
4.92	297955
4.87	283753
4.82	269067
4.77	255391
4.72	244418
4.67	232299
4.62	220325
4.57	211139
4.52	201066
4.47	193168
4.42	183203
4.37	175614
4.32	170635
4.27	164567
4.22	156933
4.17	152688
4.12	146545
4.07	141892
4.02	137257
3.97	133105
3.92	129023
3.87	122976
3.82	121688
3.77	116696
3.72	113915
3.67	111497
3.62	107581
3.57	102470
3.52	99181.4
3.47	95249
3.42	92731.1
3.37	88196
3.32	84171.8
3.27	80650.3
3.22	77180.1
3.17	72538.2
3.12	68648
3.07	64407.2
3.02	61178.1
2.97	59358.2
2.92	56389
2.87	52064.8
2.82	48537.9
2.77	45004.5
2.72	41419.7
2.67	40016.8
2.62	38259.8
2.57	34551
2.52	32267.4
2.47	29767.6
2.42	28217.5
2.37	25022.8
2.32	23460.7
2.27	22057.9
2.22	20144.9
2.17	18361.6
2.12	16430.5
2.07	15862.1
2.02	14058.2
1.97	13428
1.92	12722.4
1.87	11232.9
1.82	10837
1.77	9505.68
1.72	9140.67
1.67	8151.49
1.62	7536.07
1.57	7211.77
1.52	6789.64
1.47	6175.73
1.42	5789.66
1.37	5560.04
1.32	5086.17
1.27	4825.05
1.22	4905.39
1.17	4655.6
1.12	4092.09
1.07	3803.46
1.02	4090.74
0.97	3709.95
0.92	3689.36
0.87	3528.76
0.82	3321.56
0.77	3175.73
0.72	2962.62
0.67	2727.37
0.62	2590.6
0.57	2397.95
0.52	2412.82
0.47	2194.87
0.42	2340.26
0.37	2255.3
0.32	2283.91
0.27	2103.6
0.22	2272.87
0.17	2067.13
0.12	1802.14
0.07	1907.14
0.02	1977.97
-0.03	1683.16
-0.08	1771.78
-0.13	1776.46
-0.18	1600.69
-0.23	1681.75
-0.28	1576.71
-0.33	1528.51
-0.38	1660.49
-0.43	1616.07
-0.48	1396.34
-0.53	1511.31
-0.58	1336.78
-0.63	1568.65
-0.68	1226.68
-0.73	1317.35
-0.78	1242.08
-0.83	1143.74
-0.88	1161.44
-0.93	1264.22
-0.98	1153.39
-1.03	1027.23
-1.08	1132.34
-1.13	1354.45
-1.18	1153.28
-1.23	1169.69
-1.28	1173.05
-1.33	1192.28
-1.38	1070.46
-1.43	1002.47
-1.48	1082.18
-1.53	1108.95
-1.58	909.308
-1.63	868.532
-1.68	1156.94
-1.73	1025.13
-1.78	1015.84
-1.83	1007.84
-1.88	1035.04
-1.93	873.538
-1.98	915.785
-2.03	973.588
-2.08	901.974
-2.13	864.608
-2.18	873.783
-2.23	711.3
-2.28	760.162
-2.33	916.914
-2.38	888.537
-2.43	909.494
-2.48	839.682
-2.53	840.21
-2.58	551.88
-2.63	660.861
-2.68	648.877
-2.73	722.432
-2.78	736.182
-2.83	557.52
-2.88	615.601
-2.93	574.952
-2.98	607.177
-3.03	534.819
-3.08	653.61
-3.13	478.777
-3.18	566.335
-3.23	535.768
-3.28	479.577
-3.33	522.217
-3.38	466.836
-3.43	445.249
-3.48	544.775
-3.53	439.771
-3.58	580.607
-3.63	497.852
-3.68	570.086
-3.73	437.199
-3.78	516.821
-3.83	454.011
-3.88	413.389
-3.93	489.365
-3.98	494.69
-4.03	425.871
-4.08	379.125

## Sheet: Supplementary Fig. 19
10	13	23	26
100	60	107	118
200	99	163	182

## Sheet: Supplementary Fig. 21
0.000391956	-0.775	9.88625e-05	-0.65
-0.000333494	-1.31786	-0.000860678	-0.73
-0.00118	-1.62571	-0.00182	-0.81286
-0.00207	-1.83286	-0.00276	-0.92857
-0.003	-1.98143	-0.00371	-1.02571
-0.00394	-2.09714	-0.00465	-1.14429
-0.00488	-2.20857	-0.00557	-1.30571
-0.00583	-2.30429	-0.00645	-1.53429
-0.00678	-2.41	-0.00728	-1.87286
-0.00771	-2.56	-0.00803	-2.37
-0.00858	-2.80429	-0.00869	-3.03714
-0.00938	-3.20286	-0.00927	-3.86714
-0.0101	-3.76571	-0.00981	-4.78571
-0.01076	-4.43143	-0.01035	-5.69
-0.01144	-5.05714	-0.01092	-6.55143
-0.01215	-5.63286	-0.01146	-7.45143
-0.01289	-6.14143	-0.01204	-8.28143
-0.01357	-6.78286	-0.0126	-9.15143
-0.01428	-7.36286	-0.01321	-9.92
-0.01499	-7.93857	-0.01372	-10.8857
-0.01565	-8.59286	-0.01421	-11.9
-0.01634	-9.21286	-0.01473	-12.8429
-0.01705	-9.79571	-0.01525	-13.8
-0.01773	-10.4157	-0.01585	-14.6
-0.01843	-11.0129	-0.01638	-15.5286
-0.01907	-11.7286	-0.01688	-16.5143
-0.01973	-12.3886	-0.01735	-17.5571
-0.02037	-13.1086	-0.0179	-18.4429
-0.02104	-13.7671	-0.01856	-19.1143
-0.02173	-14.3714	-0.01907	-20.0857
-0.02239	-15.0429	-0.01965	-20.9143
-0.02303	-15.7571	-0.02023	-21.7429
-0.02365	-16.5143	-0.02068	-22.8429
-0.0243	-17.2	-0.02129	-23.6143
-0.0249	-17.9857	-0.02189	-24.4
-0.02559	-18.6143	-0.02241	-25.3429
-0.02619	-19.4	-0.02291	-26.3429
-0.02677	-20.2286	-0.02337	-27.4
-0.02736	-21.0286	-0.02386	-28.4143
-0.02809	-21.5714	-0.02449	-29.1429
-0.02866	-22.4286	-0.02492	-30.2714
-0.02924	-23.2571	-0.02528	-31.5286
-0.02984	-24.0429	-0.02594	-32.2143
-0.03043	-24.8571	-0.02657	-32.9429
-0.03109	-25.5286	-0.02711	-33.8429
-0.03192	-25.8714	-0.02749	-35.0714
-0.03242	-26.8571	-0.02791	-36.2143
-0.033	-27.6857	-0.02838	-37.2714
-0.03358	-28.5143	-0.029	-38.0143
-0.03424	-29.1857	-0.02943	-39.1571
-0.03478	-30.1	-0.02999	-40.0286
-0.03542	-30.8	-0.03044	-41.1
-0.03604	-31.5571	-0.03092	-42.1429
-0.03668	-32.2714	-0.03142	-43.1143
-0.03722	-33.1714	-0.03205	-43.8571
-0.03787	-33.8714	-0.03278	-44.3857
-0.03846	-34.6857	-0.03314	-45.6571
-0.03906	-35.4714	-0.03358	-46.7571
-0.03966	-36.2571	-0.03421	-47.5
-0.04033	-36.9143	-0.03478	-48.3429
-0.04101	-37.5429	-0.03527	-49.3571
-0.04145	-38.6571	-0.03571	-50.4571
-0.04205	-39.4429	-0.03623	-51.4143
-0.04263	-40.2857	-0.03678	-52.3
-0.04328	-40.9714	-0.03722	-53.4
-0.04388	-41.7571	-0.03783	-54.1857
-0.04448	-42.5429	-0.03827	-55.2857
-0.04492	-43.6571	-0.03863	-56.5571
-0.04552	-44.4571	-0.03927	-57.2571
-0.04611	-45.2571	-0.03982	-58.1429
-0.04676	-45.9571	-0.04034	-59.1
-0.04736	-46.7429	-0.04065	-60.4714
-0.04818	-47.1	-0.04118	-61.3857
-0.0486	-48.2429	-0.04171	-62.3143
-0.04904	-49.3429	-0.04214	-63.4571
-0.04958	-50.2571	-0.04261	-64.5
-0.05011	-51.1857	-0.04287	-65.9571
-0.05082	-51.7571	-0.0435	-66.7
-0.05153	-52.3286	-0.04403	-67.6286
-0.05205	-53.2857	-0.04456	-68.5429
-0.05271	-53.9571	-0.04478	-70.0857
-0.05325	-54.8714	-0.04529	-71.0571
-0.05385	-55.6571	-0.04585	-71.9286
-0.05427	-56.8	-0.04656	-72.5
-0.05483	-57.6857	-0.04703	-73.5571
-0.05543	-58.4714	-0.04739	-74.8286
-0.05602	-59.2714	-0.04792	-75.7571
-0.0565	-60.3143	-0.0485	-76.5857
-0.05723	-60.8429	-0.04927	-77.0286
-0.05778	-61.7286	-0.0499	-77.7714
-0.05841	-62.4714	-0.05054	-78.4714
-0.05878	-63.7	-0.05056	-80.4143
-0.05958	-64.1	-0.05114	-81.2429
-0.06018	-64.8857	-0.05152	-82.4714
-0.06081	-65.6286	-0.05241	-82.6857
-0.06132	-66.6	-0.05274	-84.0143
-0.0619	-67.4286	-0.05314	-85.2
-0.06203	-69.1429	-0.05403	-85.4143
-0.06272	-69.7571	-0.05439	-86.6857
-0.06334	-70.5143	-0.05461	-88.2286
-0.06412	-70.9429	-0.05503	-89.3714
-0.06463	-71.9143	-0.05559	-90.2429
-0.06503	-73.1	-0.05634	-90.7286
-0.06514	-74.8571	-0.05659	-92.2286
-0.0661	-74.9429	-0.05764	-92.1286
-0.06663	-75.8714	-0.0579	-93.5857
-0.06707	-76.9714	-0.05883	-93.7143
-0.06788	-77.3571	-0.05859	-96.1714
-0.06823	-78.6429	-0.05919	-96.9714
-0.06879	-79.5143	-0.06081	-95.7429
-0.06954	-80	-0.05997	-99.3857
-0.0701	-80.8714	-0.06039	-100.529
-0.07056	-81.9286	-0.06157	-100.171
-0.07107	-82.9	-0.06114	-102.986
-0.07183	-83.3857	-0.06212	-103.029
-0.07239	-84.2571	-0.06217	-104.914
-0.07303	-84.9571	-0.06284	-105.571
-0.07401	-85	-0.06297	-107.286
-0.07417	-86.6714	-0.06344	-108.343
-0.07483	-87.3286	-0.06386	-109.486
-0.07536	-88.2571	-0.06446	-110.271
-0.07599	-89	-0.06513	-110.929
-0.07656	-89.8429	-0.06506	-113.043
-0.07692	-91.1143	-0.06563	-113.886
-0.07738	-92.1714	-0.06588	-115.371
-0.07792	-93.0857	-0.06651	-116.114
-0.07921	-92.5143	-0.06714	-116.829
-0.07926	-94.4	-0.06733	-118.443
-0.07964	-95.6286	-0.06777	-119.543
-0.08012	-96.6429	-0.06848	-120.114
-0.08063	-97.6143	-0.06897	-121.129
-0.08132	-98.2286	-0.0697	-121.657
-0.08188	-99.1	-0.07026	-122.529
-0.08177	-101.3	-0.07033	-124.371
-0.08212	-102.571	-0.07142	-124.2
-0.08237	-104.071	-0.07219	-124.643
-0.08326	-104.286	-0.07164	-127.714
-0.08401	-104.771	-0.07255	-127.886
-0.08485	-105.086	-0.07315	-128.686
-0.08539	-106	-0.07324	-130.486
-0.08581	-107.143	-0.07341	-132.114
-0.08617	-108.414	-0.07441	-132.114
-0.08701	-108.729	-0.07446	-134
-0.08782	-109.114	-0.07453	-135.843
-0.08826	-110.214	-0.07482	-137.243
-0.08879	-111.143	-0.07489	-139.086
-0.08857	-113.557	-0.07575	-139.357
-0.08944	-113.814	-0.07639	-140.071
-0.09008	-114.529	-0.0771	-140.643
-0.09077	-115.143	-0.07651	-143.786
-0.09112	-116.414	-0.07729	-144.214
-0.09159	-117.471	-0.07764	-145.5
-0.09197	-118.7	-0.07799	-146.786
-0.09239	-119.843	-0.07899	-146.786
-0.09343	-119.757	-0.07941	-147.929
-0.09344	-121.729	-0.07991	-148.929
-0.094	-122.6	-0.08033	-150.071
-0.09475	-123.086	-0.08097	-150.786
-0.09468	-125.2	-0.08132	-152.071
-0.09557	-125.414	-0.08232	-152.071
-0.09595	-126.643	-0.08245	-153.786
-0.09664	-127.257	-0.08201	-156.643
-0.09666	-129.2	-0.08236	-157.929
-0.09746	-129.586	-0.08314	-158.357
-0.09764	-131.214	-0.08335	-159.929
-0.09833	-131.829	-0.08406	-160.5
-0.09877	-132.929	-0.0847	-161.214
-0.09917	-134.114	-0.08548	-161.643
-0.09917	-136.086	-0.08496	-164.643
-0.10015	-136.129	-0.08567	-165.214
-0.1	-138.414	-0.08609	-166.357
-0.10086	-138.686	-0.08659	-167.357
-0.10126	-139.871	-0.08701	-168.5
-0.10206	-140.257	-0.08808	-168.357
-0.10286	-140.657	-0.08851	-169.5
-0.10386	-140.657	-0.089	-170.5
-0.10426	-141.843	-0.08892	-172.643
-0.10403	-144.286	-0.08977	-172.929
-0.10503	-144.286	-0.08954	-175.357
-0.10487	-146.571	-0.09083	-174.786
-0.10587	-146.571	-0.09075	-176.929
-0.10651	-147.286	-0.09059	-179.214
-0.10693	-148.429	-0.09138	-179.643
-0.10837	-147.571	-0.09201	-180.357
-0.10814	-150	-0.09193	-182.5
-0.10791	-152.429	-0.09221	-183.929
-0.1084	-153.429	-0.09256	-185.214
-0.1089	-154.429	-0.09327	-185.786
-0.10983	-154.571	-0.0934	-187.5
-0.1096	-157	-0.09498	-186.357
-0.11103	-156.143	-0.09569	-186.929
-0.11189	-156.429	-0.09539	-189.5
-0.11267	-156.857	-0.0961	-190.071
-0.11251	-159.143	-0.09681	-190.643
-0.11142	-163.286	-0.09673	-192.786
-0.11256	-163	-0.09831	-191.643
-0.11327	-163.571	-0.09743	-195.357
-0.11471	-162.714	-0.09821	-195.786
-0.11629	-161.571	-0.09943	-195.357
-0.11743	-161.286	-0.0984	-199.357
-0.11612	-165.857	-0.09904	-200.071
-0.1177	-164.714	-0.09932	-201.5
-0.11732	-167.429	-0.09902	-204.071
-0.11789	-168.286	-0.10053	-203.071
-0.11824	-169.571	-0.10037	-205.357
-0.11693	-174.143	-0.10101	-206.071
-0.11771	-174.571	-0.1015	-207.071
-0.11849	-175	-0.1025	-207.071
-0.11892	-176.143	-0.103	-208.071
-0.11999	-176	-0.10328	-209.5
-0.12063	-176.714	-0.10362	-210.786
-0.12127	-177.429	-0.10441	-211.214
-0.12154	-178.857	-0.10483	-212.357
-0.12204	-179.857	-0.10504	-213.929
-0.12369	-178.571	-0.1051	-215.786
-0.12295	-182	-0.10602	-215.929
-0.12468	-180.571	-0.10572	-218.5
-0.12416	-183.571	-0.10672	-218.5
-0.12509	-183.714	-0.10751	-218.929
-0.12536	-185.143	-0.10692	-222.071
-0.12586	-186.143	-0.10712	-223.643
-0.12679	-186.286	-0.10848	-222.929
-0.12692	-188	-0.10724	-227.357
-0.12647	-190.857	-0.10781	-228.214
-0.12791	-190	-0.10881	-228.214
-0.12696	-193.857	-0.10887	-230.071
-0.12803	-193.714	-0.11023	-229.357
-0.12946	-192.857	-0.11044	-230.929
-0.12974	-194.286	-0.11072	-232.357
-0.13074	-194.286	-0.11215	-231.5
-0.13225	-193.286	-0.11315	-231.5
-0.13252	-194.714	-0.11372	-232.357
-0.13049	-200.714	-0.115	-231.786
-0.13142	-200.857	-0.11376	-236.214
-0.13271	-200.286	-0.11411	-237.5
-0.13277	-202.143	-0.11483	-238.071
-0.13333	-203	-0.11496	-239.786
-0.13296	-205.714	-0.11459	-242.5
-0.13577	-202.143	-0.11566	-242.357
-0.13395	-207.714	-0.11601	-243.643
-0.13495	-207.714	-0.11715	-243.357
-0.13515	-209.286	-0.11663	-246.357
-0.13558	-210.429	-0.11662	-248.357
-0.13542	-212.714	-0.11683	-249.929
-0.13591	-213.714	-0.11805	-249.5
-0.13648	-214.571	-0.12006	-247.5
-0.13726	-215	-0.11882	-251.929
-0.13812	-215.286	-0.11866	-254.214
-0.13746	-218.571	-0.11959	-254.357
-0.13788	-219.714	-0.12016	-255.214
-0.13837	-220.714	-0.12014	-257.214
-0.13822	-223	-0.12085	-257.786
-0.13936	-222.714	-0.12193	-257.643
-0.13993	-223.571	-0.12322	-257.071
-0.13999	-225.429	-0.12349	-258.5
-0.14243	-222.571	-0.12377	-259.929
-0.14119	-227	-0.1226	-264.214
-0.14241	-226.571	-0.12324	-264.929
-0.14334	-226.714	-0.12439	-264.643
-0.14521	-225	-0.12466	-266.071
-0.1483	-220.857	-0.12429	-268.786
-0.14583	-227.714	-0.12428	-270.786
-0.14611	-229.143	-0.12449	-272.357
-0.14567	-232	-0.12592	-271.5
-0.14464	-236	-0.12547	-274.357
-0.1468	-233.714	-0.12539	-276.5
-0.14708	-235.143	-0.12545	-278.357
-0.14808	-235.143	-0.12638	-278.5
-0.14778	-237.714	-0.12723	-278.786
-0.15094	-233.429	-0.12845	-278.357
-0.1505	-236.286	-0.12866	-279.929
-0.14832	-242.571	-0.12727	-284.643
-0.15048	-240.286	-0.12798	-285.214
-0.14779	-247.571	-0.12877	-285.643
-0.14865	-247.857	-0.1294	-286.357
-0.15015	-246.857	-0.12954	-288.071
-0.14906	-251	-0.12873	-291.643
-0.1489	-253.286	-0.13024	-290.643
-0.15041	-252.286	-0.13095	-291.214
-0.15011	-254.857	-0.13173	-291.643
-0.15241	-252.286	-0.13244	-292.214
-0.15326	-252.571	-0.13344	-292.214
-0.15477	-251.571	-0.13271	-295.643
-0.15367	-255.714	-0.13226	-298.5
-0.15438	-256.286	-0.13247	-300.071
-0.15336	-260.286	-0.13347	-300.071
-0.15552	-258	-0.13425	-300.5
-0.15522	-260.571	-0.13619	-298.643
-0.15354	-265.857	-0.13488	-303.214
-0.15303	-268.857	-0.13552	-303.929
-0.15446	-268	-0.13659	-303.786
-0.15438	-270.143	-0.13477	-309.357
-0.15595	-269	-0.13678	-307.357
-0.15703	-268.857	-0.13641	-310.071
-0.15673	-271.429	-0.13597	-312.929
-0.15816	-270.571	-0.13711	-312.643
-0.16053	-267.857	-0.13854	-311.786
-0.15879	-273.286	-0.13969	-311.5
-0.15993	-273	-0.13874	-315.357
-0.16151	-271.857
-0.16287	-271.143

## Sheet: Supplementary Fig. 24
1	-0.69
2	-0.76

[truncated: 14 more sheets: Supplementary Fig. 27, Supplementary Fig. 28, Supplementary Fig. 29a, Supplementary Fig. 29b, Supplementary Fig. 30a, Supplementary Fig. 30b, Supplementary Fig. 30c, Supplementary Fig. 30d, Supplementary Fig. 31, Supplementary Fig. 32, Supplementary Fig. 33, Supplementary Fig. 34, Supplementary Fig. 35, Supplementary Fig. 39]
